# Supplementary material for: Comparison of mol­ecular structures of cis-bis­[8-(di­methyl­phosphan­yl)quinoline]­nickel(II) and -platinum(II) complex cations
Source: Acta Crystallogr E Crystallogr Commun. 2020 Nov 6;76(Pt 12):1813–7. doi: 10.1107/S2056989020014437 (PMC7784645; doi:10.1107/S2056989020014437)
Supplement: Supplementary file 1 [file e-76-01813-sup1.cif]

##############################################################################
#                                                                            #
# This CIF contains the data in a paper accepted for publication in          #
# Acta Crystallographica Section E. It conforms to the requirements of       #
# Notes for Authors for Acta Crystallographica Section E, and has been       #
# peer reviewed under the auspices of the IUCr Commission on Journals.       #
#                                                                            #
# Full details of the Crystallographic Information File format               #
# are given in the paper "The Crystallographic Information File (CIF):       #
# a New Standard Archive File for Crystallography" by S. R. Hall, F. H.      #
# Allen and I. D. Brown [Acta Cryst. (1991), A47, 655-685].                  #
#                                                                            #
# The current version of the core CIF dictionary is obtainable from          #
# ftp://ftp.iucr.org/pub/cif_core.dic.                                       #
#                                                                            #
# Software is freely available for graphical display of the structure(s)     #
# in this CIF. For information consult the CIF software page                 #
# http://www.iucr.org/resources/cif/software.                                #
#                                                                            #
# This file may be used for bona fide research purposes within the           #
# scientific community so long as proper attribution is given to the journal # 
# article from which it was obtained.                                        #
#                                                                            #
##############################################################################
data_1
_audit_creation_method     SHELXL-2013
_chemical_name_systematic
;\
(<i>SP</i>-4-2)-<i>cis</i>-Bis[8-(dimethylphosphanyl)quinoline-\
\k^2^<i>N</i>,<i>P</i>]nickel(II) bis(perchlorate) nitromethane monosolvate
;
_chemical_name_common     ?
_chemical_formula_moiety     'C22 H24 N2 Ni P2 2+, 2(Cl O4 -), C H3 N O2'
_chemical_formula_sum     'C23 H27 Cl2 N3 Ni O10 P2'
_chemical_formula_iupac     '[Ni (C11 H12 N P)2] (Cl O4)2, C H3 N O2'
_chemical_formula_weight     697.02
_chemical_melting_point     ?
_space_group_crystal_system     monoclinic
_space_group_name_H-M_alt     'P 21/c'
_space_group_name_Hall     '-P 2ybc'
loop_
    _space_group_symop_operation_xyz
    'x, y, z'
    '-x, y+1/2, -z+1/2'
    '-x, -y, -z'
    'x, -y-1/2, z-1/2'
_cell_length_a     17.8114(13)
_cell_length_b     8.9398(6)
_cell_length_c     18.0245(14)
_cell_angle_alpha     90
_cell_angle_beta     100.524(3)
_cell_angle_gamma     90
_cell_volume     2821.8(4)
_cell_formula_units_Z     4
_cell_measurement_reflns_used     20058
_cell_measurement_theta_min     3.23
_cell_measurement_theta_max     27.57
_cell_measurement_temperature     188(2)
_exptl_crystal_description     block
_exptl_crystal_colour     red
_exptl_crystal_size_max     0.700
_exptl_crystal_size_mid     0.500
_exptl_crystal_size_min     0.200
_exptl_crystal_density_diffrn     1.641
_exptl_crystal_density_meas     ?
_exptl_crystal_density_method     'not measured'
_exptl_crystal_F_000     1432
_exptl_absorpt_coefficient_mu     1.051
_exptl_absorpt_correction_type     multi-scan
_exptl_absorpt_process_details
;
(ABSCOR; Rigaku, 1995)
;
_exptl_absorpt_correction_T_min     0.379
_exptl_absorpt_correction_T_max     0.811
_exptl_special_details     ?
_diffrn_ambient_temperature     188(2)
_diffrn_source     'fine-focus sealed tube'
_diffrn_radiation_type     'Mo K\a'
_diffrn_radiation_wavelength     0.71075
_diffrn_measurement_device_type     'Rigaku R-AXIS RAPID'
_diffrn_measurement_method     \w
_diffrn_detector_area_resol_mean     10.000
_diffrn_reflns_number     26671
_diffrn_reflns_av_R_equivalents     0.0408
_diffrn_reflns_av_unetI/netI     0.0336
_diffrn_reflns_theta_min     3.237
_diffrn_reflns_theta_max     27.485
_diffrn_reflns_theta_full     25.242
_diffrn_measured_fraction_theta_max     0.998
_diffrn_measured_fraction_theta_full     0.998
_diffrn_reflns_limit_h_min     -23
_diffrn_reflns_limit_h_max     23
_diffrn_reflns_limit_k_min     -11
_diffrn_reflns_limit_k_max     10
_diffrn_reflns_limit_l_min     -23
_diffrn_reflns_limit_l_max     23
_refine_special_details     ?
_reflns_number_total     6459
_reflns_number_gt     5440
_reflns_threshold_expression     'I > 2\s(I)'
_refine_ls_structure_factor_coef     Fsqd
_refine_ls_matrix_type     full
_refine_ls_R_factor_all     0.0510
_refine_ls_R_factor_gt     0.0429
_refine_ls_wR_factor_gt     0.1119
_refine_ls_wR_factor_ref     0.1169
_refine_ls_goodness_of_fit_ref     1.047
_refine_ls_restrained_S_all     1.047
_refine_ls_number_reflns     6459
_refine_ls_number_parameters     370
_refine_ls_number_restraints     0
_refine_ls_hydrogen_treatment     constr
_refine_ls_weighting_scheme     calc
_refine_ls_weighting_details
              'w=1/[\s^2^(Fo^2^)+(0.0596P)^2^+2.7492P] where P=(Fo^2^+2Fc^2^)/3'
_atom_sites_solution_hydrogens     geom
_atom_sites_solution_primary     direct
_atom_sites_solution_secondary     difmap
_refine_ls_shift/su_max     0.001
_refine_ls_shift/su_mean     0.000
_refine_diff_density_max     1.028
_refine_diff_density_min     -0.493
_refine_ls_extinction_method     none
_refine_ls_extinction_coef     .
loop_
    _atom_type_symbol
    _atom_type_description
    _atom_type_scat_dispersion_real
    _atom_type_scat_dispersion_imag
    _atom_type_scat_source
    'C' 'C' 0.0033 0.0016
                         'International Tables Vol C Tables 4.2.6.8 and 6.1.1.4'
    'H' 'H' 0.0000 0.0000
                         'International Tables Vol C Tables 4.2.6.8 and 6.1.1.4'
    'Cl' 'Cl' 0.1484 0.1585
                         'International Tables Vol C Tables 4.2.6.8 and 6.1.1.4'
    'O' 'O' 0.0106 0.0060
                         'International Tables Vol C Tables 4.2.6.8 and 6.1.1.4'
    'N' 'N' 0.0061 0.0033
                         'International Tables Vol C Tables 4.2.6.8 and 6.1.1.4'
    'Ni' 'Ni' 0.3393 1.1124
                         'International Tables Vol C Tables 4.2.6.8 and 6.1.1.4'
    'P' 'P' 0.1023 0.0942
                         'International Tables Vol C Tables 4.2.6.8 and 6.1.1.4'
_computing_data_collection
;
RAPID AUTO (Rigaku, 1998)
;
_computing_cell_refinement
;
RAPID AUTO (Rigaku, 1998)
;
_computing_data_reduction
;
CrystalStructure (Rigaku, 2010)
;
_computing_structure_solution
;
SIR2011 (Burla <i>et al.</i>,  2012)
;
_computing_structure_refinement
;
SHELXL2013 (Sheldrick, 2015)
;
_computing_molecular_graphics
;
CrystalMaker (CrystalMaker Software, 2017)
;
_computing_publication_material
;
SHELXL2013 (Sheldrick, 2015)
;
loop_
    _atom_site_type_symbol
    _atom_site_label
    _atom_site_fract_x
    _atom_site_fract_y
    _atom_site_fract_z
    _atom_site_U_iso_or_equiv
    _atom_site_adp_type
    _atom_site_calc_flag
    _atom_site_occupancy
    _atom_site_disorder_assembly
    _atom_site_disorder_group
    Ni Ni1 0.74556(2) 0.21692(3) 0.05020(2) 0.02369(10) Uani d 1 . .
    Cl Cl1 0.60962(3) 0.03126(7) -0.11398(3) 0.02893(15) Uani d 1 . .
    Cl Cl2 0.90376(4) 0.47701(8) 0.15809(4) 0.03678(16) Uani d 1 . .
    P P1 0.79934(4) 0.00551(7) 0.08449(4) 0.02582(15) Uani d 1 . .
    P P2 0.68019(4) 0.22150(7) 0.13957(3) 0.02357(14) Uani d 1 . .
    O O1 0.57753(13) 0.1576(2) -0.15803(13) 0.0477(5) Uani d 1 . .
    O O2 0.59943(13) -0.1010(2) -0.15961(11) 0.0409(5) Uani d 1 . .
    O O3 0.57362(13) 0.0136(3) -0.04995(12) 0.0495(6) Uani d 1 . .
    O O4 0.68979(11) 0.0582(3) -0.08854(13) 0.0475(5) Uani d 1 . .
    O O5 0.94703(18) 0.4498(6) 0.1033(2) 0.1249(18) Uani d 1 . .
    O O6 0.9264(2) 0.6110(4) 0.1969(2) 0.1026(13) Uani d 1 . .
    O O7 0.9117(3) 0.3654(5) 0.2115(3) 0.156(2) Uani d 1 . .
    O O8 0.82342(15) 0.4791(4) 0.12503(17) 0.0726(8) Uani d 1 . .
    O O9 0.77720(18) 0.6729(4) -0.1337(2) 0.1098(15) Uani d 1 . .
    O O10 0.70736(19) 0.6516(3) -0.24168(17) 0.0800(10) Uani d 1 . .
    N N1 0.82335(12) 0.2389(2) -0.01392(12) 0.0267(4) Uani d 1 . .
    N N2 0.67687(12) 0.3788(2) 0.00323(11) 0.0251(4) Uani d 1 . .
    N N3 0.75088(15) 0.7214(3) -0.19493(17) 0.0435(6) Uani d 1 . .
    C C1 0.83949(15) 0.3680(3) -0.04390(15) 0.0334(6) Uani d 1 . .
    H H1 0.8160 0.4564 -0.0300 0.040 Uiso calc 1 . .
    C C2 0.88960(16) 0.3797(4) -0.09511(16) 0.0408(7) Uani d 1 . .
    H H2 0.9004 0.4747 -0.1144 0.049 Uiso calc 1 . .
    C C3 0.92279(16) 0.2540(4) -0.11705(16) 0.0408(7) Uani d 1 . .
    H H3 0.9538 0.2594 -0.1546 0.049 Uiso calc 1 . .
    C C4 0.91060(14) 0.1157(4) -0.08344(15) 0.0349(6) Uani d 1 . .
    C C5 0.94656(15) -0.0205(4) -0.09839(17) 0.0413(7) Uani d 1 . .
    H H5 0.9771 -0.0228 -0.1364 0.050 Uiso calc 1 . .
    C C6 0.93793(16) -0.1476(4) -0.05907(18) 0.0429(7) Uani d 1 . .
    H H6 0.9621 -0.2375 -0.0702 0.051 Uiso calc 1 . .
    C C7 0.89332(15) -0.1466(3) -0.00189(17) 0.0364(6) Uani d 1 . .
    H H7 0.8894 -0.2343 0.0270 0.044 Uiso calc 1 . .
    C C8 0.85549(14) -0.0183(3) 0.01185(15) 0.0286(5) Uani d 1 . .
    C C9 0.86259(13) 0.1132(3) -0.02987(14) 0.0277(5) Uani d 1 . .
    C C10 0.86537(16) -0.0119(3) 0.17317(16) 0.0370(6) Uani d 1 . .
    H H10A 0.9035 0.0681 0.1772 0.044 Uiso calc 1 . .
    H H10B 0.8910 -0.1092 0.1753 0.044 Uiso calc 1 . .
    H H10C 0.8373 -0.0040 0.2150 0.044 Uiso calc 1 . .
    C C11 0.73838(16) -0.1577(3) 0.07758(19) 0.0391(6) Uani d 1 . .
    H H11A 0.7694 -0.2480 0.0768 0.047 Uiso calc 1 . .
    H H11B 0.7002 -0.1523 0.0311 0.047 Uiso calc 1 . .
    H H11C 0.7126 -0.1611 0.1212 0.047 Uiso calc 1 . .
    C C12 0.66794(15) 0.4179(3) -0.06857(14) 0.0298(5) Uani d 1 . .
    H H12 0.6936 0.3612 -0.1009 0.036 Uiso calc 1 . .
    C C13 0.62244(16) 0.5391(3) -0.09962(16) 0.0354(6) Uani d 1 . .
    H H13 0.6166 0.5605 -0.1520 0.042 Uiso calc 1 . .
    C C14 0.58701(15) 0.6251(3) -0.05472(16) 0.0349(6) Uani d 1 . .
    H H14 0.5590 0.7111 -0.0745 0.042 Uiso calc 1 . .
    C C15 0.59216(14) 0.5853(3) 0.02189(15) 0.0287(5) Uani d 1 . .
    C C16 0.55524(15) 0.6643(3) 0.07288(17) 0.0343(6) Uani d 1 . .
    H H16 0.5277 0.7531 0.0569 0.041 Uiso calc 1 . .
    C C17 0.55876(15) 0.6142(3) 0.14475(17) 0.0357(6) Uani d 1 . .
    H H17 0.5353 0.6702 0.1791 0.043 Uiso calc 1 . .
    C C18 0.59706(15) 0.4793(3) 0.16850(16) 0.0320(6) Uani d 1 . .
    H H18 0.5962 0.4416 0.2176 0.038 Uiso calc 1 . .
    C C19 0.63542(14) 0.4026(3) 0.12141(14) 0.0262(5) Uani d 1 . .
    C C20 0.63564(14) 0.4568(3) 0.04816(14) 0.0250(5) Uani d 1 . .
    C C21 0.60140(15) 0.0941(3) 0.13956(17) 0.0348(6) Uani d 1 . .
    H H21A 0.5720 0.0851 0.0882 0.042 Uiso calc 1 . .
    H H21B 0.5683 0.1325 0.1731 0.042 Uiso calc 1 . .
    H H21C 0.6212 -0.0044 0.1573 0.042 Uiso calc 1 . .
    C C22 0.73083(16) 0.2268(3) 0.23602(14) 0.0332(6) Uani d 1 . .
    H H22A 0.6946 0.2457 0.2698 0.040 Uiso calc 1 . .
    H H22B 0.7690 0.3069 0.2416 0.040 Uiso calc 1 . .
    H H22C 0.7563 0.1306 0.2489 0.040 Uiso calc 1 . .
    C C23 0.77162(18) 0.8734(3) -0.21331(18) 0.0415(7) Uani d 1 . .
    H H23A 0.7415 0.9028 -0.2622 0.050 Uiso calc 1 . .
    H H23B 0.8261 0.8769 -0.2158 0.050 Uiso calc 1 . .
    H H23C 0.7611 0.9425 -0.1742 0.050 Uiso calc 1 . .
loop_
    _atom_site_aniso_label
    _atom_site_aniso_U_11
    _atom_site_aniso_U_22
    _atom_site_aniso_U_33
    _atom_site_aniso_U_12
    _atom_site_aniso_U_13
    _atom_site_aniso_U_23
    Ni1 0.02478(17) 0.02146(17) 0.02684(18) 0.00232(12) 0.00998(12) 0.00229(11)
    Cl1 0.0286(3) 0.0280(3) 0.0311(3) 0.0003(2) 0.0078(2) -0.0003(2)
    Cl2 0.0402(4) 0.0324(3) 0.0390(4) -0.0014(3) 0.0107(3) -0.0005(3)
    P1 0.0232(3) 0.0227(3) 0.0327(3) 0.0020(2) 0.0082(2) 0.0015(2)
    P2 0.0240(3) 0.0233(3) 0.0246(3) 0.0029(2) 0.0078(2) 0.0016(2)
    O1 0.0566(13) 0.0350(11) 0.0505(13) 0.0162(10) 0.0072(11) 0.0061(9)
    O2 0.0594(13) 0.0287(10) 0.0360(11) -0.0060(9) 0.0123(10) -0.0034(8)
    O3 0.0531(13) 0.0633(15) 0.0376(12) -0.0076(11) 0.0227(10) -0.0053(10)
    O4 0.0267(10) 0.0517(13) 0.0637(14) -0.0025(9) 0.0070(9) -0.0069(11)
    O5 0.0573(18) 0.220(5) 0.107(3) -0.033(2) 0.0413(19) -0.094(3)
    O6 0.091(2) 0.082(2) 0.149(3) -0.041(2) 0.059(2) -0.062(2)
    O7 0.164(4) 0.120(4) 0.159(4) -0.038(3) -0.041(3) 0.091(3)
    O8 0.0430(14) 0.095(2) 0.080(2) 0.0072(14) 0.0111(13) -0.0257(16)
    O9 0.070(2) 0.103(3) 0.139(3) -0.0263(18) -0.029(2) 0.086(2)
    O10 0.110(2) 0.0643(17) 0.0767(19) -0.0462(18) 0.0471(18) -0.0385(15)
    N1 0.0243(10) 0.0289(10) 0.0280(11) -0.0045(9) 0.0071(8) -0.0013(8)
    N2 0.0278(10) 0.0213(10) 0.0271(10) -0.0013(8) 0.0074(8) 0.0013(8)
    N3 0.0373(13) 0.0317(13) 0.0643(18) 0.0005(11) 0.0165(13) 0.0012(12)
    C1 0.0315(13) 0.0354(14) 0.0337(14) -0.0072(11) 0.0073(11) 0.0006(11)
    C2 0.0332(14) 0.0522(18) 0.0378(15) -0.0148(13) 0.0088(12) 0.0072(13)
    C3 0.0261(13) 0.066(2) 0.0326(14) -0.0110(14) 0.0113(11) -0.0016(14)
    C4 0.0211(11) 0.0549(18) 0.0286(13) -0.0042(12) 0.0043(10) -0.0086(12)
    C5 0.0213(12) 0.066(2) 0.0377(15) 0.0004(13) 0.0072(11) -0.0178(14)
    C6 0.0263(13) 0.0550(19) 0.0467(17) 0.0075(13) 0.0051(12) -0.0227(15)
    C7 0.0275(13) 0.0372(15) 0.0432(16) 0.0036(12) 0.0026(11) -0.0096(12)
    C8 0.0204(11) 0.0324(13) 0.0328(13) -0.0007(10) 0.0044(10) -0.0071(10)
    C9 0.0205(11) 0.0343(13) 0.0282(12) -0.0036(10) 0.0038(9) -0.0080(10)
    C10 0.0324(14) 0.0433(16) 0.0354(15) 0.0106(12) 0.0069(11) 0.0035(12)
    C11 0.0338(14) 0.0282(13) 0.0570(18) -0.0022(12) 0.0128(13) 0.0031(13)
    C12 0.0320(13) 0.0285(12) 0.0295(13) -0.0043(11) 0.0068(10) 0.0019(10)
    C13 0.0365(14) 0.0350(14) 0.0332(14) -0.0058(12) 0.0023(11) 0.0129(11)
    C14 0.0321(13) 0.0256(13) 0.0450(16) -0.0024(11) 0.0014(12) 0.0106(11)
    C15 0.0244(11) 0.0212(11) 0.0394(14) -0.0027(10) 0.0029(10) 0.0006(10)
    C16 0.0273(12) 0.0226(12) 0.0517(17) 0.0033(10) 0.0035(12) -0.0029(11)
    C17 0.0292(13) 0.0324(14) 0.0457(16) 0.0073(11) 0.0075(11) -0.0120(12)
    C18 0.0288(12) 0.0345(14) 0.0330(14) 0.0043(11) 0.0065(10) -0.0053(11)
    C19 0.0247(11) 0.0256(12) 0.0279(12) 0.0022(10) 0.0039(9) -0.0016(9)
    C20 0.0239(11) 0.0199(11) 0.0309(12) -0.0014(9) 0.0043(9) -0.0015(9)
    C21 0.0294(13) 0.0337(14) 0.0436(15) -0.0020(11) 0.0128(11) 0.0019(12)
    C22 0.0383(14) 0.0352(14) 0.0256(13) 0.0099(12) 0.0047(11) 0.0011(10)
    C23 0.0407(15) 0.0336(15) 0.0501(17) -0.0029(13) 0.0081(13) 0.0051(13)
_geom_special_details
;
 All esds (except the esd in the dihedral angle between two l.s. planes)
 are estimated using the full covariance matrix.  The cell esds are taken
 into account individually in the estimation of esds in distances, angles
 and torsion angles; correlations between esds in cell parameters are only
 used when they are defined by crystal symmetry.  An approximate (isotropic)
 treatment of cell esds is used for estimating esds involving l.s. planes.
;
loop_
    _geom_bond_atom_site_label_1
    _geom_bond_atom_site_label_2
    _geom_bond_site_symmetry_2
    _geom_bond_distance
    _geom_bond_publ_flag
    Ni1 N1 . 1.970(2) yes
    Ni1 N2 . 1.982(2) yes
    Ni1 P2 . 2.1534(7) yes
    Ni1 P1 . 2.1576(7) yes
    Cl1 O3 . 1.428(2) ?
    Cl1 O2 . 1.433(2) ?
    Cl1 O1 . 1.438(2) ?
    Cl1 O4 . 1.438(2) ?
    Cl2 O7 . 1.376(4) ?
    Cl2 O5 . 1.381(3) ?
    Cl2 O6 . 1.408(3) ?
    Cl2 O8 . 1.446(3) ?
    P1 C8 . 1.800(3) ?
    P1 C11 . 1.809(3) ?
    P1 C10 . 1.810(3) ?
    P2 C22 . 1.807(3) ?
    P2 C21 . 1.807(3) ?
    P2 C19 . 1.808(3) ?
    O9 N3 . 1.199(4) ?
    O10 N3 . 1.209(4) ?
    N1 C1 . 1.327(3) ?
    N1 C9 . 1.381(3) ?
    N2 C12 . 1.322(3) ?
    N2 C20 . 1.378(3) ?
    N3 C23 . 1.462(4) ?
    C1 C2 . 1.400(4) ?
    C1 H1 . 0.9500 ?
    C2 C3 . 1.362(5) ?
    C2 H2 . 0.9500 ?
    C3 C4 . 1.411(4) ?
    C3 H3 . 0.9500 ?
    C4 C9 . 1.402(3) ?
    C4 C5 . 1.424(4) ?
    C5 C6 . 1.363(5) ?
    C5 H5 . 0.9500 ?
    C6 C7 . 1.412(4) ?
    C6 H6 . 0.9500 ?
    C7 C8 . 1.376(4) ?
    C7 H7 . 0.9500 ?
    C8 C9 . 1.413(4) ?
    C10 H10A . 0.9800 ?
    C10 H10B . 0.9800 ?
    C10 H10C . 0.9800 ?
    C11 H11A . 0.9800 ?
    C11 H11B . 0.9800 ?
    C11 H11C . 0.9800 ?
    C12 C13 . 1.406(4) ?
    C12 H12 . 0.9500 ?
    C13 C14 . 1.353(4) ?
    C13 H13 . 0.9500 ?
    C14 C15 . 1.413(4) ?
    C14 H14 . 0.9500 ?
    C15 C16 . 1.413(4) ?
    C15 C20 . 1.417(3) ?
    C16 C17 . 1.361(4) ?
    C16 H16 . 0.9500 ?
    C17 C18 . 1.413(4) ?
    C17 H17 . 0.9500 ?
    C18 C19 . 1.367(3) ?
    C18 H18 . 0.9500 ?
    C19 C20 . 1.407(3) ?
    C21 H21A . 0.9800 ?
    C21 H21B . 0.9800 ?
    C21 H21C . 0.9800 ?
    C22 H22A . 0.9800 ?
    C22 H22B . 0.9800 ?
    C22 H22C . 0.9800 ?
    C23 H23A . 0.9800 ?
    C23 H23B . 0.9800 ?
    C23 H23C . 0.9800 ?
loop_
    _geom_angle_atom_site_label_1
    _geom_angle_atom_site_label_2
    _geom_angle_atom_site_label_3
    _geom_angle_site_symmetry_1
    _geom_angle_site_symmetry_3
    _geom_angle
    _geom_angle_publ_flag
    N1 Ni1 N2 . . 97.01(9) yes
    N1 Ni1 P2 . . 166.27(7) yes
    N2 Ni1 P2 . . 85.97(6) yes
    N1 Ni1 P1 . . 86.13(7) yes
    N2 Ni1 P1 . . 165.68(6) yes
    P2 Ni1 P1 . . 94.29(3) yes
    O3 Cl1 O2 . . 110.15(13) ?
    O3 Cl1 O1 . . 109.95(14) ?
    O2 Cl1 O1 . . 109.60(13) ?
    O3 Cl1 O4 . . 109.09(14) ?
    O2 Cl1 O4 . . 109.61(13) ?
    O1 Cl1 O4 . . 108.41(14) ?
    O7 Cl2 O5 . . 111.9(4) ?
    O7 Cl2 O6 . . 106.6(3) ?
    O5 Cl2 O6 . . 111.0(2) ?
    O7 Cl2 O8 . . 105.4(3) ?
    O5 Cl2 O8 . . 110.3(2) ?
    O6 Cl2 O8 . . 111.5(2) ?
    C8 P1 C11 . . 105.12(13) ?
    C8 P1 C10 . . 105.93(12) ?
    C11 P1 C10 . . 106.05(15) ?
    C8 P1 Ni1 . . 99.90(9) ?
    C11 P1 Ni1 . . 117.20(10) ?
    C10 P1 Ni1 . . 120.75(10) ?
    C22 P2 C21 . . 105.52(14) ?
    C22 P2 C19 . . 106.08(12) ?
    C21 P2 C19 . . 104.32(12) ?
    C22 P2 Ni1 . . 118.50(10) ?
    C21 P2 Ni1 . . 120.92(10) ?
    C19 P2 Ni1 . . 99.35(8) ?
    C1 N1 C9 . . 117.8(2) ?
    C1 N1 Ni1 . . 123.61(18) ?
    C9 N1 Ni1 . . 118.53(17) ?
    C12 N2 C20 . . 117.4(2) ?
    C12 N2 Ni1 . . 124.45(18) ?
    C20 N2 Ni1 . . 118.18(16) ?
    O9 N3 O10 . . 123.2(3) ?
    O9 N3 C23 . . 118.2(3) ?
    O10 N3 C23 . . 118.6(3) ?
    N1 C1 C2 . . 123.0(3) ?
    N1 C1 H1 . . 118.5 ?
    C2 C1 H1 . . 118.5 ?
    C3 C2 C1 . . 119.5(3) ?
    C3 C2 H2 . . 120.3 ?
    C1 C2 H2 . . 120.3 ?
    C2 C3 C4 . . 119.3(2) ?
    C2 C3 H3 . . 120.3 ?
    C4 C3 H3 . . 120.3 ?
    C9 C4 C3 . . 118.1(3) ?
    C9 C4 C5 . . 117.9(3) ?
    C3 C4 C5 . . 123.9(3) ?
    C6 C5 C4 . . 121.1(3) ?
    C6 C5 H5 . . 119.4 ?
    C4 C5 H5 . . 119.4 ?
    C5 C6 C7 . . 120.4(3) ?
    C5 C6 H6 . . 119.8 ?
    C7 C6 H6 . . 119.8 ?
    C8 C7 C6 . . 119.7(3) ?
    C8 C7 H7 . . 120.1 ?
    C6 C7 H7 . . 120.1 ?
    C7 C8 C9 . . 120.2(2) ?
    C7 C8 P1 . . 125.8(2) ?
    C9 C8 P1 . . 113.84(18) ?
    N1 C9 C4 . . 121.7(2) ?
    N1 C9 C8 . . 117.9(2) ?
    C4 C9 C8 . . 120.3(2) ?
    P1 C10 H10A . . 109.5 ?
    P1 C10 H10B . . 109.5 ?
    H10A C10 H10B . . 109.5 ?
    P1 C10 H10C . . 109.5 ?
    H10A C10 H10C . . 109.5 ?
    H10B C10 H10C . . 109.5 ?
    P1 C11 H11A . . 109.5 ?
    P1 C11 H11B . . 109.5 ?
    H11A C11 H11B . . 109.5 ?
    P1 C11 H11C . . 109.5 ?
    H11A C11 H11C . . 109.5 ?
    H11B C11 H11C . . 109.5 ?
    N2 C12 C13 . . 123.4(2) ?
    N2 C12 H12 . . 118.3 ?
    C13 C12 H12 . . 118.3 ?
    C14 C13 C12 . . 119.8(3) ?
    C14 C13 H13 . . 120.1 ?
    C12 C13 H13 . . 120.1 ?
    C13 C14 C15 . . 119.2(2) ?
    C13 C14 H14 . . 120.4 ?
    C15 C14 H14 . . 120.4 ?
    C14 C15 C16 . . 123.7(2) ?
    C14 C15 C20 . . 117.7(2) ?
    C16 C15 C20 . . 118.6(2) ?
    C17 C16 C15 . . 120.6(2) ?
    C17 C16 H16 . . 119.7 ?
    C15 C16 H16 . . 119.7 ?
    C16 C17 C18 . . 120.3(2) ?
    C16 C17 H17 . . 119.8 ?
    C18 C17 H17 . . 119.8 ?
    C19 C18 C17 . . 120.6(3) ?
    C19 C18 H18 . . 119.7 ?
    C17 C18 H18 . . 119.7 ?
    C18 C19 C20 . . 119.8(2) ?
    C18 C19 P2 . . 126.2(2) ?
    C20 C19 P2 . . 113.68(18) ?
    N2 C20 C19 . . 118.0(2) ?
    N2 C20 C15 . . 122.1(2) ?
    C19 C20 C15 . . 119.8(2) ?
    P2 C21 H21A . . 109.5 ?
    P2 C21 H21B . . 109.5 ?
    H21A C21 H21B . . 109.5 ?
    P2 C21 H21C . . 109.5 ?
    H21A C21 H21C . . 109.5 ?
    H21B C21 H21C . . 109.5 ?
    P2 C22 H22A . . 109.5 ?
    P2 C22 H22B . . 109.5 ?
    H22A C22 H22B . . 109.5 ?
    P2 C22 H22C . . 109.5 ?
    H22A C22 H22C . . 109.5 ?
    H22B C22 H22C . . 109.5 ?
    N3 C23 H23A . . 109.5 ?
    N3 C23 H23B . . 109.5 ?
    H23A C23 H23B . . 109.5 ?
    N3 C23 H23C . . 109.5 ?
    H23A C23 H23C . . 109.5 ?
    H23B C23 H23C . . 109.5 ?
loop_
    _geom_torsion_atom_site_label_1
    _geom_torsion_atom_site_label_2
    _geom_torsion_atom_site_label_3
    _geom_torsion_atom_site_label_4
    _geom_torsion_site_symmetry_1
    _geom_torsion_site_symmetry_2
    _geom_torsion_site_symmetry_3
    _geom_torsion_site_symmetry_4
    _geom_torsion
    _geom_torsion_publ_flag
    C9 N1 C1 C2 . . . . 5.1(4) ?
    Ni1 N1 C1 C2 . . . . -173.7(2) ?
    N1 C1 C2 C3 . . . . 1.3(4) ?
    C1 C2 C3 C4 . . . . -4.8(4) ?
    C2 C3 C4 C9 . . . . 1.8(4) ?
    C2 C3 C4 C5 . . . . -175.6(3) ?
    C9 C4 C5 C6 . . . . -3.4(4) ?
    C3 C4 C5 C6 . . . . 173.9(3) ?
    C4 C5 C6 C7 . . . . -0.5(4) ?
    C5 C6 C7 C8 . . . . 3.0(4) ?
    C6 C7 C8 C9 . . . . -1.5(4) ?
    C6 C7 C8 P1 . . . . -177.4(2) ?
    C11 P1 C8 C7 . . . . -47.4(3) ?
    C10 P1 C8 C7 . . . . 64.6(3) ?
    Ni1 P1 C8 C7 . . . . -169.2(2) ?
    C11 P1 C8 C9 . . . . 136.4(2) ?
    C10 P1 C8 C9 . . . . -111.6(2) ?
    Ni1 P1 C8 C9 . . . . 14.54(19) yes
    C1 N1 C9 C4 . . . . -8.2(4) ?
    Ni1 N1 C9 C4 . . . . 170.70(18) ?
    C1 N1 C9 C8 . . . . 169.3(2) ?
    Ni1 N1 C9 C8 . . . . -11.8(3) yes
    C3 C4 C9 N1 . . . . 4.8(4) ?
    C5 C4 C9 N1 . . . . -177.7(2) ?
    C3 C4 C9 C8 . . . . -172.6(2) ?
    C5 C4 C9 C8 . . . . 4.9(4) ?
    C7 C8 C9 N1 . . . . 179.9(2) ?
    P1 C8 C9 N1 . . . . -3.6(3) ?
    C7 C8 C9 C4 . . . . -2.6(4) ?
    P1 C8 C9 C4 . . . . 173.89(19) ?
    C20 N2 C12 C13 . . . . 3.7(4) ?
    Ni1 N2 C12 C13 . . . . -175.97(19) ?
    N2 C12 C13 C14 . . . . 2.1(4) ?
    C12 C13 C14 C15 . . . . -4.3(4) ?
    C13 C14 C15 C16 . . . . -177.8(3) ?
    C13 C14 C15 C20 . . . . 0.9(4) ?
    C14 C15 C16 C17 . . . . 175.8(3) ?
    C20 C15 C16 C17 . . . . -2.8(4) ?
    C15 C16 C17 C18 . . . . -2.4(4) ?
    C16 C17 C18 C19 . . . . 4.4(4) ?
    C17 C18 C19 C20 . . . . -1.2(4) ?
    C17 C18 C19 P2 . . . . -174.3(2) ?
    C22 P2 C19 C18 . . . . -44.2(3) ?
    C21 P2 C19 C18 . . . . 67.0(3) ?
    Ni1 P2 C19 C18 . . . . -167.6(2) ?
    C22 P2 C19 C20 . . . . 142.27(19) ?
    C21 P2 C19 C20 . . . . -106.6(2) ?
    Ni1 P2 C19 C20 . . . . 18.86(19) yes
    C12 N2 C20 C19 . . . . 170.6(2) ?
    Ni1 N2 C20 C19 . . . . -9.7(3) yes
    C12 N2 C20 C15 . . . . -7.3(3) ?
    Ni1 N2 C20 C15 . . . . 172.42(18) ?
    C18 C19 C20 N2 . . . . 178.1(2) ?
    P2 C19 C20 N2 . . . . -8.0(3) ?
    C18 C19 C20 C15 . . . . -4.0(4) ?
    P2 C19 C20 C15 . . . . 169.96(18) ?
    C14 C15 C20 N2 . . . . 5.1(4) ?
    C16 C15 C20 N2 . . . . -176.2(2) ?
    C14 C15 C20 C19 . . . . -172.7(2) ?
    C16 C15 C20 C19 . . . . 6.0(4) ?
_shelx_space_group_comment
;
The symmetry employed for this shelxl refinement is uniquely defined
by the following loop, which should always be used as a source of
symmetry information in preference to the above space-group names.
They are only intended as comments.
;
_shelx_estimated_absorpt_T_min     0.527
_shelx_estimated_absorpt_T_max     0.817
_shelx_hkl_file
;
   0   0   3   -1.27    2.33
   0   0  -3   -0.90    2.27
   0   0   423427.20  960.77
   0   0  -424271.52  990.22
   0   0   5    0.40    3.46
   0   0  -5   -1.73    3.32
   0   0   6  564.04   22.78
   0   0  -6  566.57   22.35
   0   0   7    3.22    3.68
   0   0  -7   -2.51    3.53
   0   0   8   39.93    7.24
   0   0  -8   46.16   11.17
   0   0   9    0.32    8.10
   0   0  -9    1.90    4.75
   0   0  10 4032.09  118.37
   0   0 -10 3882.72  112.80
   0   0  11    9.22   10.93
   0   0 -11    6.61   10.83
   0   0  12    9.75    8.62
   0   0 -12   26.01    8.62
   0   0  13    1.41   13.87
   0   0 -13   20.41   13.85
   0   0  14   39.56   11.18
   0   0 -14   27.58   11.35
   0   0  15    8.70   10.17
   0   0 -15   22.08   16.71
   0   0  16   34.45   17.17
   0   0 -16  -11.85   12.07
   0   0 -16   26.30   17.84
   0   0  17   13.28   10.94
   0   0 -17   13.47   12.14
   0   0 -17   -8.06   11.38
   0   0  18  666.57   66.34
   0   0 -18  750.99   69.11
   0   0 -18  714.14   48.70
   0   0  19   -0.87   14.66
   0   0 -19   40.82   15.90
   0   0 -19   12.15   25.65
   0   0  20  804.52   79.51
   0   0 -20  644.22   56.18
   0   0 -20  908.85   90.15
   0   0  21  -11.17   15.54
   0   0 -21  -12.34   17.02
   0   0 -21   -4.60   28.05
   0   0  22   95.92   46.22
   0   0 -22  209.19   49.75
   0   0 -22  124.81   31.95
   0   0  23    2.71   17.04
   0   0 -23    3.65   17.90
   0   0 -23   31.08   30.63
   0   1  -2 4991.93  105.23
   0   1   2 5219.06  117.66
   0   1  -2 5327.94  119.45
   0  -1   2 4908.61  106.63
   0  -1  -2 5322.10  120.13
   0  -1   2 5231.49  117.20
   0   1   3 2067.51   43.08
   0   1  -3 2072.07   51.15
   0   1  -3 1937.15   41.17
   0  -1  -3 2057.43   52.18
   0  -1   3 2046.03   42.63
   0  -1   3 1939.36   41.16
   0   1   4 1008.27   24.72
   0   1  -4 1030.26   26.47
   0   1  -4 1052.65   25.20
   0  -1  -4 1061.63   34.31
   0  -1   4 1034.65   21.58
   0   1   5 2587.37   71.00
   0   1  -5 2640.63   56.93
   0   1  -5 2795.19   75.11
   0  -1   5 2732.13   59.38
   0  -1  -5 2774.91   75.31
   0   1  -6 1808.39   46.38
   0   1   6 1744.76   43.10
   0   1  -6 1851.30   45.20
   0  -1   6 1924.87   50.48
   0  -1  -6 1961.26   57.15
   0   1  -7 1165.79   32.77
   0   1   7 1158.97   31.36
   0   1  -7 1205.96   28.60
   0  -1  -7 1306.74   45.22
   0  -1   7 1221.37   38.38
   0   1  -8 1436.94   36.44
   0   1   8 1391.31   39.81
   0   1  -8 1271.91   39.27
   0  -1   8 1617.18   53.13
   0  -1  -8 1566.78   56.33
   0   1   9   55.41    8.43
   0   1  -9   50.87    8.87
   0   1  -9   47.73    7.21
   0  -1  -9   63.59    8.62
   0  -1   9   59.43    8.13
   0   1 -10  544.13   23.60
   0   1  10  508.25   33.30
   0   1 -10  540.84   20.19
   0  -1 -10  578.38   33.72
   0  -1  10  555.44   21.77
   0   1 -11  551.35   32.56
   0   1  11  568.70   36.23
   0   1 -11  548.42   26.41
   0  -1  11  579.21   34.30
   0  -1 -11  571.49   25.39
   0   1  12 4425.58  146.16
   0   1 -12 4628.27  167.07
   0   1 -12 4490.16  152.52
   0  -1 -12 4587.04  148.47
   0  -1  12 4542.24  144.75
   0   1  13   60.92   12.23
   0   1 -13   39.75   10.76
   0   1 -13   47.08   20.22
   0  -1 -13   70.94   19.18
   0  -1  13   55.63   17.51
   0   1 -14 2572.10  121.35
   0   1  14 2462.00  115.64
   0   1 -14 2674.77   91.35
   0  -1  14 2640.20   90.57
   0  -1 -14 2599.89   93.93
   0   1 -15    3.07   14.28
   0   1  15    7.20   16.26
   0   1 -15   -2.31   10.35
   0  -1  15    3.59    9.10
   0  -1 -15   28.26   16.23
   0   1  16  524.24   35.82
   0   1 -16  584.74   37.39
   0   1 -16  547.74   48.64
   0  -1 -16  634.27   38.78
   0  -1  16  594.69   51.20
   0   1  17   16.45   20.10
   0   1 -17   -5.08   21.13
   0   1 -17    1.47   11.01
   0  -1  17   14.95   11.36
   0  -1 -17   29.32   20.89
   0   1  18  271.23   29.13
   0   1 -18  300.51   44.73
   0   1 -18  273.72   31.89
   0  -1  18  282.78   43.16
   0  -1 -18  315.89   32.68
   0   1 -19  116.37   23.35
   0   1  19  102.75   23.26
   0   1 -19  101.53   25.16
   0  -1  19  113.95   21.63
   0  -1 -19  111.73   41.93
   0   1 -20  158.25   47.34
   0   1  20  143.36   43.60
   0   1 -20  146.26   28.05
   0  -1  20  153.75   40.24
   0  -1 -20  169.41   32.66
   0  -1 -20  144.78   28.82
   0   1  21    0.79   13.89
   0   1 -21  -16.16   14.82
   0   1 -21   -3.94   21.10
   0  -1 -21   16.67   26.26
   0  -1  21   17.91   12.85
   0  -1 -21  -13.20   23.99
   0   1  22  350.06   68.97
   0   1 -22  362.92   47.28
   0   1 -22  363.31   42.02
   0  -1  22  392.94   64.79
   0  -1 -22  391.26   46.69
   0  -1 -22  477.70   52.90
   0  -2   0 9737.42  274.45
   0   2  -1  343.49   14.85
   0   2  -1  352.37   12.16
   0  -2  -1  361.68    9.90
   0  -2   1  350.12   15.15
   0  -2   1  357.40   11.66
   0   2  -2   17.53    7.38
   0   2  -2   23.97    2.90
   0   2   2   24.71    7.32
   0  -2   2   30.84    4.43
   0  -2   2   52.27    7.21
   0  -2  -2   26.65    7.37
   0   2   3    8.89    3.65
   0   2  -3    6.01    5.81
   0   2  -3   10.75    3.57
   0  -2   3   10.27    3.45
   0  -2  -3    5.88    3.70
   0  -2   3   10.56    3.25
   0   2   416084.54  582.31
   0   2  -416407.45  591.14
   0   2  -415351.65  526.75
   0  -2   416087.32  560.05
   0  -2  -416258.37  572.08
   0  -2   415435.54  517.45
   0   2  -5  677.35   18.43
   0   2   5  662.10   26.03
   0   2  -5  666.18   14.04
   0  -2   5  668.33   14.16
   0  -2  -5  706.28   19.11
   0  -2   5  689.45   17.92
   0   2   6  124.39   13.30
   0   2  -6  103.14    8.92
   0   2  -6  111.54    8.38
   0  -2   6  105.72    5.85
   0  -2  -6  125.92    8.55
   0   2  -7 2403.37   63.80
   0   2   7 2251.17   60.88
   0   2  -7 2364.38   75.56
   0  -2   7 2251.97   53.72
   0  -2  -7 2331.47   61.79
   0   2  -8  217.76   13.49
   0   2   8  233.90   13.37
   0   2  -8  249.55   15.22
   0  -2  -8  228.74   13.56
   0  -2   8  241.12   16.02
   0   2   9   -0.41    9.30
   0   2  -9    7.10    9.35
   0   2  -9    5.00    4.22
   0  -2   9   -0.60    7.48
   0  -2  -9    0.36    6.00
   0   2  10 4332.75  157.93
   0   2 -10 4436.97  162.33
   0   2 -10 4629.69  133.10
   0  -2 -10 4784.13  149.17
   0  -2  10 4983.50  164.29
   0   2  11  275.00   29.38
   0   2 -11  318.68   22.92
   0   2 -11  282.26   29.70
   0  -2  11  338.61   26.49
   0  -2 -11  279.92   30.98
   0   2  12 3468.77  115.25
   0   2 -12 3433.73  141.35
   0   2 -12 3491.47  125.01
   0  -2 -12 3635.58  119.74
   0  -2  12 3860.75  139.34
   0   2  13  929.22   41.45
   0   2 -13  906.15   48.33
   0   2 -13  902.25   59.29
   0  -2 -13  974.07   41.91
   0  -2  13  968.36   37.71
   0   2  14  400.84   28.52
   0   2 -14  432.80   45.15
   0   2 -14  351.52   33.87
   0  -2  14  383.70   24.50
   0  -2 -14  426.87   46.12
   0   2  15    5.31    9.91
   0   2 -15   -9.60   15.80
   0   2 -15   -8.30    7.49
   0  -2 -15    3.31   10.08
   0  -2  15    0.19   13.34
   0   2  16 1293.13   90.86
   0   2 -16 1339.24   55.90
   0   2 -16 1251.49   64.12
   0  -2 -16 1508.62   94.67
   0  -2  16 1392.79   57.83
   0   2  17   -2.41   11.12
   0   2 -17    5.32    9.40
   0   2 -17    6.22   11.48
   0  -2 -17  -15.79   11.95
   0  -2  17   10.78    9.39
   0   2 -18   36.30   31.24
   0   2  18   52.03   18.84
   0   2 -18   36.39   26.35
   0  -2 -18   70.81   20.56
   0  -2  18   61.34   25.79
   0   2  19  198.08   46.01
   0   2 -19  191.33   47.85
   0   2 -19  221.63   40.98
   0  -2  19  165.71   24.95
   0  -2 -19  310.51   53.49
   0   2  20  377.30   62.62
   0   2 -20  371.13   43.22
   0   2 -20  423.35   36.24
   0  -2 -20  431.18   49.07
   0  -2  20  382.49   54.38
   0   2  21   -3.01   15.22
   0   2 -21  -11.46   16.24
   0   2 -21  -10.88   20.18
   0  -2  21   -6.52   13.08
   0  -2 -21    6.69   15.46
   0  -2 -21    1.15   30.68
   0   2  22  512.08   80.18
   0   2 -22  549.38   85.56
   0   2 -22  454.03   64.04
   0  -2  22  551.06   45.73
   0  -2 -22  427.01   52.90
   0  -2 -22  666.90   67.86
   0  -3   0   -1.50    2.17
   0  -3   0    0.14    2.23
   0   3  -1    5.83    4.73
   0  -3   1    9.87    4.69
   0  -3   1    4.34    3.73
   0  -3  -1    6.99    4.43
   0   3  -2 1876.22   41.32
   0   3  -2 1800.18   39.50
   0  -3   2 1869.71   39.88
   0  -3   2 1973.25   42.30
   0  -3  -2 1922.27   48.00
   0   3   3   69.41    8.96
   0   3  -3   63.79    5.55
   0   3  -3   63.37    5.85
   0  -3   3   60.96    5.19
   0  -3  -3   61.34    8.74
   0  -3   3   71.67    8.57
   0   3  -4 6878.77  194.50
   0   3   4 6828.75  206.17
   0   3  -4 6609.74  180.10
   0  -3   4 6552.64  176.05
   0  -3   4 6891.45  191.30
   0  -3  -4 6983.24  209.78
   0   3  -5 1427.41   45.20
   0   3  -5 1362.78   33.49
   0   3   5 1365.91   46.18
   0  -3   5 1350.17   27.73
   0  -3   5 1360.79   34.11
   0  -3  -5 1423.06   36.28
   0   3  -6 2739.32   85.45
   0   3   6 2700.68   85.53
   0   3  -6 2620.22   67.05
   0  -3   6 2623.16   66.71
   0  -3  -6 2783.44   72.96
   0  -3   6 2698.33   80.58
   0   3   7 1596.62   45.07
   0   3  -7 1669.38   57.79
   0   3  -7 1600.80   43.27
   0  -3  -7 1624.23   56.93
   0  -3   7 1576.73   36.49
   0   3   8   59.26   14.44
   0   3  -8   75.90    9.23
   0   3  -8   63.38    9.44
   0  -3  -8   76.65   14.39
   0  -3   8   56.63   10.01
   0   3   9 4540.47  140.90
   0   3  -9 4622.50  163.81
   0   3  -9 4591.21  140.14
   0  -3   9 4717.32  129.95
   0  -3  -9 4716.23  162.62
   0   3  10   34.26    9.42
   0   3 -10   20.45    6.29
   0   3 -10   31.12    9.53
   0  -3  10   30.43   11.07
   0  -3 -10   35.75    9.39
   0   3  11 2258.13   98.63
   0   3 -11 2569.86   84.34
   0   3 -11 2402.60   79.76
   0  -3 -11 2493.66   82.63
   0  -3  11 2544.69   88.49
   0   3  12  190.21   29.27
   0   3 -12  219.68   13.07
   0   3 -12  200.21   28.60
   0  -3 -12  175.19   19.98
   0  -3  12  206.82   24.17
   0   3  13  250.71   34.66
   0   3 -13  241.35   34.47
   0   3 -13  249.91   24.56
   0  -3  13  244.64   28.26
   0  -3 -13  265.68   35.14
   0   3  14 1103.89   72.57
   0   3 -14 1057.17   54.65
   0   3 -14 1078.94   72.16
   0  -3  14 1259.89   64.91
   0  -3 -14 1243.96   54.34
   0   3 -15   61.71   18.00
   0   3  15   27.10   15.71
   0   3 -15   49.25   25.39
   0  -3  15   70.40   20.49
   0  -3 -15   45.26   16.65
   0   3  16   42.99   15.49
   0   3 -16   41.13   25.14
   0   3 -16   24.31   18.82
   0  -3 -16   32.76   27.05
   0  -3  16   42.89   12.54
   0   3  17    4.91   13.44
   0   3 -17    7.50   17.40
   0   3 -17    1.83   14.12
   0  -3  17   13.32   11.01
   0  -3 -17   24.90   14.98
   0   3  18   39.10   28.06
   0   3 -18   47.46   14.27
   0   3 -18   13.34   17.92
   0  -3  18   50.27   23.07
   0  -3 -18   25.45   31.18
   0   3 -19  345.73   38.41
   0   3  19  353.88   58.61
   0   3 -19  331.15   30.37
   0  -3  19  362.64   31.37
   0  -3 -19  514.29   67.26
   0   3  20  280.03   36.52
   0   3 -20  296.05   59.74
   0   3 -20  224.91   27.66
   0  -3 -20  295.68   44.77
   0  -3  20  315.44   30.33
   0   3 -21   88.10   45.08
   0   3  21   68.60   27.39
   0   3 -21   95.78   30.44
   0  -3 -21  154.88   55.95
   0  -3  21   95.04   34.93
   0   3  22  113.32   44.14
   0   3 -22   79.35   28.77
   0   3 -22   39.78   29.19
   0  -3 -22   95.04   35.53
   0  -3  22   72.71   22.31
   0  -4   0 3777.26  100.34
   0  -4   0 3826.44   94.52
   0  -4   0 3856.83  101.70
   0  -4   1 1515.59   35.72
   0  -4   1 1536.04   39.64
   0  -4  -1 1523.95   35.07
   0  -4  -1 1545.98   35.41
   0   4  -2 1310.84   41.64
   0  -4   2 1455.91   42.94
   0  -4  -2 1396.43   33.55
   0  -4   2 1385.07   29.26
   0   4  -3 8272.40  253.34
   0   4  -3 8175.77  235.73
   0  -4  -3 8540.31  257.80
   0  -4   3 8639.74  275.04
   0  -4   3 8271.21  235.12
   0   4   4 3543.24  106.40
   0   4  -4 3379.07   90.34
   0   4  -4 3502.93   82.45
   0  -4   4 3620.05  105.74
   0  -4   4 3508.44   87.99
   0  -4  -4 3686.05  109.25
   0   4   5  647.55   21.78
   0   4  -5  663.78   21.20
   0   4  -5  653.77   29.96
   0  -4   5  659.38   28.34
   0  -4   5  654.49   15.26
   0  -4  -5  702.00   22.27
   0   4   6  378.85   16.71
   0   4  -6  395.15   24.23
   0   4  -6  381.83   15.60
   0  -4  -6  358.81   16.03
   0  -4   6  382.43   10.91
   0  -4   6  375.56   15.19
   0   4   7   68.97    9.13
   0   4  -7   56.20    5.61
   0   4  -7   55.48   14.30
   0  -4   7   84.31    8.52
   0  -4   7   69.39   13.07
   0  -4  -7   59.25   14.05
   0   4  -8   38.12   11.83
   0   4   8   17.64   12.42
   0   4  -8   22.88    7.20
   0  -4   8   21.07    7.42
   0  -4  -8   29.02   11.85
   0  -4   8    0.79    6.98
   0   4   9  533.67   24.31
   0   4  -9  490.38   23.84
   0   4  -9  527.20   16.55
   0  -4   9  509.22   16.96
   0  -4  -9  528.66   35.42
   0   4  10  339.63   21.17
   0   4 -10  331.32   31.63
   0   4 -10  324.20   13.75
   0  -4 -10  332.38   20.16
   0  -4  10  323.13   21.30
   0   4  11   10.13   12.88
   0   4 -11   -4.96    4.79
   0   4 -11    2.41    7.78
   0  -4  11    4.24    5.28
   0  -4 -11   10.13    7.93
   0   4  12  123.94   29.06
   0   4 -12  137.97   17.71
   0   4 -12  139.26   18.09
   0  -4 -12  176.54   18.76
   0  -4  12  138.77   20.61
   0   4  13  594.08   51.32
   0   4 -13  609.72   24.82
   0   4 -13  597.82   51.40
   0  -4  13  647.13   39.70
   0  -4 -13  672.71   56.25
   0   4  14  353.11   43.64
   0   4 -14  366.75   29.22
   0   4 -14  314.03   43.63
   0  -4 -14  385.93   48.54
   0  -4  14  374.68   35.64
   0   4  15  961.91   74.53
   0   4 -15  956.81   75.47
   0   4 -15 1024.88   56.71
   0  -4  15 1068.53   64.41
   0  -4 -15 1177.18   59.04
   0   4  16    1.49   18.92
   0   4 -16    7.71   18.76
   0   4 -16   -8.95   13.38
   0  -4 -16   10.79   20.87
   0  -4  16   -8.99    9.02
   0   4  17  605.70   64.53
   0   4 -17  544.11   63.21
   0   4 -17  543.18   48.19
   0  -4  17  554.97   33.61
   0  -4 -17  651.96   48.18
   0   4 -18  136.69   42.22
   0   4  18  178.41   42.09
   0   4 -18  122.79   29.02
   0  -4  18  117.90   31.82
   0  -4 -18  169.98   29.89
   0   4  19   13.01   13.31
   0   4 -19   -8.99   13.80
   0   4 -19   -1.68   21.12
   0  -4  19   -9.36   16.08
   0  -4 -19   20.24   25.13
   0   4  20  105.47   26.80
   0   4 -20  103.55   26.88
   0   4 -20   65.38   27.22
   0  -4  20   85.02   20.49
   0  -4 -20  136.20   32.38
   0   4  21   12.68   19.28
   0   4 -21    1.43   19.87
   0   4 -21   16.65   18.46
   0  -4  21   15.52   14.86
   0  -4 -21   74.07   40.20
   0  -5   0   -0.56    3.85
   0  -5   0    1.84    5.58
   0  -5   0   -1.35    3.64
   0  -5   111311.17  395.83
   0  -5   111128.44  384.88
   0  -5  -111331.61  397.02
   0  -5  -111106.35  384.58
   0  -5   2 2928.35   88.07
   0  -5   2 2927.17   80.09
   0  -5  -2 2956.32   85.90
   0  -5  -2 2793.88   73.01
   0   5  -3 2802.20   88.31
   0  -5   3 2905.00   69.41
   0  -5   3 2959.06   88.79
   0  -5  -3 2939.76   77.47
   0   5  -4   11.53    3.69
   0   5  -4    5.29    5.47
   0  -5  -4    7.53    8.58
   0  -5   4   15.31    5.19
   0  -5   4    6.75    5.60
   0   5  -5  568.96   20.61
   0   5  -5  559.01   29.99
   0  -5   5  546.60   19.61
   0  -5   5  556.77   27.75
   0  -5  -5  549.02   29.90
   0   5  -6   32.12    8.01
   0   5   6   49.06   13.42
   0   5  -6   48.60    8.18
   0  -5   6   46.27    5.04
   0  -5  -6   43.24    8.22
   0  -5   6   38.75    7.47
   0   5  -7 1122.52   37.85
   0   5   7 1171.40   52.26
   0   5  -7 1176.13   36.88
   0  -5   7 1194.16   48.10
   0  -5   7 1162.80   36.10
   0  -5  -7 1195.40   38.13
   0   5   8 1186.03   41.96
   0   5  -8 1228.20   39.00
   0   5  -8 1195.62   40.64
   0  -5   8 1220.20   38.88
   0  -5  -8 1186.83   41.16
   0  -5   8 1193.07   52.92
   0   5   9    8.56    7.24
   0   5  -9    6.31    7.02
   0   5  -9   -5.31   11.88
   0  -5   9   12.40    7.11
   0  -5  -9   -9.62    7.09
   0   5 -10  983.66   28.86
   0   5  10  927.25   39.99
   0   5 -10  915.19   39.69
   0  -5  10 1003.85   38.79
   0  -5 -10  948.19   56.50
   0   5  11  857.08   57.94
   0   5 -11  904.76   28.61
   0   5 -11  842.36   57.25
   0  -5  11  941.46   40.34
   0  -5 -11  887.10   56.40
   0   5 -12  938.77   44.85
   0   5  12  926.94   44.83
   0   5 -12 1058.38   45.13
   0  -5  12 1045.00   35.12
   0  -5 -12 1078.47   45.96
   0   5 -13  179.30   20.50
   0   5  13  181.02   20.67
   0   5 -13  141.19   32.75
   0  -5  13  203.31   23.10
   0  -5 -13  154.68   22.36
   0   5 -14   13.71    7.60
   0   5  14   24.04   12.31
   0   5 -14   13.61   19.35
   0  -5 -14   19.74   22.16
   0  -5  14    1.89   13.65
   0   5 -15  108.15   36.18
   0   5  15  159.00   22.97
   0   5 -15  179.38   23.71
   0  -5 -15  191.97   41.97
   0  -5  15  168.12   27.97
   0   5 -16   16.50   14.18
   0   5  16    2.50   13.32
   0   5 -16   11.81   13.42
   0  -5  16   13.17   16.23
   0  -5 -16   13.18   14.95
   0   5  17  201.71   29.48
   0   5 -17  196.36   28.79
   0   5 -17  200.78   19.99
   0  -5 -17  308.02   52.60
   0  -5  17  274.76   34.09
   0   5  18  548.73   45.94
   0   5 -18  461.57   31.58
   0   5 -18  493.00   44.04
   0  -5 -18  729.16   55.37
   0  -5  18  600.85   35.06
   0   5  19   26.27   17.94
   0   5 -19    9.32   10.32
   0   5 -19    7.89   17.57
   0  -5 -19   52.23   21.29
   0  -5  19    8.36   12.75
   0   5  20  398.49   46.60
   0   5 -20  379.31   71.62
   0  -5  20  423.13   53.25
   0  -5 -20  551.88   92.72
   0  -6   0  347.39   14.41
   0  -6   0  360.17   20.00
   0  -6   0  345.93   14.96
   0  -6   1  702.62   20.48
   0  -6   1  708.84   28.79
   0  -6   1  673.50   22.60
   0  -6  -1  679.12   22.36
   0  -6  -1  650.23   28.86
   0  -6  -1  671.43   22.70
   0  -6   2   32.15    5.69
   0  -6   2   32.45   11.14
   0  -6  -2   24.24   10.56
   0  -6  -2   49.20    6.70
   0  -6   3   64.51   10.45
   0  -6   3   47.86   12.90
   0  -6  -3   85.28   12.27
   0  -6  -3   56.97    8.02
   0   6  -4  457.08   20.31
   0  -6   4  519.34   21.18
   0  -6   4  544.45   19.74
   0  -6  -4  502.13   28.85
   0   6  -5 3019.77  110.18
   0  -6   5 3188.59   90.45
   0  -6  -5 3277.93  112.83
   0  -6   5 3218.45  108.60
   0   6  -6  145.80   20.74
   0   6  -6  139.51    8.44
   0  -6  -6  155.43   20.00
   0  -6   6  136.93   18.96
   0  -6   6  160.71   12.75
   0   6  -7  412.78   22.28
   0   6  -7  450.41   21.50
   0  -6   7  453.06   21.10
   0  -6  -7  415.80   32.82
   0  -6   7  424.34   20.51
   0   6  -8  110.49   13.02
   0   6   8  116.30   13.89
   0   6  -8  101.06   22.03
   0  -6   8  109.31   13.06
   0  -6   8  114.29   12.43
   0  -6  -8  103.17   21.59
   0   6  -9  358.76   20.97
   0   6   9  307.13   22.46
   0   6  -9  298.63   33.72
   0  -6   9  339.34   20.86
   0  -6   9  359.73   21.09
   0  -6  -9  369.84   33.88
   0   6 -10  155.20   17.07
   0   6  10  126.30   27.05
   0   6 -10  143.73   10.33
   0  -6  10  136.30   10.54
   0  -6 -10  113.64   16.92
   0   6  11  385.27   41.23
   0   6 -11  376.82   40.90
   0   6 -11  363.25   16.87
   0  -6  11  400.44   26.74
   0  -6 -11  378.13   26.54
   0   6  12  886.40   46.47
   0   6 -12  952.81   33.07
   0   6 -12  922.78   46.43
   0  -6  12  945.40   32.99
   0  -6 -12 1011.57   48.74
   0   6  13 1079.68   55.17
   0   6 -13 1109.35   77.77
   0   6 -13 1141.62   39.97
   0  -6 -13 1198.29   83.43
   0  -6  13 1180.26   55.22
   0   6  14   41.52   25.01
   0   6 -14   24.99   24.08
   0   6 -14   23.03   14.52
   0  -6 -14   42.91   16.63
   0  -6  14   28.09   15.94
   0   6 -15   24.45   17.88
   0   6  15   51.72   29.48
   0   6 -15   52.55   11.17
   0  -6 -15   95.53   21.56
   0  -6  15   81.93   20.73
   0   6 -16   78.11   20.85
   0   6  16   92.65   34.47
   0   6 -16   72.96   21.35
   0  -6  16   96.51   24.40
   0  -6 -16   99.24   38.88
   0   6  17   30.54   29.12
   0   6 -17   41.03   17.82
   0   6 -17   17.90   17.49
   0  -6 -17   25.95   21.19
   0  -6  17   39.33   20.05
   0   6 -18   14.84   10.36
   0   6  18   38.28   28.87
   0   6 -18    9.01   17.24
   0  -6  18   31.64   19.49
   0  -6 -18   39.36   21.69
   0   6 -19  147.59   17.98
   0   6  19  187.56   50.04
   0   6 -19  149.78   31.11
   0  -6  19  150.13   34.61
   0  -6 -19  285.02   65.54
   0  -7   0   -1.77    8.55
   0  -7   0   -2.68    4.85
   0  -7   0   -0.98    5.51
   0  -7   1  597.98   33.47
   0  -7   1  628.36   29.39
   0  -7   1  585.22   31.17
   0  -7  -1  619.35   32.93
   0  -7  -1  610.67   33.87
   0  -7  -1  598.39   21.83
   0  -7   2   18.77   12.14
   0  -7   2   28.08   10.53
   0  -7   2   27.99    6.42
   0  -7  -2   29.40    7.33
   0  -7  -2   21.76   13.22
   0  -7  -2   13.05   11.59
   0  -7   3   17.42    6.05
   0  -7   3    9.89   11.66
   0  -7  -3   20.15   11.36
   0  -7  -3   17.97   11.24
   0  -7   4    5.16    6.58
   0  -7   4    1.58    5.50
   0  -7  -4  -19.48    9.15
   0  -7  -4    8.33    8.39
   0   7  -5  104.36   20.54
   0  -7   5  116.08    8.53
   0  -7  -5  131.48   20.05
   0  -7   5  119.11   18.82
   0   7  -6   87.60   19.52
   0  -7   6   84.38   12.28
   0  -7   6   89.52   18.23
   0  -7  -6   70.13   18.81
   0   7  -7  228.24   30.76
   0  -7   7  306.75   19.44
   0  -7   7  275.44   28.54
   0  -7  -7  281.42   30.11
   0   7  -8  157.25   27.48
   0   7  -8  173.88   15.63
   0  -7  -8  138.70   25.76
   0  -7   8  151.10   15.48
   0  -7   8  155.00   15.97
   0   7  -9 1181.14   72.65
   0   7  -9 1239.68   36.81
   0  -7   9 1303.66   49.99
   0  -7  -9 1287.62   70.88
   0  -7   9 1243.89   46.88
   0   7 -10  173.32   17.47
   0   7 -10  151.53   19.43
   0  -7 -10  122.71   19.19
   0  -7  10  157.52   17.67
   0   7 -11 2767.56  137.47
   0   7  11 2642.36  104.60
   0   7 -11 2684.17   97.73
   0  -7 -11 2815.24  107.57
   0  -7  11 2838.96   84.16
   0   7  12   52.62   24.06
   0   7 -12   30.35   15.21
   0   7 -12   25.09   13.48
   0  -7 -12   28.40   25.53
   0  -7  12   58.17   14.43
   0   7 -13   28.52   14.46
   0   7  13   40.29   26.59
   0   7 -13   13.27   26.70
   0  -7 -13   27.94   28.30
   0  -7  13   51.43    9.89
   0   7 -14  285.26   19.12
   0   7  14  306.20   31.22
   0   7 -14  329.77   32.01
   0  -7 -14  389.10   35.93
   0  -7  14  313.56   20.69
   0   7  15   16.72   12.90
   0   7 -15   -6.22   11.66
   0   7 -15    9.13   13.33
   0  -7 -15   25.81   25.40
   0  -7  15   -6.47   13.16
   0   7 -16   12.23   17.86
   0   7  16   37.76   17.71
   0   7 -16   37.75   15.70
   0  -7 -16   44.00   35.39
   0  -7  16   11.78   19.37
   0   7  17   35.30   21.32
   0   7 -17   68.40   34.88
   0   7 -17   39.00   19.14
   0  -7  17   58.22   23.46
   0  -7 -17   80.81   25.88
   0   7 -18  162.51   46.63
   0   7  18  165.34   28.72
   0   7 -18  101.93   16.26
   0  -7  18  139.31   31.21
   0  -7 -18  186.04   58.97
   0  -8   0 3556.73  109.16
   0  -8   0 3671.43  138.62
   0  -8   0 3603.86  136.60
   0  -8   1 4281.87  130.23
   0  -8   1 4314.70  161.98
   0  -8   1 4372.77  159.32
   0  -8  -1 4247.38  162.88
   0  -8  -1 4141.36  130.13
   0  -8  -1 4377.87  139.85
   0  -8   2   58.54   10.39
   0  -8   2   47.53   13.78
   0  -8   2   56.65   14.65
   0  -8  -2   50.65   16.66
   0  -8  -2   35.02   15.52
   0  -8  -2   51.68   10.96
   0  -8   3 2437.69   87.88
   0  -8   3 2281.32   74.74
   0  -8   3 2499.08   85.01
   0  -8  -3 2301.15   92.34
   0  -8  -3 2501.29   77.04
   0  -8  -3 2396.47  102.30
   0  -8   4   10.36   10.32
   0  -8   4   14.61   13.03
   0  -8   4   15.20    6.38
   0  -8  -4    6.03    9.05
   0  -8  -4   15.02   12.82
   0  -8  -4   19.38   12.44
   0  -8   5  113.92    9.81
   0  -8   5  114.90   21.32
   0  -8  -5  113.11   20.23
   0  -8  -5  123.17   13.66
   0  -8   6   67.15   17.23
   0  -8   6   37.83    7.62
   0  -8  -6   50.18   11.13
   0  -8  -6   53.37   10.48
   0   8  -7  468.26   42.31
   0  -8   7  519.46   28.04
   0  -8  -7  490.61   27.13
   0  -8   7  499.64   26.26
   0   8  -8    6.90   15.54
   0  -8   8    6.72    8.65
   0  -8  -8   11.68   14.89
   0  -8   8    3.01    9.09
   0   8  -9 1512.73   90.17
   0  -8   9 1648.56   64.39
   0  -8   9 1664.08   62.92
   0  -8  -9 1661.71   91.37
   0   8 -10   39.22    7.32
   0   8 -10    9.23   13.70
   0  -8  10   24.94    7.86
   0  -8 -10   34.96   13.29
   0  -8  10   -2.79   12.85
   0   8 -11  366.36   48.05
   0   8 -11  342.55   17.88
   0  -8  11  402.54   28.42
   0  -8 -11  406.75   31.00
   0   8 -12  241.67   26.80
   0   8 -12  209.10   14.65
   0  -8 -12  222.08   44.01
   0  -8  12  234.95   24.39
   0   8 -13  314.66   48.53
   0   8 -13  257.47   26.94
   0  -8 -13  393.31   52.40
   0  -8  13  313.22   29.33
   0   8 -14   61.28   16.39
   0   8 -14   33.07   19.80
   0  -8  14   56.63   12.09
   0  -8 -14   69.86   22.29
   0   8 -15  111.62   22.19
   0   8 -15  137.94   26.42
   0  -8 -15  238.87   51.28
   0  -8  15  123.03   25.65
   0   8 -16   16.80   30.94
   0   8 -16   26.92   16.52
   0  -8 -16   38.03   24.63
   0  -8  16   40.19   20.22
   0  -9   0   10.26   11.36
   0  -9   0  -10.25    9.66
   0  -9   0   -0.63   11.16
   0  -9   1 1576.96   72.99
   0  -9   1 1569.39   70.00
   0  -9   1 1532.69   65.27
   0  -9  -1 1642.46   56.83
   0  -9  -1 1509.43   67.24
   0  -9  -1 1646.33   59.41
   0  -9   2   24.49   16.38
   0  -9   2   20.75   14.83
   0  -9   2   32.93   13.45
   0  -9  -2   44.73   15.08
   0  -9  -2   40.57   17.76
   0  -9  -2   31.12   10.11
   0  -9   3  149.40   19.35
   0  -9   3  137.53   21.03
   0  -9   3  150.82   15.30
   0  -9  -3  151.88   27.20
   0  -9  -3  130.62   23.57
   0  -9  -3  142.47   14.96
   0  -9   4  171.19   19.98
   0  -9   4  144.14   12.42
   0  -9   4  119.29   15.36
   0  -9  -4  122.89   23.47
   0  -9  -4  131.38   17.76
   0  -9  -4  163.50   15.52
   0  -9   5  144.35   20.47
   0  -9   5  152.20   12.21
   0  -9   5  117.74   15.67
   0  -9  -5  135.25   24.92
   0  -9  -5  154.53   18.60
   0  -9  -5  133.52   16.05
   0  -9   6  114.42   15.50
   0  -9   6  129.52   17.83
   0  -9  -6   96.96   25.60
   0  -9  -6  142.26   15.32
   0  -9   7  231.91   23.14
   0  -9   7  255.65   21.40
   0  -9  -7  297.38   20.72
   0  -9  -7  253.81   34.16
   0  -9   8   -6.93    8.96
   0  -9   8    6.39    8.33
   0  -9  -8   -3.93    7.42
   0  -9  -8   -0.88    8.95
   0   9  -9  426.86   50.02
   0  -9   9  474.40   31.67
   0  -9  -9  522.16   34.03
   0  -9   9  490.24   32.48
   0   9 -10  234.75   27.10
   0  -9  10  285.58   16.79
   0  -9 -10  219.40   42.94
   0   9 -11  453.82   36.76
   0  -9  11  468.89   33.93
   0  -9 -11  522.76   38.61
   0   9 -12  142.25   37.75
   0  -9  12  102.34   21.45
   0  -9 -12  157.87   25.83
   0   9 -13   -0.03    6.18
   0   9 -13   14.55   12.42
   0  -9 -13  -13.88   22.38
   0   9 -14  276.93   36.73
   0  -9 -14  382.74   43.69
   0 -10   0  398.86   36.85
   0 -10   0  366.52   32.47
   0 -10   0  397.92   24.99
   0 -10   1   -3.66   12.39
   0 -10   1    0.84   12.09
   0 -10   1    8.16   10.30
   0 -10  -1    2.16   11.12
   0 -10  -1   -2.40   12.27
   0 -10  -1   -0.38   13.34
   0 -10   2   38.99   18.36
   0 -10   2   45.42   19.07
   0 -10   2   55.00   10.15
   0 -10  -2   45.47   18.23
   0 -10  -2   53.12   19.40
   0 -10  -2   43.13   14.06
   0 -10   3   44.73    9.58
   0 -10   3   53.12   19.06
   0 -10   3   38.35   17.18
   0 -10  -3   50.18   19.03
   0 -10  -3   22.43   11.56
   0 -10  -3   55.10   13.78
   0 -10   4   39.94   14.70
   0 -10   4   31.41   18.77
   0 -10   4   44.00   10.28
   0 -10  -4   22.10   11.73
   0 -10  -4   46.11   18.40
   0 -10  -4   32.77   22.32
   0 -10   5  251.56   25.92
   0 -10   5  273.88   18.66
   0 -10   5  243.66   33.77
   0 -10  -5  295.19   32.93
   0 -10  -5  271.66   34.71
   0 -10  -5  222.17   40.56
   0 -10   6    0.82    6.64
   0 -10   6    0.83   10.70
   0 -10   6   -1.45   14.73
   0 -10  -6  -14.46   17.54
   0 -10  -6   -9.70   15.18
   0 -10  -6  -10.54    9.15
   0 -10   7    5.28   14.04
   0 -10   7    9.67    9.78
   0 -10   7   -0.97    9.81
   0 -10  -7   -7.05   10.56
   0 -10  -7   -0.69    9.17
   0 -10   8   53.00   17.01
   0 -10   8   55.20   16.60
   0 -10   8   76.52   24.51
   0 -10  -8   72.33   26.67
   0 -10   9   28.81   14.67
   0 -10  -9   35.94   24.59
   0 -10 -10   54.72   18.45
   0  10 -11  122.27   23.08
   0 -10 -11   66.95   40.10
   0 -11   0   -4.31   15.54
   0 -11   0   15.56    9.25
   0 -11   0   -1.70    8.20
   0 -11   1  146.18   29.04
   0 -11   1  151.84   18.74
   0 -11   1  134.82   24.81
   0 -11  -1  180.58   18.24
   0 -11  -1  122.87   20.12
   0 -11  -1  131.71   26.88
   0 -11   2  532.04   46.00
   0 -11   2  502.41   39.96
   0 -11   2  540.17   46.85
   0 -11  -2  546.12   31.82
   0 -11  -2  562.12   53.99
   0 -11  -2  509.39   44.72
   0 -11   3    6.51   13.74
   0 -11   3   -0.87   15.00
   0 -11   3    8.96    7.36
   0 -11  -3    1.89   18.02
   0 -11  -3    1.16    9.01
   0 -11  -3    0.75    9.39
   0 -11   4   26.57   14.53
   0 -11   4   29.81   10.60
   0 -11   4   25.31   19.18
   0 -11  -4   -0.19   19.14
   0 -11  -4   39.92   23.31
   0 -11  -4   13.99   11.75
   0 -11   5   18.49   17.08
   0 -11  -5  -21.85   10.29
   0 -11  -5    0.76   17.44
   0 -11  -5  -12.76   21.15
   0 -11   6   81.67   27.51
   0 -11  -6   82.47   17.12
   0 -11  -6   97.68   18.43
   0 -11  -6  123.34   33.97
   0 -11   7   28.93   13.52
   0 -11  -7   19.07   22.61
   0 -11  -7   29.96   25.51
   0 -11  -7   -0.41   19.64
   1   0 -23    1.83   16.35
   1   0 -23   -1.27   15.56
  -1   0  23    9.66   23.45
   1   0 -22   41.89   34.22
   1   0 -22   31.75   34.29
  -1   0  22   26.41   19.55
   1   0 -21   -1.29   15.84
   1   0 -21   -5.44   16.36
  -1   0  21  -19.95   22.72
   1   0 -20  519.15   69.99
   1   0 -20  435.05   44.15
  -1   0  20  449.87   61.08
   1   0 -19   23.13   23.27
   1   0 -19   10.15   14.67
  -1   0  19    7.32   13.18
   1   0 -18   17.55   11.77
   1   0 -18   -7.64   11.92
  -1   0  18   -2.20   17.87
   1   0 -17  -13.65   11.27
   1   0 -17    8.54   18.75
  -1   0  17   -7.84   11.07
   1   0 -16  413.44   49.35
   1   0 -16  458.28   30.05
  -1   0  16  420.17   44.09
   1   0 -15   -0.09    8.98
   1   0 -15  -13.69    9.41
  -1   0  15   14.34   13.79
   1   0 -14  273.60   19.96
   1   0 -14  222.20   21.04
  -1   0  14  249.26   19.48
   1   0 -13    1.96    7.44
  -1   0  13    9.88   11.74
   1   0 -12 7946.96  295.33
  -1   0  12 7629.90  287.01
   1   0 -11   11.19    6.32
  -1   0  11   -2.43    6.21
   1   0 -10 4595.01  151.43
  -1   0  10 4338.29  129.05
   1   0  -9    4.12    4.79
  -1   0   9   -5.38    7.49
   1   0  -8 6167.75  192.15
  -1   0   8 5810.86  184.43
   1   0  -7   18.45    7.53
  -1   0   7    9.64    7.41
   1   0  -6  888.32   22.12
  -1   0   6  833.77   26.94
   1   0  -5   12.85    4.32
  -1   0   5   15.72    6.51
   1   0  -4  563.25   20.25
  -1   0   4  528.64   13.61
   1   0  -3   10.47    3.77
  -1   0   3    9.71    2.25
   1   0   3    3.30    3.02
  -1   0  -3    7.38    2.88
   1   0   4 3454.05   81.67
  -1   0  -4 3289.01   77.64
   1   0   5   -0.63    3.88
  -1   0  -5   -9.93    3.61
   1   0   6  768.11   21.24
  -1   0  -6  693.85   18.68
   1   0   7    0.07    4.46
  -1   0  -7   -2.12    3.96
   1   0   8 3384.91  107.30
  -1   0  -8 2963.04   80.96
   1   0   9    1.44    5.33
  -1   0  -9    0.03    7.84
   1   0  10 1517.09   60.37
  -1   0 -10 1501.16   57.51
   1   0  11    3.19    5.77
  -1   0 -11   -2.45    5.43
   1   0  12 1283.40   62.41
  -1   0 -12 1355.13   46.75
   1   0  13    7.93    8.32
  -1   0 -13   -0.46   12.94
   1   0  14  223.19   32.71
  -1   0 -14  234.58   20.76
   1   0  15   -0.19   10.28
  -1   0 -15  -28.10   16.57
   1   0  16  326.75   44.35
  -1   0 -16  390.06   45.28
   1   0  17   -7.74   11.20
  -1   0 -17   -1.26   11.34
   1   0  18  152.71   37.52
  -1   0 -18  226.29   39.14
  -1   0 -18  111.77   26.23
   1   0  19   -4.97   12.45
  -1   0 -19    1.64   13.62
  -1   0 -19   13.12   13.18
   1   0  20  462.64   67.76
  -1   0 -20  586.35   49.98
  -1   0 -20  488.75   73.88
   1   0  21   10.09   13.51
  -1   0 -21  -16.13   14.72
  -1   0 -21   17.12   23.64
   1   0  22   50.60   42.10
  -1   0 -22  114.33   27.84
  -1   0 -22   38.09   46.48
   1   1 -23   42.44   30.30
  -1   1  23   24.58   32.76
   1   1 -23   20.63   22.14
   1  -1 -23    6.25   24.28
  -1  -1  23   38.94   18.79
   1  -1 -23   10.62   21.61
   1   1 -22  419.77   50.76
   1   1 -22  402.49   69.06
  -1   1  22  475.38   46.63
   1  -1 -22  469.53   75.07
   1  -1 -22  607.17   87.95
  -1  -1  22  437.01   66.72
   1   1 -21  360.19   38.65
   1   1 -21  353.79   65.48
  -1   1  21  363.01   60.98
   1  -1 -21  342.61   41.05
   1  -1 -21  437.00   46.88
  -1  -1  21  384.28   36.96
   1   1 -20  781.36   59.03
   1   1 -20  982.72   85.06
  -1   1  20  882.28   81.58
   1  -1 -20 1028.66   97.81
   1  -1 -20  886.32   83.79
  -1  -1  20  738.62   77.69
   1   1 -19  -27.16   11.31
  -1   1  19    3.24   11.69
   1   1 -19   -4.05   12.31
   1  -1 -19  -15.11   12.42
   1  -1 -19   42.70   12.81
  -1  -1  19   -1.57   10.64
   1   1 -18  175.93   41.07
  -1   1  18  158.32   38.26
   1   1 -18  171.18   36.88
   1  -1 -18  127.74   24.97
   1  -1 -18  235.34   26.96
  -1  -1  18  198.92   35.34
   1   1 -17  491.16   31.24
  -1   1  17  433.92   49.56
   1   1 -17  373.07   34.25
  -1  -1  17  435.29   29.87
   1  -1 -17  467.19   53.92
   1   1 -16   24.69   14.30
  -1   1  16   25.67   13.00
   1   1 -16   28.86   11.74
  -1  -1  16   38.42   19.38
   1  -1 -16   31.91   13.53
  -1   1  15   28.54   11.45
   1   1 -15    7.31   16.75
   1   1 -15   15.71   12.14
   1  -1 -15   23.69   19.58
  -1  -1  15   27.67   10.55
   1   1 -14   -3.40    7.76
   1   1 -14   34.67   14.32
  -1   1  14    2.48   13.55
   1  -1 -14    3.69    9.00
  -1  -1  14   -0.22   12.68
   1   1 -13  177.87   23.38
   1   1 -13  210.82   26.61
  -1   1  13  132.14   25.20
   1  -1 -13  172.93   16.59
  -1  -1  13  156.62   14.63
   1   1 -12 2187.95   82.04
  -1   1  12 2010.49   66.22
   1   1 -12 1912.99   66.30
  -1  -1  12 2006.84   80.14
   1  -1 -12 2164.77   87.35
   1   1 -11 3171.82   90.37
   1   1 -11 2787.95   89.18
  -1   1  11 2850.35   89.13
   1  -1 -11 3035.27   92.05
  -1  -1  11 3105.33   89.58
   1   1 -10 5959.63  196.61
   1   1 -10 6638.90  201.98
  -1   1  10 6268.57  199.99
   1  -1 -10 6927.23  219.53
  -1  -1  10 6834.97  226.29
   1   1  -9  854.58   28.77
  -1   1   9  864.62   28.16
   1   1  -9  891.29   34.44
  -1  -1   9  901.37   25.91
   1  -1  -9  945.27   30.07
   1   1  -8   94.52   13.87
   1   1  -8   64.75   11.06
  -1   1   8   74.50    8.61
   1  -1  -8   78.97   13.96
  -1  -1   8   79.12   11.81
  -1   1   7  734.38   29.32
   1   1  -7  681.94   17.50
   1   1  -7  706.46   29.29
   1  -1  -7  719.02   21.04
  -1  -1   7  698.84   18.65
   1   1  -6   16.02    3.57
   1   1  -6   18.87    4.97
  -1   1   6   19.24    4.70
   1  -1  -6   18.49    4.80
  -1  -1   6   23.29    3.96
   1   1  -5 1777.03   39.31
  -1   1   5 1716.42   45.94
   1   1  -5 1557.94   37.48
  -1  -1   5 1671.11   41.10
   1  -1  -5 1760.98   47.42
   1   1  -4  165.94   13.14
  -1   1   4  150.96    8.10
   1  -1  -4  174.37   13.07
  -1  -1   4  149.88    9.29
  -1  -1   4  157.90    7.84
   1   1  -313851.75  431.57
   1   1  -314398.18  482.68
  -1   1   314176.16  461.02
   1  -1  -314463.68  468.84
  -1  -1   313940.31  437.55
  -1  -1   314204.95  459.59
   1   1  -2 8475.31  223.95
  -1   1   2 8505.95  224.49
   1  -1  -2 8580.67  226.45
  -1  -1   2 8549.89  225.19
  -1  -1   2 8270.11  201.74
   1   1   213798.64  455.95
  -1   1  -215907.79  504.55
  -1   1  -214539.83  457.62
  -1  -1  -214507.94  468.89
   1  -1   214476.80  455.37
   1   1   313479.23  444.81
  -1   1  -314270.31  454.03
   1  -1   313885.31  454.37
  -1  -1  -313920.30  461.02
  -1   1  -4    3.49    2.87
   1   1   4    5.84    3.69
  -1  -1  -4   -0.11    4.05
   1  -1   4   -2.90    4.83
   1   1   5 6912.24  199.79
  -1   1  -5 7714.78  219.13
   1  -1   5 7784.55  221.98
  -1  -1  -5 7345.65  223.87
  -1   1  -6  246.79   13.30
   1   1   6  248.70   10.90
  -1  -1  -6  244.86   11.04
   1  -1   6  234.07    9.38
  -1   1  -7 1170.67   29.04
   1   1   7 1150.26   32.63
  -1  -1  -7 1183.88   32.78
   1  -1   7 1231.39   39.56
   1   1   8   67.63   14.73
  -1   1  -8   61.12    7.42
   1  -1   8   77.08   13.10
  -1  -1  -8   98.41    9.08
  -1   1  -9  671.69   30.17
   1   1   9  694.35   35.83
  -1  -1  -9  677.93   24.22
   1  -1   9  690.86   33.04
   1   1  10 1905.39   58.25
  -1   1 -10 1779.68   64.27
   1  -1  10 1977.73   74.33
  -1  -1 -10 1869.97   56.73
   1   1  11   -1.28    6.30
  -1   1 -11    0.76    8.50
   1  -1  11    2.91    5.91
  -1  -1 -11   -9.19    9.34
   1   1  12  922.80   54.13
  -1   1 -12  962.71   36.00
   1  -1  12  970.60   37.29
  -1  -1 -12 1041.46   38.55
   1   1  13  103.76   14.93
  -1   1 -13  104.49   13.01
   1  -1  13   99.75   22.69
  -1  -1 -13   94.55   23.47
   1   1  14   23.89   20.34
  -1   1 -14   24.80   11.15
  -1   1 -14   27.57   13.41
  -1  -1 -14   24.01   12.63
   1  -1  14   41.02   11.69
   1   1  15  429.36   30.97
  -1   1 -15  463.39   34.09
  -1   1 -15  493.69   43.21
  -1  -1 -15  554.80   48.86
   1  -1  15  460.56   29.67
  -1   1 -16  132.48   35.06
   1   1  16  132.22   20.70
  -1   1 -16  103.91   28.79
  -1  -1 -16  118.55   21.41
   1  -1  16  145.06   30.62
  -1   1 -17  194.55   28.25
   1   1  17  221.97   41.40
  -1   1 -17  247.45   23.93
   1  -1  17  232.55   25.11
  -1  -1 -17  208.68   44.52
   1   1  18   98.99   23.45
  -1   1 -18   81.34   21.96
  -1   1 -18  102.95   24.28
  -1  -1 -18  206.88   24.99
   1  -1  18  108.08   33.27
  -1   1 -19 1084.45  100.22
   1   1  19 1020.61   95.25
  -1   1 -19 1166.17   96.68
   1  -1  19 1075.55   60.83
  -1  -1 -19 1259.00  108.31
   1   1  20  100.75   27.35
  -1   1 -20  123.82   29.36
  -1   1 -20  156.67   27.78
  -1  -1 -20  173.85   31.70
   1  -1  20  140.32   40.31
   1   1  21   73.58   24.57
  -1   1 -21   60.21   26.23
  -1   1 -21   65.20   23.46
  -1  -1 -21  112.42   46.12
   1  -1  21   84.58   22.80
  -1  -1 -21   66.53   26.33
   1   1  22  412.70   76.64
  -1   1 -22  503.07   70.92
  -1   1 -22  466.46   83.72
  -1  -1 -22  473.91   82.31
   1  -1  22  491.20   47.44
  -1  -1 -22  496.67   58.88
   1   2 -22  582.78   58.79
  -1   2  22  587.34   55.83
   1   2 -22  617.17   47.31
   1  -2 -22  832.88   71.79
   1  -2 -22  577.44   86.33
  -1  -2  22  637.04   73.52
   1   2 -21  254.14   35.82
  -1   2  21  261.43   53.01
   1   2 -21  250.78   46.49
   1  -2 -21  252.88   67.60
   1  -2 -21  235.69   35.23
  -1  -2  21  217.16   29.90
   1   2 -20   25.92   19.65
   1   2 -20   -7.32   23.71
  -1   2  20    9.06   22.26
   1  -2 -20    5.57   17.01
   1  -2 -20   -9.22   13.76
  -1  -2  20   12.39   19.28
   1   2 -19   15.96   13.13
   1   2 -19   13.37   11.04
  -1   2  19    1.18   12.33
   1  -2 -19    6.67   22.63
  -1  -2  19  -15.83   10.35
   1   2 -18  940.89   71.52
   1   2 -18  835.21   53.66
  -1   2  18  808.72   51.12
   1  -2 -18 1012.33   58.61
  -1  -2  18  870.18   65.82
  -1   2  17  206.98   41.33
   1   2 -17  284.86   35.43
   1   2 -17  242.95   27.75
   1  -2 -17  244.19   29.63
  -1  -2  17  226.82   22.60
   1   2 -16 2724.28   98.36
   1   2 -16 2413.65  139.57
  -1   2  16 2520.23  135.28
   1  -2 -16 2939.37  148.87
  -1  -2  16 2661.20  124.55
   1   2 -15  865.66   37.32
  -1   2  15  855.66   43.85
   1   2 -15  862.03   66.35
  -1  -2  15  963.18   56.14
   1  -2 -15  998.58   48.39
   1   2 -14  945.40   36.32
   1   2 -14  891.58   64.11
  -1   2  14  913.28   43.79
   1  -2 -14 1025.47   65.79
  -1  -2  14 1005.03   39.00
   1   2 -13  239.48   25.64
   1   2 -13  258.29   33.73
  -1   2  13  312.50   21.40
   1  -2 -13  261.04   33.12
  -1  -2  13  338.32   27.59
   1   2 -12   22.78   15.91
   1   2 -12   15.27   11.88
  -1   2  12   27.07    9.71
   1  -2 -12   28.53   10.36
  -1  -2  12   32.12    8.03
   1   2 -11  263.43   28.37
   1   2 -11  292.38   21.14
  -1   2  11  264.64   17.97
   1  -2 -11  309.74   18.74
  -1  -2  11  302.46   15.39
   1   2 -10  112.82   11.50
   1   2 -10   65.10   12.81
  -1   2  10   89.09   11.36
   1  -2 -10   87.78   11.43
  -1  -2  10   82.60   14.69
   1   2  -9 1428.24   43.89
   1   2  -9 1433.79   36.07
  -1   2   9 1399.99   55.81
   1  -2  -9 1449.22   42.83
  -1  -2   9 1550.56   50.27
   1   2  -8    8.43    3.90
   1   2  -8   10.87    9.75
  -1   2   8    4.70    9.49
   1  -2  -8    5.96    5.94
  -1  -2   8   16.54    6.92
   1   2  -7  313.43   14.44
   1   2  -7  324.10    9.84
  -1   2   7  309.34   14.13
   1  -2  -7  337.28   14.41
  -1  -2   7  307.45   15.53
   1   2  -6 2078.47   52.31
   1   2  -6 2059.44   42.79
  -1   2   6 2092.33   51.92
   1  -2  -6 2075.69   62.21
  -1  -2   6 2074.09   60.86
  -1  -2   6 2035.77   49.56
  -1   2   5   63.63    6.27
   1   2  -5   64.60    5.47
   1   2  -5   64.14    6.17
   1  -2  -5   75.40    6.26
  -1  -2   5   72.29    5.93
  -1  -2   5   63.69    5.67
   1   2  -4 5845.57  153.35
  -1   2   4 5827.71  163.55
   1   2  -4 5589.73  134.02
  -1  -2   4 5885.46  162.33
   1  -2  -4 5837.92  152.88
  -1  -2   4 5645.36  134.71
   1   2  -3   87.74    4.11
   1   2  -3   84.75    5.94
  -1   2   3   96.90    9.54
   1  -2  -3  101.00    9.55
  -1  -2   3   88.46    6.11
  -1  -2   3   81.48    3.77
   1   2  -2 1143.07   20.68
   1   2  -2 1118.52   33.63
   1  -2  -2 1190.83   35.07
  -1  -2   2 1099.75   19.39
  -1  -2   2 1197.35   35.37
   1   2  -1  120.55   10.50
  -1  -2   1   86.50    6.61
  -1   2   0   11.12    2.51
   1  -2   0   12.20    3.70
   1  -2   0    9.10    4.32
  -1  -2   0    9.78    3.98
  -1   2  -1  623.51   19.78
  -1   2  -1  598.24   12.97
   1   2   1  621.49   18.09
   1  -2   1  605.32   12.95
   1  -2   1  641.33   19.08
  -1  -2  -1  601.98   17.55
  -1   2  -2 3023.81   64.83
   1   2   2 3155.85   77.81
  -1   2  -2 3218.04   69.22
   1  -2   2 3179.10   76.01
  -1  -2  -2 3230.43   70.48
   1  -2   2 3064.68   64.81
  -1   2  -3  828.53   23.98
   1   2   3  793.08   24.24
  -1   2  -3  773.60   19.94
   1  -2   3  797.53   22.93
  -1  -2  -3  798.15   18.52
   1  -2   3  773.48   19.65
  -1   2  -411695.13  368.69
   1   2   411511.44  380.05
  -1   2  -411073.02  349.20
  -1  -2  -411510.51  378.52
   1  -2   410984.90  345.90
   1   2   5 3749.41   95.21
  -1   2  -5 3659.58   93.38
  -1   2  -5 3852.57   96.22
  -1  -2  -5 3815.55  106.91
   1  -2   5 3656.70   85.64
  -1   2  -6  156.24    7.09
   1   2   6  141.81   14.79
  -1   2  -6  144.05    9.45
  -1  -2  -6  148.61   15.21
   1  -2   6  138.45   11.24
  -1   2  -7   65.91   10.38
   1   2   7   82.89    8.75
  -1   2  -7   71.05   13.60
  -1  -2  -7   69.21    9.04
   1  -2   7   71.86    6.63
   1   2   8  216.92   14.28
  -1   2  -8  232.41   11.03
  -1   2  -8  264.52   21.31
  -1  -2  -8  286.72   15.10
   1  -2   8  235.32   16.92
  -1   2  -9    9.85    8.24
   1   2   9   -2.67    6.72
  -1   2  -9   20.49    6.49
   1  -2   9    5.36    5.41
  -1  -2  -9   21.27   10.85
   1   2  10 1175.22   40.89
  -1   2 -10 1233.76   36.45
  -1   2 -10 1110.73   40.15
   1  -2  10 1262.07   37.92
  -1  -2 -10 1216.49   41.46
   1   2  11 1732.88   76.91
  -1   2 -11 1780.76   67.12
  -1   2 -11 1628.05   57.29
  -1  -2 -11 1801.08   59.44
   1  -2  11 1817.50   55.36
  -1   2 -12 4795.10  178.86
   1   2  12 4860.51  195.71
  -1   2 -12 4748.90  195.77
   1  -2  12 5164.94  172.37
  -1  -2 -12 5222.51  204.18
  -1   2 -13  147.65   24.40
   1   2  13  164.47   19.51
  -1   2 -13  152.17   31.28
   1  -2  13  213.86   17.78
  -1  -2 -13  184.01   19.20
   1   2  14 5433.18  200.77
  -1   2 -14 5071.87  208.54
  -1   2 -14 5405.54  238.70
  -1  -2 -14 5657.60  239.97
   1  -2  14 5570.87  226.81
   1   2  15  342.71   30.48
  -1   2 -15  347.62   36.54
  -1   2 -15  343.08   30.42
   1  -2  15  413.60   41.46
  -1  -2 -15  419.96   30.03
   1   2  16   97.85   34.07
  -1   2 -16  118.26   21.84
  -1   2 -16  111.47   16.94
   1  -2  16  151.13   18.55
  -1  -2 -16  158.99   35.49
  -1   2 -17   18.46   12.54
   1   2  17   19.84   15.20
  -1   2 -17   -5.42   25.23
   1  -2  17   23.21   13.16
  -1  -2 -17   47.08   16.17
  -1   2 -18   29.13   29.02
   1   2  18   29.37   17.69
  -1   2 -18   45.41   15.88
  -1  -2 -18   36.67   30.92
   1  -2  18   33.82   25.08
   1   2  19   45.30   36.83
  -1   2 -19   80.26   23.74
  -1   2 -19   45.04   32.54
  -1  -2 -19  133.43   26.19
   1  -2  19   75.93   20.04
   1   2  20   96.29   26.63
  -1   2 -20   92.13   27.57
  -1   2 -20  118.51   35.60
   1  -2  20  109.06   22.94
  -1  -2 -20  112.13   51.09
  -1   2 -21   38.83   35.66
   1   2  21   36.53   21.35
  -1   2 -21   44.94   17.00
  -1  -2 -21   -1.50   26.28
   1  -2  21   19.58   29.78
   1   2  22  123.67   48.14
  -1   2 -22  145.98   37.64
  -1   2 -22  164.54   32.00
   1  -2  22  135.29   27.20
  -1  -2 -22  167.42   62.74
  -1  -2 -22   -3.88   30.94
   1   3 -22  100.09   47.92
   1   3 -22   87.67   20.10
  -1   3  22  127.17   28.54
   1  -3 -22   80.59   27.95
   1  -3 -22  110.55   61.85
  -1  -3  22  106.92   23.20
   1   3 -21  312.35   41.15
   1   3 -21  282.19   29.14
  -1   3  21  282.76   39.21
   1  -3 -21  417.26   79.40
  -1  -3  21  326.34   50.12
   1   3 -20   90.09   32.62
   1   3 -20  103.32   28.28
  -1   3  20  127.19   43.75
   1  -3 -20  186.41   32.68
  -1  -3  20  145.19   21.87
   1   3 -19  195.19   37.28
  -1   3  19  231.92   47.16
   1   3 -19  180.25   31.35
  -1  -3  19  250.85   24.24
   1  -3 -19  250.52   56.72
   1   3 -18    1.83   10.82
  -1   3  18   -4.14   13.88
   1   3 -18   36.91   22.97
  -1  -3  18    6.32   17.43
   1  -3 -18   32.12   15.46
   1   3 -17 1254.62   56.59
   1   3 -17 1157.16   90.90
  -1   3  17 1154.53   61.95
   1  -3 -17 1338.56   70.54
  -1  -3  17 1278.60   53.67
   1   3 -16   34.26   19.52
   1   3 -16    5.78    8.54
  -1   3  16    6.58   11.96
   1  -3 -16   -1.76   20.62
  -1  -3  16   -0.21    9.01
   1   3 -15 2068.19  119.07
   1   3 -15 2244.21   76.37
  -1   3  15 2108.76   88.20
   1  -3 -15 2535.17   97.10
  -1  -3  15 2541.10  105.47
  -1   3  14  106.33   27.17
   1   3 -14   91.71   11.38
   1   3 -14  118.87   27.46
   1  -3 -14  107.32   18.76
  -1  -3  14  100.36   20.33
   1   3 -13  874.76   31.38
   1   3 -13  871.58   60.51
  -1   3  13  854.67   58.95
   1  -3 -13  981.82   62.35
  -1  -3  13 1013.27   35.40
   1   3 -12  400.52   38.05
   1   3 -12  411.15   17.55
  -1   3  12  401.33   24.22
   1  -3 -12  456.29   38.98
  -1  -3  12  434.77   20.04
   1   3 -11    7.71    9.20
  -1   3  11    6.87    9.12
   1   3 -11   17.53    9.29
  -1  -3  11   20.88    6.96
   1  -3 -11   32.88   14.82
  -1   3  10 5556.70  182.22
   1   3 -10 5739.25  188.20
   1   3 -10 5849.85  169.74
   1  -3 -10 5859.17  186.70
  -1  -3  10 5701.60  169.65
   1   3  -9 2405.65   89.47
   1   3  -9 2392.87   68.45
  -1   3   9 2263.14   87.38
   1  -3  -9 2413.53   71.03
  -1  -3   9 2449.04   62.22
  -1   3   8  152.86   11.76
   1   3  -8  140.38   10.69
   1   3  -8  163.45   11.85
   1  -3  -8  147.18   11.47
  -1  -3   8  157.20   11.45
  -1  -3   8   98.42   10.59
   1   3  -7   20.83    6.26
  -1   3   7   13.36   10.21
   1   3  -7   16.96    3.41
  -1  -3   7   20.64    5.97
   1  -3  -7   14.86   10.11
  -1  -3   7   10.34    5.73
   1   3  -6 2287.95   48.13
   1   3  -6 2304.66   61.37
  -1   3   6 2286.13   73.24
   1  -3  -6 2322.27   61.10
  -1  -3   6 2265.27   70.13
  -1  -3   6 2252.42   53.87
   1   3  -5 1381.33   30.77
   1   3  -5 1417.74   46.86
  -1   3   5 1371.37   45.89
  -1  -3   5 1420.31   35.48
  -1  -3   5 1370.18   29.88
   1  -3  -5 1479.97   46.86
   1   3  -4 1908.57   46.76
  -1   3   4 1888.65   46.32
   1   3  -4 1886.33   39.44
  -1  -3   4 1985.01   55.98
   1  -3  -4 1998.44   47.94
  -1  -3   4 1893.91   38.29
   1   3  -3  522.03   12.19
   1   3  -3  504.88   20.79
   1  -3  -3  548.87   15.02
  -1  -3   3  498.44   10.97
  -1  -3   3  558.06   14.90
   1   3  -2  436.59   12.52
   1  -3  -2  485.15   17.73
  -1  -3   2  436.55   10.20
  -1  -3   2  458.85   18.10
   1  -3  -1  725.18   17.64
  -1  -3   1  742.44   22.70
  -1  -3   1  726.15   13.12
   1  -3   0 1368.58   28.48
   1  -3   0 1347.48   30.03
  -1  -3   0 1338.87   28.79
  -1  -3   0 1373.97   29.75
  -1   3  -1 9761.51  290.34
   1  -3   110740.79  324.80
   1  -3   110492.30  313.23
  -1  -3  -110548.52  318.12
   1   3   2  629.54   20.07
  -1   3  -2  629.85   18.67
  -1   3  -2  613.78   19.05
   1  -3   2  636.09   14.39
  -1  -3  -2  655.93   14.78
   1  -3   2  611.77   13.43
  -1   3  -3 8721.48  256.12
   1   3   3 8830.57  270.75
  -1   3  -3 8744.18  258.62
   1  -3   3 8798.03  265.34
  -1  -3  -3 8881.64  272.74
   1  -3   3 8398.79  238.91
  -1   3  -4 2484.67   60.22
   1   3   4 2532.64   71.86
  -1   3  -4 2468.49   61.65
   1  -3   4 2575.64   69.80
  -1  -3  -4 2535.66   61.56
   1  -3   4 2423.79   60.00
  -1   3  -5  179.21    9.89
  -1   3  -5  153.31    7.16
   1   3   5  194.42   15.66
   1  -3   5  156.19   10.87
   1  -3   5  169.55    9.34
  -1  -3  -5  178.56   15.63
   1   3   6  171.22   16.99
  -1   3  -6  172.91   10.80
  -1   3  -6  178.68    7.85
  -1  -3  -6  163.58   16.95
   1  -3   6  166.19   11.96
   1   3   7   29.79    7.34
  -1   3  -7   33.43    7.25
  -1   3  -7   31.80    7.96
   1  -3   7   24.70    8.03
  -1  -3  -7   42.88   11.42
  -1   3  -8  107.71   17.07
   1   3   8  103.89   10.85
  -1   3  -8  122.87    7.65
   1  -3   8  111.80   12.63
  -1  -3  -8   91.62   11.02
   1   3   9 2986.30  112.39
  -1   3  -9 3220.82   98.38
  -1   3  -9 3083.12   95.10
  -1  -3  -9 3254.70   99.03
   1  -3   9 3267.11   88.48
   1   3  10 1341.54   63.24
  -1   3 -10 1346.41   47.22
  -1   3 -10 1404.27   50.98
  -1  -3 -10 1416.07   49.33
   1  -3  10 1389.43   40.63
   1   3  11  411.21   37.44
  -1   3 -11  419.51   24.56
  -1   3 -11  487.75   19.35
   1  -3  11  463.12   29.72
  -1  -3 -11  504.69   39.81
  -1   3 -12  514.55   44.38
   1   3  12  515.77   44.03
  -1   3 -12  534.76   33.13
   1  -3  12  551.35   36.59
  -1  -3 -12  576.57   30.12
   1   3  13 1131.30   73.56
  -1   3 -13 1173.38   72.08
  -1   3 -13 1232.44   57.92
  -1  -3 -13 1327.72   53.80
   1  -3  13 1230.90   62.70
   1   3  14   71.43   27.51
  -1   3 -14   78.87   17.00
  -1   3 -14   83.03   19.42
   1  -3  14  111.20   24.09
  -1  -3 -14   95.17   28.56
   1   3  15 1312.81   63.57
  -1   3 -15 1305.45   62.74
  -1   3 -15 1231.90   67.87
   1  -3  15 1419.22   58.50
  -1  -3 -15 1524.55   67.04
  -1   3 -16   36.89   12.44
   1   3  16   33.25   16.71
  -1   3 -16   36.22   17.01
  -1  -3 -16   31.92   28.77
   1  -3  16   66.21   14.04
  -1   3 -17   67.96   24.37
   1   3  17   60.39   30.12
  -1   3 -17   26.44   19.33
   1  -3  17   48.30   15.33
  -1  -3 -17   96.29   20.33
   1   3  18   80.14   35.73
  -1   3 -18   92.90   29.71
  -1   3 -18   88.06   37.08
   1  -3  18   66.46   29.84
  -1  -3 -18  137.59   40.52
   1   3  19   29.18   18.64
  -1   3 -19   16.43   22.43
  -1   3 -19   53.31   30.50
   1  -3  19   20.50   24.49
  -1  -3 -19   24.08   21.85
  -1   3 -20  430.99   55.93
   1   3  20  561.95   49.36
  -1   3 -20  487.66   50.36
  -1  -3 -20  830.65   93.66
   1  -3  20  556.78   42.35
  -1   3 -21   31.46   14.25
   1   3  21  -13.27   33.85
  -1   3 -21   34.17   21.92
  -1  -3 -21   37.74   27.29
   1  -3  21   15.83   27.88
  -1   3 -22  288.95   31.53
   1   3  22  346.88   71.90
  -1   3 -22  326.41   74.41
  -1  -3 -22  565.66   61.46
   1  -3  22  360.28   60.09
  -1   4  21  390.53   42.81
   1   4 -21  330.87   68.32
   1   4 -21  279.14   27.45
   1  -4 -21  469.42   54.98
  -1  -4  21  390.88   32.76
   1   4 -20  173.42   21.15
   1   4 -20  189.70   52.31
  -1   4  20  194.23   51.48
   1  -4 -20  267.97   65.36
  -1  -4  20  222.71   24.70
   1   4 -19  120.55   38.58
   1   4 -19   64.55   16.25
  -1   4  19  139.41   38.30
   1  -4 -19  162.83   45.96
  -1  -4  19  122.49   28.95
   1   4 -18  252.13   23.27
   1   4 -18  255.89   33.26
  -1   4  18  323.14   51.51
   1  -4 -18  379.82   39.30
  -1  -4  18  321.56   38.46
  -1   4  17   65.94   30.38
   1   4 -17   50.49   13.07
   1   4 -17   69.43   19.05
   1  -4 -17  102.18   34.45
  -1  -4  17   66.04   14.09
   1   4 -16   20.18   12.63
   1   4 -16    5.11    8.59
  -1   4  16   10.97   12.93
   1  -4 -16   -6.07   22.46
  -1  -4  16   19.17   14.63
   1   4 -15  430.31   33.41
   1   4 -15  449.41   23.35
  -1   4  15  422.02   33.57
   1  -4 -15  541.63   37.58
  -1  -4  15  505.00   37.95
   1   4 -14   17.91   11.30
   1   4 -14    8.73   18.72
  -1   4  14    8.18   11.39
   1  -4 -14   14.34   11.80
  -1  -4  14    5.76   12.89
   1   4 -13   29.81   12.69
   1   4 -13   44.06   20.87
  -1   4  13   42.87   21.04
   1  -4 -13   37.30   20.92
  -1  -4  13   46.00   15.25
  -1   4  12 6518.25  271.27
   1   4 -12 6787.55  218.83
   1   4 -12 6439.25  240.37
   1  -4 -12 7025.23  287.30
  -1  -4  12 7371.63  263.47
   1   4 -11 5148.25  177.83
   1   4 -11 5313.22  172.68
  -1   4  11 5091.50  174.70
   1  -4 -11 5266.76  177.47
  -1  -4  11 5598.40  184.17
   1   4 -10   72.33   19.87
   1   4 -10   62.39   11.23
  -1   4  10   92.67   12.44
   1  -4 -10   84.07   12.20
  -1  -4  10   88.08   12.29
   1   4  -9 1137.86   39.50
  -1   4   9 1147.25   54.56
   1   4  -9 1163.00   35.50
  -1  -4   9 1181.72   37.20
   1  -4  -9 1179.93   39.41
  -1  -4   9 1122.92   37.01
   1   4  -8  515.50   13.83
   1   4  -8  517.37   22.85
  -1   4   8  507.48   22.23
  -1  -4   8  529.65   20.51
  -1  -4   8  540.50   14.59
   1  -4  -8  531.95   21.75
   1   4  -7 1450.41   31.78
   1   4  -7 1443.93   56.02
  -1   4   7 1424.41   43.58
  -1  -4   7 1436.64   40.87
  -1  -4   7 1492.23   32.51
   1  -4  -7 1462.93   56.06
   1   4  -6   69.06    6.47
   1   4  -6   44.31    8.01
  -1   4   6   54.90   13.11
   1  -4  -6   50.36   12.91
  -1  -4   6   43.97   11.83
  -1  -4   6   54.17    6.31
   1   4  -5  108.21    9.56
   1   4  -5  111.07    7.81
  -1   4   5  126.77    9.60
  -1  -4   5  126.84    7.35
  -1  -4   5  129.31   14.51
   1  -4  -5  139.79    9.47
   1   4  -4 3993.23   98.33
   1   4  -4 4035.49  110.83
   1  -4  -4 4143.26  124.79
  -1  -4   4 4083.66  109.83
  -1  -4   4 3929.78   94.66
   1   4  -3 1233.96   42.65
   1  -4  -3 1284.51   42.95
  -1  -4   3 1329.57   43.66
  -1  -4   3 1277.85   28.89
   1   4  -2 7463.26  227.83
   1  -4  -2 8122.27  256.57
  -1  -4   2 8174.87  259.58
  -1  -4   2 8278.42  226.84
   1  -4  -1 2766.27   63.10
   1  -4  -1 2779.16   77.06
  -1  -4   1 2739.31   68.25
  -1  -4   1 2703.99   65.57
  -1  -4   1 2750.14   65.76
   1  -4   0  662.20   15.69
   1  -4   0  637.20   23.42
  -1  -4   0  618.36   17.93
  -1  -4   0  639.27   19.31
  -1   4  -1 3191.86   77.57
   1  -4   1 3432.15   82.18
   1  -4   1 3523.50   94.46
  -1  -4  -1 3462.55   81.56
  -1   4  -2 6084.68  163.61
  -1   4  -2 5905.98  163.02
  -1  -4  -2 6098.43  166.38
   1  -4   2 6216.55  178.36
   1  -4   2 6032.82  163.02
  -1   4  -3   34.95    8.86
   1   4   3   38.47    5.83
  -1   4  -3   35.35    7.77
   1  -4   3   47.04    5.35
  -1  -4  -3   49.35    9.15
   1  -4   3   38.76    7.37
  -1   4  -4   78.64   11.95
   1   4   4   98.50   12.30
  -1   4  -4   88.41    5.97
   1  -4   4   79.42   11.23
  -1  -4  -4   85.16    7.61
   1  -4   4   82.58    8.90
  -1   4  -5 1507.59   42.31
   1   4   5 1480.89   50.85
  -1   4  -5 1449.39   39.59
   1  -4   5 1463.79   48.06
   1  -4   5 1486.96   41.20
  -1  -4  -5 1487.92   39.72
  -1   4  -6 5439.92  160.31
   1   4   6 5565.58  183.12
  -1   4  -6 5425.21  160.30
   1  -4   6 5630.54  162.34
  -1  -4  -6 5591.67  166.70
   1  -4   6 5464.33  148.89
  -1   4  -7  391.32   17.65
   1   4   7  397.29   18.49
  -1   4  -7  389.79   13.11
   1  -4   7  405.00   19.25
  -1  -4  -7  397.84   17.82
   1   4   8 2175.03   65.80
  -1   4  -8 2146.96   79.89
  -1   4  -8 2198.14   65.59
  -1  -4  -8 2190.70   64.79
   1  -4   8 2062.63   53.54
   1   4   9 4594.86  146.47
  -1   4  -9 4582.94  143.94
  -1   4  -9 4588.31  146.61
   1  -4   9 4725.09  135.47
  -1  -4  -9 4614.66  147.07
   1   4  10 1160.23   60.75
  -1   4 -10 1209.76   45.57
  -1   4 -10 1176.86   60.27
  -1  -4 -10 1240.86   63.85
   1  -4  10 1245.79   47.43
  -1   4 -11  574.81   30.53
   1   4  11  626.83   45.49
  -1   4 -11  622.75   32.30
  -1  -4 -11  631.31   47.16
   1  -4  11  613.74   23.42
   1   4  12  273.51   34.81
  -1   4 -12  264.18   21.83
  -1   4 -12  261.88   15.64
  -1  -4 -12  315.08   24.26
   1  -4  12  282.80   17.43
   1   4  13   67.82   25.31
  -1   4 -13   62.95   16.02
  -1   4 -13   77.71   17.06
  -1  -4 -13   62.19   16.22
   1  -4  13   91.92   12.30
   1   4  14  440.65   47.85
  -1   4 -14  407.78   29.90
  -1   4 -14  425.07   32.93
   1  -4  14  403.45   24.54
  -1  -4 -14  444.63   49.02
   1   4  15   41.65   24.98
  -1   4 -15   23.27   10.67
  -1   4 -15   28.87   15.07
   1  -4  15   53.68   12.75
  -1  -4 -15   42.30   16.18
   1   4  16  192.43   40.33
  -1   4 -16  174.34   18.59
  -1   4 -16  181.48   24.98
   1  -4  16  175.14   20.85
  -1  -4 -16  228.25   42.97
   1   4  17  120.55   24.69
  -1   4 -17  106.41   18.11
  -1   4 -17  126.71   24.21
  -1  -4 -17  175.09   27.95
   1  -4  17  155.39   19.54
   1   4  18  341.12   35.04
  -1   4 -18  293.07   34.64
  -1   4 -18  252.90   24.91
  -1  -4 -18  365.75   40.05
   1  -4  18  308.21   27.75
   1   4  19  117.29   25.09
  -1   4 -19   63.25   16.77
  -1   4 -19   80.51   25.27
   1  -4  19  112.36   30.85
  -1  -4 -19  152.27   46.77
   1   4  20  280.88   57.91
  -1   4 -20  283.18   37.62
  -1   4 -20  177.55   23.43
  -1  -4 -20  384.53   46.54
  -1   4 -21  114.35   43.32
   1   4  21  126.30   43.75
  -1   4 -21   78.38   16.37
  -1  -4 -21  210.22   56.45
   1  -4  21    1.62   21.64
   1   5 -20  107.53   27.25
   1   5 -20   49.38   24.28
  -1   5  20  112.68   27.34
   1  -5 -20  164.08   54.45
  -1  -5  20  102.11   29.81
   1   5 -19  122.51   29.21
   1   5 -19  114.41   27.49
  -1   5  19  161.54   29.28
   1  -5 -19  222.47   35.82
  -1  -5  19  170.16   20.88
   1   5 -18   12.52   16.03
   1   5 -18    6.02   15.38
  -1   5  18   14.84   16.18
   1  -5 -18   22.89   30.96
  -1  -5  18   29.92   18.07
   1   5 -17   44.00   16.95
  -1   5  17   48.27   27.25
   1   5 -17   26.50   10.83
  -1  -5  17   31.63   18.68
   1  -5 -17   21.56   19.57
   1   5 -16    1.18   11.60
  -1   5  16   -3.10   19.13
   1   5 -16   -5.62    7.30
  -1  -5  16   -0.55   12.49
   1  -5 -16   -3.84   13.47
   1   5 -15   33.82   14.73
   1   5 -15   23.67   14.38
  -1   5  15   28.96   15.11
   1  -5 -15   33.14   25.90
  -1  -5  15   36.54   16.15
   1   5 -14   96.09   10.94
   1   5 -14   90.72   18.28
  -1   5  14   94.67   19.16
   1  -5 -14  113.70   31.57
  -1  -5  14   87.97   20.19
   1   5 -13  326.60   43.28
   1   5 -13  353.58   25.48
  -1   5  13  371.50   28.30
   1  -5 -13  406.48   28.76
  -1  -5  13  365.91   30.16
   1   5 -12   -4.25    8.53
  -1   5  12    0.63    8.53
   1   5 -12   -3.31    4.62
  -1  -5  12    3.48    8.35
   1  -5 -12    6.88    8.17
  -1   5  11  624.39   50.41
   1   5 -11  668.30   21.76
   1   5 -11  667.27   34.65
   1  -5 -11  676.27   33.27
  -1  -5  11  685.00   23.19
  -1   5  10 1354.11   51.93
   1   5 -10 1387.85   37.00
   1   5 -10 1366.72   51.15
   1  -5 -10 1410.59   68.55
  -1  -5  10 1408.75   47.19
   1   5  -9   14.62   13.61
   1   5  -9   11.81    7.11
  -1   5   9   16.58   13.90
   1  -5  -9    2.06   13.06
  -1  -5   9   11.15    4.54
  -1  -5   9   12.29   11.83
   1   5  -8   48.63    9.93
   1   5  -8   48.00    8.01
  -1   5   8   50.11    9.76
   1  -5  -8   43.24   15.19
  -1  -5   8   42.62    5.12
  -1  -5   8   48.03   14.42
   1   5  -7 1794.27   55.75
   1   5  -7 1841.39   49.08
  -1   5   7 1737.38   54.70
   1  -5  -7 1831.46   55.14
  -1  -5   7 1843.26   47.86
  -1  -5   7 1761.74   52.23
   1   5  -6 1228.24   39.77
   1   5  -6 1272.89   34.27
   1  -5  -6 1269.32   39.14
  -1  -5   6 1274.60   27.55
  -1  -5   6 1264.44   49.20
   1   5  -5 1070.11   28.50
   1   5  -5 1053.21   45.10
   1  -5  -5 1066.78   32.23
  -1  -5   5 1077.15   32.05
  -1  -5   5 1056.25   22.69
   1   5  -4   25.58    7.39
   1  -5  -4   37.48   11.38
  -1  -5   4   35.84   11.33
  -1  -5   4   51.01    5.99
   1   5  -3 1885.75   65.05
   1  -5  -3 2042.76   54.22
  -1  -5   3 2042.27   50.29
  -1  -5   3 2073.88   66.77
   1  -5  -2  665.82   21.48
   1  -5  -2  724.76   25.63
  -1  -5   2  692.68   16.99
  -1  -5   2  700.42   30.83
   1  -5  -1 6171.35  198.19
   1  -5  -1 6138.60  193.57
   1  -5  -1 6228.02  187.59
  -1  -5   1 6173.70  180.23
  -1  -5   1 6106.72  167.00
  -1  -5   1 6188.66  199.51
   1  -5   012963.47  459.98
   1  -5   012927.57  449.11
  -1  -5   012915.49  436.40
  -1  -5   013025.76  464.10
  -1  -5   013426.65  492.89
   1  -5   1  640.48   19.05
   1  -5   1  680.03   27.28
  -1  -5  -1  687.27   29.09
  -1  -5  -1  644.37   17.87
  -1   5  -2  140.12   13.58
   1  -5   2  148.51   13.14
  -1  -5  -2  153.15   13.17
   1  -5   2  166.78   13.29
  -1   5  -3 1404.52   47.57
   1  -5   3 1474.68   38.34
   1  -5   3 1488.82   43.71
  -1  -5  -3 1476.77   38.15
  -1   5  -4 1227.37   38.29
   1   5   4 1217.36   34.48
  -1   5  -4 1189.91   43.06
   1  -5   4 1245.57   33.74
   1  -5   4 1244.82   37.36
  -1  -5  -4 1276.35   45.26
  -1   5  -5 2591.32   73.52
   1   5   5 2516.34   71.37
  -1   5  -5 2411.32   67.92
   1  -5   5 2589.54   82.12
  -1  -5  -5 2628.74   85.67
   1  -5   5 2606.36   64.27
   1   5   6  153.18   12.30
  -1   5  -6  163.01   13.81
  -1   5  -6  149.04   11.99
   1  -5   6  184.30   13.30
  -1  -5  -6  181.29   19.12
   1  -5   6  148.96   17.20
  -1   5  -7   -1.44    5.54
   1   5   7   -0.79    5.74
  -1   5  -7    4.34    3.88
   1  -5   7    1.35    6.26
   1  -5   7    1.84    5.44
  -1  -5  -7   -5.88    9.13
  -1   5  -8  171.63   15.50
   1   5   8  189.12   23.18
  -1   5  -8  152.00   14.39
  -1  -5  -8  195.19   22.58
   1  -5   8  213.80   15.58
   1   5   9   77.31   12.32
  -1   5  -9   75.05   19.20
  -1   5  -9   89.56    8.23
  -1  -5  -9   73.15   12.09
   1  -5   9   77.42   12.93
  -1   5 -10 1315.95   38.43
   1   5  10 1244.38   66.80
  -1   5 -10 1280.58   48.55
  -1  -5 -10 1301.75   49.94
   1  -5  10 1302.73   39.24
   1   5  11  297.66   35.97
  -1   5 -11  299.05   34.45
  -1   5 -11  314.35   15.94
  -1  -5 -11  299.67   37.29
   1  -5  11  276.49   24.97
   1   5  12  499.41   31.62
  -1   5 -12  511.02   30.98
  -1   5 -12  554.21   32.51
   1  -5  12  523.28   23.73
  -1  -5 -12  554.89   50.42
  -1   5 -13  160.05   13.94
   1   5  13  163.01   20.56
  -1   5 -13  128.25   19.66
   1  -5  13  145.48   15.09
  -1  -5 -13  232.20   22.55
  -1   5 -14   28.17   14.46
   1   5  14   21.58   13.98
  -1   5 -14   20.94   13.27
  -1  -5 -14   21.96   23.52
   1  -5  14   36.48   16.37
  -1   5 -15   30.64    9.94
   1   5  15   21.42   15.25
  -1   5 -15   20.51   23.41
  -1  -5 -15   21.46   26.44
   1  -5  15   27.29   17.90
   1   5  16  408.90   36.93
  -1   5 -16  445.98   40.65
  -1   5 -16  408.78   54.70
   1  -5  16  503.76   47.13
  -1  -5 -16  511.60   43.17
   1   5  17   -0.54   11.12
  -1   5 -17   -4.47   11.91
  -1   5 -17   -4.35   17.10
   1  -5  17    0.19   13.89
  -1  -5 -17   21.14   20.55
   1   5  18  149.11   45.65
  -1   5 -18  156.87   44.33
  -1   5 -18   89.32   29.51
   1  -5  18  172.87   22.51
  -1  -5 -18  218.68   34.29
  -1   5 -19  146.91   32.08
   1   5  19  208.37   53.35
  -1   5 -19  185.86   51.26
   1  -5  19  205.72   25.24
  -1  -5 -19  299.71   40.70
  -1   5 -20   15.86   16.16
   1   5  20   13.06   28.77
  -1   5 -20   12.64   17.43
  -1  -5 -20   -5.95   36.37
   1  -5  20    1.36   13.23
   1   6 -19  123.17   26.86
   1   6 -19  164.03   50.58
  -1   6  19  183.54   32.21
   1  -6 -19  250.50   63.38
  -1  -6  19  176.75   33.02
   1   6 -18   50.07   35.80
   1   6 -18   58.23   12.76
  -1   6  18   43.43   22.37
   1  -6 -18  101.28   26.72
  -1  -6  18   79.49   22.98
   1   6 -17   27.54   10.56
   1   6 -17   22.59   29.82
  -1   6  17   29.36   18.46
   1  -6 -17   65.69   36.97
  -1  -6  17   47.55   11.77
   1   6 -16  485.51   37.62
   1   6 -16  466.83   61.91
  -1   6  16  468.85   41.75
   1  -6 -16  714.76   75.11
  -1  -6  16  562.40   29.06
   1   6 -15   11.57    7.73
   1   6 -15   18.64   13.82
  -1   6  15   -2.12   14.01
   1  -6 -15   44.75   15.67
  -1  -6  15   13.64    9.12
   1   6 -14  326.46   31.61
   1   6 -14  345.99   27.94
  -1   6  14  384.60   48.61
   1  -6 -14  357.56   32.68
  -1  -6  14  385.89   21.81
   1   6 -13  112.55   17.33
   1   6 -13  101.58   32.56
  -1   6  13  130.30   31.93
   1  -6 -13  113.75   31.69
  -1  -6  13  153.10   19.41
   1   6 -12   22.84   10.17
  -1   6  12   21.47   12.26
   1   6 -12   25.55   12.70
  -1  -6  12   16.28   11.18
   1  -6 -12    1.75   19.65
   1   6 -11   77.40   13.33
   1   6 -11  105.41   16.67
  -1   6  11   93.07   16.45
   1  -6 -11   82.16   15.99
  -1  -6  11  107.08    9.23
   1   6 -10  836.77   40.39
   1   6 -10  872.74   34.47
  -1   6  10  841.76   57.55
   1  -6 -10  850.10   38.70
  -1  -6  10  913.11   38.87
  -1  -6  10  863.84   34.39
  -1   6   9   27.33   11.17
   1   6  -9   47.13   18.16
   1   6  -9   29.52    5.72
   1  -6  -9   41.01   10.79
  -1  -6   9   45.89    9.54
  -1  -6   9   34.55   10.16
   1   6  -8  475.35   25.54
   1   6  -8  501.18   21.53
   1  -6  -8  489.83   24.97
  -1  -6   8  493.19   20.86
  -1  -6   8  484.61   23.47
   1   6  -7 1813.18   52.37
   1   6  -7 1820.28   61.97
   1  -6  -7 1878.17   60.47
  -1  -6   7 1870.17   52.25
  -1  -6   7 1839.18   73.94
   1   6  -6  145.96   14.12
   1  -6  -6  175.19   13.60
  -1  -6   6  161.64   20.11
  -1  -6   6  169.33   11.65
   1   6  -5  152.58   19.89
   1  -6  -5  141.92   12.33
  -1  -6   5  149.71   12.17
  -1  -6   5  135.32   10.59
   1   6  -4  225.66   14.63
   1  -6  -4  248.13   21.66
  -1  -6   4  254.45   21.48
  -1  -6   4  244.67   13.03
   1  -6  -3  866.91   32.42
   1  -6  -3  756.80   36.47
  -1  -6   3  863.32   28.10
  -1  -6   3  766.14   26.43
   1  -6  -2   69.61    9.53
   1  -6  -2   77.48    8.75
   1  -6  -2  104.61   12.25
  -1  -6   2   85.04   10.04
  -1  -6   2   84.09   14.91
  -1  -6   2  102.69   10.32
   1  -6  -1 5643.70  174.56
   1  -6  -1 5769.03  189.64
   1  -6  -1 5806.54  181.89
  -1  -6   1 5795.63  195.55
  -1  -6   1 5747.05  160.10
   1  -6   0  565.40   27.70
   1  -6   0  580.14   20.55
   1  -6   0  566.39   26.26
  -1  -6   0  559.51   18.09
  -1  -6   0  565.15   29.82
  -1  -6   0  547.34   16.94
   1  -6   1 5228.46  168.96
   1  -6   1 5297.54  166.36
  -1  -6  -1 5112.06  157.96
  -1  -6  -1 5328.95  158.94
   1  -6   2  184.82   16.45
   1  -6   2  183.50   16.38
  -1  -6  -2  185.53   12.25
  -1  -6  -2  200.45   15.84
  -1   6  -3    7.58    8.37
   1  -6   3    0.47    4.76
  -1  -6  -3    7.76    5.01
   1  -6   3    5.51    4.98
  -1   6  -4   21.59    7.11
   1  -6   4   37.52   10.80
  -1  -6  -4   35.11    6.97
   1  -6   4   21.51    8.92
  -1   6  -5  614.16   26.74
  -1   6  -5  605.70   34.03
   1  -6   5  603.01   19.10
   1  -6   5  586.29   22.18
  -1  -6  -5  589.17   23.27
  -1   6  -6  463.92   16.23
   1   6   6  437.34   20.84
  -1   6  -6  394.70   31.06
   1  -6   6  456.92   22.85
   1  -6   6  444.13   19.61
  -1  -6  -6  453.94   20.71
   1   6   7   13.49   11.97
  -1   6  -7   14.32   11.38
  -1   6  -7    6.98    8.14
   1  -6   7    8.69   10.73
   1  -6   7    7.80    8.09
  -1  -6  -7    5.86    7.36
  -1   6  -8  280.11   29.77
   1   6   8  310.99   30.55
  -1   6  -8  315.08   14.24
   1  -6   8  332.69   21.03
  -1  -6  -8  315.21   19.82
   1  -6   8  292.35   18.50
   1   6   9  201.02   18.05
  -1   6  -9  203.27   18.40
  -1   6  -9  172.46   17.23
   1  -6   9  191.61   18.15
  -1  -6  -9  191.45   17.84
   1   6  10 1747.99   87.95
  -1   6 -10 1690.98   63.83
  -1   6 -10 1793.51   66.77
  -1  -6 -10 1850.73   90.21
   1  -6  10 1769.76   52.49
  -1   6 -11 1545.60   63.09
   1   6  11 1550.49   87.15
  -1   6 -11 1477.13   83.69
  -1  -6 -11 1631.46   65.81
   1  -6  11 1614.53   64.74
  -1   6 -12  660.82   26.95
   1   6  12  664.17   39.21
  -1   6 -12  645.55   37.86
  -1  -6 -12  679.32   40.99
   1  -6  12  689.10   28.30
   1   6  13  440.32   34.67
  -1   6 -13  465.21   34.13
  -1   6 -13  480.13   23.81
  -1  -6 -13  586.63   60.08
   1  -6  13  502.88   35.55
   1   6  14 1361.33   70.01
  -1   6 -14 1563.36   74.93
  -1   6 -14 1403.37   97.38
  -1  -6 -14 1765.78   83.72
   1  -6  14 1618.93   77.70
  -1   6 -15  372.85   52.76
   1   6  15  410.12   54.07
  -1   6 -15  379.67   23.74
   1  -6  15  369.91   38.82
  -1  -6 -15  425.96   38.90
   1   6  16  111.56   37.96
  -1   6 -16  103.99   25.01
  -1   6 -16  126.69   37.13
   1  -6  16  134.48   29.06
  -1  -6 -16  134.59   44.70
  -1   6 -17  192.27   50.97
   1   6  17  233.14   52.62
  -1   6 -17  240.09   34.48
  -1  -6 -17  357.22   40.51
   1  -6  17  296.26   40.09
   1   6  18   -9.31   15.23
  -1   6 -18   11.46   23.16
  -1   6 -18    9.29    9.13
  -1  -6 -18   11.82   29.90
   1  -6  18   -0.76   17.56
   1   6  19  116.67   28.51
  -1   6 -19   85.55   16.37
  -1   6 -19  137.82   43.17
   1  -6  19  117.86   32.09
  -1  -6 -19  153.01   57.78
  -1   7  18   31.10   29.28
   1   7 -18   -0.23   14.93
   1   7 -18   28.93   18.90
   1  -7 -18   13.00   22.57
  -1  -7  18   31.60   17.84
   1   7 -17   82.34   21.67
   1   7 -17  145.43   27.59
  -1   7  17   91.73   41.67
   1  -7 -17  158.25   33.21
  -1  -7  17  121.97   24.87
   1   7 -16  119.47   13.64
   1   7 -16  156.03   41.82
  -1   7  16  135.98   40.90
   1  -7 -16  220.87   48.16
  -1  -7  16  142.82   25.00
   1   7 -15  215.38   23.97
   1   7 -15  210.41   46.34
  -1   7  15  205.45   28.60
   1  -7 -15  255.10   33.12
  -1  -7  15  220.54   28.38
   1   7 -14   32.66   13.60
   1   7 -14   51.51   16.93
  -1   7  14   42.23   16.88
   1  -7 -14   41.41   17.87
  -1  -7  14   33.61   15.53
   1   7 -13 1062.06   56.53
   1   7 -13 1003.98   47.43
  -1   7  13 1012.84   54.55
   1  -7 -13 1142.00   82.02
  -1  -7  13 1119.72   50.17
   1   7 -12   14.47    9.96
   1   7 -12   17.43   20.94
   1  -7 -12   10.93   20.40
  -1  -7  12   15.92   10.99
   1   7 -11   24.81   10.00
   1   7 -11   32.46   13.23
   1  -7 -11   22.49   12.66
  -1  -7  11   -9.48   12.25
  -1  -7  11   39.85   10.87
   1   7 -10   10.91    8.02
   1   7 -10   12.99   17.05
   1  -7 -10    8.55    9.90
  -1  -7  10   -0.54    9.35
  -1  -7  10    9.41    8.49
   1   7  -9 1324.96   77.03
   1   7  -9 1301.15   35.92
   1  -7  -9 1362.84   53.51
  -1  -7   9 1357.85   46.18
  -1  -7   9 1336.26   50.59
   1   7  -8   75.15   14.06
   1  -7  -8   88.55   13.49
  -1  -7   8   78.59   20.47
  -1  -7   8   78.47   11.54
   1   7  -7  990.88   41.97
   1  -7  -7 1074.66   57.67
  -1  -7   7 1084.03   35.53
  -1  -7   7 1044.37   54.63
   1   7  -6  183.49   17.36
   1  -7  -6  197.17   25.19
  -1  -7   6  207.79   24.10
  -1  -7   6  216.38   14.33
   1  -7  -5   20.90    6.92
   1  -7  -5   36.19   13.59
  -1  -7   5   16.77    7.73
  -1  -7   5   20.66    8.32
   1  -7  -4  384.13   19.82
   1  -7  -4  421.65   25.38
  -1  -7   4  406.59   21.18
  -1  -7   4  406.04   20.29
   1  -7  -3  387.48   19.27
   1  -7  -3  418.03   21.62
   1  -7  -3  443.74   26.14
  -1  -7   3  384.53   29.81
  -1  -7   3  443.34   22.14
  -1  -7   3  396.35   21.09
   1  -7  -2 1059.42   31.94
   1  -7  -2 1027.93   34.79
   1  -7  -2 1064.49   50.16
  -1  -7   2 1024.33   36.06
  -1  -7   2 1034.69   29.48
  -1  -7   2 1050.16   28.81
   1  -7  -1 1230.82   36.88
   1  -7  -1 1249.32   41.29
   1  -7  -1 1189.89   50.34
  -1  -7   1 1222.44   55.03
  -1  -7   1 1254.62   43.16
  -1  -7   1 1231.43   45.52
   1  -7   0   10.68    6.56
   1  -7   0   -6.99    9.34
   1  -7   0   15.26    6.00
  -1  -7   0    1.59    9.16
  -1  -7   0    3.20    8.28
  -1  -7   0   10.01    6.70
   1  -7   1  388.49   17.91
   1  -7   1  364.80   16.99
   1  -7   1  392.46   25.63
  -1  -7  -1  352.19   15.62
  -1  -7  -1  390.92   28.42
  -1  -7  -1  367.78   25.56
   1  -7   2 4943.34  151.14
   1  -7   2 4817.85  164.74
  -1  -7  -2 4965.46  154.29
  -1  -7  -2 4754.22  161.02
   1  -7   3  147.65   12.26
   1  -7   3  165.14   18.72
  -1  -7  -3  197.14   19.13
  -1  -7  -3  176.01   22.09
  -1   7  -4  435.37   21.42
   1  -7   4  480.35   26.20
  -1  -7  -4  507.32   30.98
   1  -7   4  472.11   29.57
  -1   7  -5  139.55   13.21
   1  -7   5  148.54   19.26
  -1  -7  -5  120.36   19.72
   1  -7   5  127.86   15.70
  -1   7  -6  575.46   39.59
   1  -7   6  614.03   25.76
  -1  -7  -6  625.48   27.08
   1  -7   6  644.67   22.04
  -1   7  -7 1127.26   61.84
  -1   7  -7 1174.81   47.05
  -1  -7  -7 1251.71   45.06
   1  -7   7 1239.17   36.38
   1  -7   7 1223.80   42.94
  -1   7  -8  213.28   29.23
  -1   7  -8  177.20   19.22
   1  -7   8  197.91   12.86
   1  -7   8  216.64   17.35
  -1  -7  -8  214.41   18.00
  -1   7  -9  526.54   30.55
   1   7   9  541.29   30.76
  -1   7  -9  548.78   21.91
   1  -7   9  552.09   31.34
  -1  -7  -9  546.00   45.50
   1   7  10  -21.39   14.84
  -1   7 -10    0.82    5.60
  -1   7 -10  -18.27   14.45
  -1  -7 -10    1.52   14.49
   1  -7  10    0.40    9.25
  -1   7 -11   56.90   14.85
   1   7  11   52.90   15.89
  -1   7 -11   57.31    9.80
  -1  -7 -11   46.67   16.76
   1  -7  11   59.08   10.22
   1   7  12   -7.02   11.54
  -1   7 -12   -8.86   18.28
  -1   7 -12    8.93    7.00
   1  -7  12   22.91   11.79
  -1  -7 -12    6.32   20.66
   1   7  13 1912.11  118.50
  -1   7 -13 2031.27   87.32
  -1   7 -13 1833.54   85.63
  -1  -7 -13 2315.13  135.78
   1  -7  13 2012.44   86.93
  -1   7 -14   42.73   27.92
   1   7  14   51.01   29.42
  -1   7 -14   36.68   17.81
  -1  -7 -14   55.09   21.95
   1  -7  14   57.96   12.24
   1   7  15  833.86   79.59
  -1   7 -15  810.49   38.30
  -1   7 -15  791.59   78.04
   1  -7  15  909.32   58.01
  -1  -7 -15 1004.60   93.86
   1   7  16   27.50   18.60
  -1   7 -16   43.13   17.69
  -1   7 -16   33.01   18.00
  -1  -7 -16   38.57   22.31
   1  -7  16   27.96   20.49
   1   7  17  144.73   28.78
  -1   7 -17  123.35   27.41
  -1   7 -17  120.74   27.36
  -1  -7 -17  187.37   35.31
   1  -7  17  134.31   33.25
   1   7  18  119.07   27.49
  -1   7 -18   81.90   26.59
  -1   7 -18   92.17   15.99
  -1  -7 -18   96.56   56.87
   1  -7  18  113.09   32.00
   1   8 -16  191.06   32.20
   1  -8 -16  218.95   60.20
   1   8 -15  106.32   19.25
   1   8 -15  179.89   40.71
   1  -8 -15  241.53   47.22
  -1  -8  15   72.50   24.17
   1   8 -14  102.02   11.68
   1   8 -14  155.93   38.30
   1  -8 -14  141.89   25.93
  -1  -8  14  113.42   21.03
   1   8 -13  -20.45   12.76
   1   8 -13   -2.58    5.78
   1  -8 -13  -20.51   20.82
  -1  -8  13   -2.11    6.86
   1   8 -12   53.88    8.31
   1   8 -12   36.63   28.32
   1  -8 -12   61.48   28.58
  -1  -8  12   59.03   14.31
   1   8 -11 1485.47   70.13
   1   8 -11 1339.68   43.16
   1  -8 -11 1623.67   70.65
  -1  -8  11 1607.84   59.00
   1   8 -10  610.63   58.55
   1  -8 -10  653.19   37.77
  -1  -8  10  672.19   56.10
  -1  -8  10  602.98   32.05
   1   8  -9 1980.33   81.47
   1  -8  -9 2160.12  106.59
  -1  -8   9 2027.61   67.94
  -1  -8   9 2092.04  101.47
   1   8  -8   45.80   14.31
   1  -8  -8   67.02   20.92
  -1  -8   8   62.06   20.27
  -1  -8   8   55.95   11.56
   1   8  -7   45.81   11.79
   1  -8  -7   37.65   17.93
  -1  -8   7   30.99    6.24
  -1  -8   7   27.56   17.35
   1  -8  -6  111.28   24.88
   1  -8  -6  148.31   13.28
  -1  -8   6  128.85   23.79
  -1  -8   6  139.54   14.34
   1  -8  -5  511.71   26.11
   1  -8  -5  545.62   33.94
  -1  -8   5  526.10   26.29
  -1  -8   5  487.30   38.37
  -1  -8   5  513.27   25.19
   1  -8  -4  -14.15    7.46
   1  -8  -4   10.19    8.60
   1  -8  -4   -3.48   10.57
  -1  -8   4   -3.23   12.18
  -1  -8   4   -7.70    8.32
  -1  -8   4   -6.04    8.03
   1  -8  -3  122.66   13.26
   1  -8  -3  133.99   11.74
   1  -8  -3  164.45   24.07
  -1  -8   3  111.74   13.97
  -1  -8   3  113.62   15.94
  -1  -8   3  108.55   15.01
   1  -8  -2   75.61   15.63
   1  -8  -2   64.01   16.72
   1  -8  -2   67.18   11.94
  -1  -8   2   61.66   12.72
  -1  -8   2   73.79   11.45
  -1  -8   2   57.96    8.73
   1  -8  -1  794.62   28.81
   1  -8  -1  746.04   42.38
   1  -8  -1  789.97   47.17
  -1  -8   1  763.65   39.15
  -1  -8   1  749.84   35.30
  -1  -8   1  803.77   45.80
   1  -8   0  530.42   35.16
   1  -8   0  551.43   34.65
   1  -8   0  521.95   26.30
  -1  -8   0  522.65   21.30
  -1  -8   0  523.00   34.39
  -1  -8   0  542.45   26.80
   1  -8   1 3854.42  137.01
   1  -8   1 3527.99  112.03
   1  -8   1 3711.05  118.27
  -1  -8  -1 3677.71  117.71
  -1  -8  -1 3566.28  109.07
  -1  -8  -1 3779.97  122.59
   1  -8   2  447.27   21.31
   1  -8   2  468.67   33.93
   1  -8   2  479.07   32.61
  -1  -8  -2  474.32   21.31
  -1  -8  -2  472.26   35.20
  -1  -8  -2  504.93   36.88
   1  -8   3 1097.84   53.10
   1  -8   3 1173.01   53.99
  -1  -8  -3 1146.67   39.48
  -1  -8  -3 1195.94   43.35
  -1  -8  -3 1119.69   42.73
   1  -8   4   11.77   11.34
   1  -8   4    6.94   10.66
  -1  -8  -4    1.38    7.29
  -1  -8  -4   18.17   12.89
   1  -8   5  514.56   24.46
   1  -8   5  536.65   31.61
  -1  -8  -5  616.74   40.67
  -1  -8  -5  553.44   38.42
  -1   8  -6  553.83   43.23
   1  -8   6  644.12   33.96
   1  -8   6  605.98   28.07
  -1  -8  -6  637.69   42.45
  -1   8  -7   63.57   19.80
   1  -8   7   39.53   14.26
   1  -8   7   61.05   11.49
  -1  -8  -7   51.24   12.42
  -1   8  -8  248.71   22.09
   1  -8   8  267.64   21.04
   1  -8   8  267.84   24.02
  -1  -8  -8  291.44   21.95
  -1   8  -9  486.05   21.93
  -1   8  -9  497.26   32.54
   1  -8   9  529.45   32.63
  -1  -8  -9  517.80   48.21
  -1   8 -10   24.19   23.96
  -1   8 -10   48.77   14.63
  -1  -8 -10   51.71   23.92
   1  -8  10   49.47    9.42
  -1   8 -11  630.65   38.97
  -1   8 -11  593.24   39.71
   1  -8  11  639.22   40.28
  -1  -8 -11  708.99   42.58
  -1   8 -12   64.71   25.83
  -1   8 -12   34.06   15.43
  -1  -8 -12   53.52   29.95
   1  -8  12   41.81   10.24
  -1   8 -13    7.08   11.19
  -1   8 -13  -27.61   12.15
  -1  -8 -13   13.80   22.07
   1  -8  13    3.98   12.14
   1   8  14   77.81   21.68
  -1   8 -14   71.90   12.53
  -1   8 -14   94.30   33.76
   1  -8  14   83.86   22.13
  -1  -8 -14   82.36   25.82
   1   8  15   -6.34   13.31
  -1   8 -15    4.18   12.51
  -1   8 -15   14.66   13.30
   1  -8  15    2.78    8.83
  -1  -8 -15  -10.67   25.89
   1   8  16   14.16   17.12
  -1   8 -16   33.61   17.19
  -1   8 -16   15.17   15.84
  -1  -8 -16   -1.79   21.00
   1  -8  16    8.40   18.25
   1   9 -14   16.90   25.59
   1  -9 -14    9.58   17.78
   1   9 -13  302.50   49.13
   1  -9 -13  148.08   52.99
   1   9 -12  -13.86   12.20
   1  -9 -12    9.40   12.35
   1   9 -11  439.79   56.66
   1  -9 -11  513.93   37.14
  -1  -9  11  425.31   30.66
   1   9 -10   80.26   26.72
   1  -9 -10   69.68   26.25
  -1  -9  10   35.00   13.46
  -1  -9  10   50.39   15.93
   1   9  -9   35.68   14.95
   1  -9  -9   51.61   23.48
  -1  -9   9   35.86   13.73
  -1  -9   9   38.86   12.15
   1  -9  -8   87.81   15.28
   1  -9  -8   81.17   19.61
  -1  -9   8   65.93   14.94
  -1  -9   8   60.55   13.34
   1  -9  -7  146.94   14.71
   1  -9  -7  135.25   17.25
  -1  -9   7  168.04   16.79
  -1  -9   7  125.33   17.01
  -1  -9   7  123.31   10.48
   1  -9  -6  152.12   14.63
   1  -9  -6  129.35   26.33
   1  -9  -6  104.64   19.40
  -1  -9   6  131.11   16.46
  -1  -9   6  132.38   16.24
  -1  -9   6  115.73   16.12
   1  -9  -5  491.80   43.58
   1  -9  -5  561.29   49.76
   1  -9  -5  566.34   39.46
  -1  -9   5  557.62   31.27
  -1  -9   5  521.31   28.88
  -1  -9   5  495.50   28.30
   1  -9  -4  480.48   44.76
   1  -9  -4  439.11   38.28
   1  -9  -4  482.25   33.92
  -1  -9   4  427.87   28.74
  -1  -9   4  447.01   25.79
  -1  -9   4  444.99   18.36
   1  -9  -3 1041.84   58.38
   1  -9  -3 1185.78   41.21
   1  -9  -3 1095.93   48.23
  -1  -9   3 1098.16   34.64
  -1  -9   3 1042.02   43.70
  -1  -9   3 1119.45   49.57
   1  -9  -2  333.20   19.28
   1  -9  -2  306.15   20.31
   1  -9  -2  339.65   36.04
  -1  -9   2  315.05   15.92
  -1  -9   2  330.13   33.24
  -1  -9   2  325.00   17.93
   1  -9  -1  496.67   24.83
   1  -9  -1  495.40   42.44
   1  -9  -1  538.18   36.07
  -1  -9   1  502.76   23.58
  -1  -9   1  499.28   21.25
  -1  -9   1  553.74   40.82
   1  -9   0   62.42   11.07
   1  -9   0   77.60   20.29
   1  -9   0   65.25   17.39
  -1  -9   0   76.25   18.01
  -1  -9   0   61.12    9.91
  -1  -9   0   95.71   20.45
   1  -9   1  582.25   27.52
   1  -9   1  639.40   27.54
   1  -9   1  627.62   29.90
  -1  -9  -1  661.47   42.71
  -1  -9  -1  663.30   31.13
  -1  -9  -1  613.25   25.81
   1  -9   2  503.51   37.58
   1  -9   2  492.96   24.32
   1  -9   2  512.97   35.30
  -1  -9  -2  461.73   27.06
  -1  -9  -2  464.30   34.64
  -1  -9  -2  523.91   27.17
   1  -9   3 1731.15   60.11
   1  -9   3 1924.37   77.69
   1  -9   3 1871.69   81.30
  -1  -9  -3 1748.68   77.83
  -1  -9  -3 1846.21   88.46
  -1  -9  -3 1900.00   87.48
   1  -9   4   12.26    8.40
   1  -9   4   22.46   13.01
   1  -9   4   22.52   12.41
  -1  -9  -4    5.15   15.18
  -1  -9  -4    3.99   13.47
  -1  -9  -4    5.12   16.20
   1  -9   5  408.60   22.51
   1  -9   5  407.63   35.64
  -1  -9  -5  466.83   39.92
  -1  -9  -5  417.95   24.28
   1  -9   6  715.70   28.61
   1  -9   6  630.49   32.81
  -1  -9  -6  702.88   34.72
  -1  -9  -6  818.14   52.18
   1  -9   7  125.83   12.25
   1  -9   7   96.21   15.56
  -1  -9  -7  120.59   26.88
  -1  -9  -7  110.85   26.68
  -1   9  -8  102.23   29.04
   1  -9   8  133.77   20.42
  -1  -9  -8  102.00   29.43
   1  -9   8  144.23   17.78
  -1   9  -9   34.75   14.32
   1  -9   9   45.15   15.70
  -1  -9  -9   42.63   14.86
  -1   9 -10   51.51   22.75
   1  -9  10   23.97    9.09
  -1  -9 -10   24.50   24.29
  -1   9 -11   21.44   21.18
   1  -9  11    7.87   13.64
  -1  -9 -11   11.36   14.16
  -1   9 -12   69.81   18.70
  -1   9 -12   21.74   10.69
   1  -9  12   77.17   11.98
  -1  -9 -12  117.21   21.51
  -1   9 -13  323.20   52.06
  -1   9 -13  259.13   31.00
   1  -9  13  321.45   33.05
  -1  -9 -13  394.92   62.06
  -1   9 -14   36.57   27.93
  -1   9 -14   23.92    9.68
  -1  -9 -14   18.90   21.54
   1  -9  14   17.51   10.72
   1 -10 -11   81.19   35.61
   1 -10 -10  -13.24   13.18
  -1 -10  10   -2.69   13.04
   1 -10  -9  412.73   33.44
  -1 -10   9  376.03   48.81
   1 -10  -8   32.13   16.08
   1 -10  -8   22.25   22.51
  -1 -10   8   22.68   21.72
   1 -10  -7  572.38   30.72
   1 -10  -7  487.74   59.63
   1 -10  -7  471.10   33.49
  -1 -10   7  534.51   49.63
   1 -10  -6  147.19   17.80
   1 -10  -6  110.08   14.84
   1 -10  -6   95.98   20.90
  -1 -10   6  105.91   27.46
  -1 -10   6   68.93   17.36
  -1 -10   6  121.66   10.98
   1 -10  -5    4.18   15.45
   1 -10  -5    3.99   13.45
   1 -10  -5    1.08   11.27
  -1 -10   5   10.37   15.25
  -1 -10   5    6.09   10.88
  -1 -10   5    7.48    6.14
   1 -10  -4  267.58   35.35
   1 -10  -4  331.01   32.19
   1 -10  -4  333.47   42.09
  -1 -10   4  289.95   16.45
  -1 -10   4  317.57   28.27
  -1 -10   4  278.26   35.85
   1 -10  -3  199.80   26.04
   1 -10  -3  145.79   28.01
   1 -10  -3  157.58   33.46
  -1 -10   3  180.67   23.20
  -1 -10   3  163.89   29.41
  -1 -10   3  174.67   20.91
   1 -10  -2  482.02   27.59
   1 -10  -2  503.92   48.69
   1 -10  -2  517.58   39.04
  -1 -10   2  504.14   44.21
  -1 -10   2  503.19   37.33
  -1 -10   2  493.51   32.60
   1 -10  -1  577.47   29.35
   1 -10  -1  587.37   42.23
   1 -10  -1  564.67   33.81
  -1 -10   1  600.12   41.75
  -1 -10   1  606.19   46.97
  -1 -10   1  571.01   36.69
   1 -10   0    6.73   11.76
   1 -10   0    0.88   12.18
   1 -10   0   15.36   13.72
  -1 -10   0    3.28   13.78
  -1 -10   0   -1.81   12.25
  -1 -10   0   -5.68   10.56
   1 -10   1  717.33   46.39
   1 -10   1  719.70   33.11
   1 -10   1  761.08   36.23
  -1 -10  -1  692.13   31.55
  -1 -10  -1  720.98   35.97
  -1 -10  -1  798.61   53.69
   1 -10   2  491.36   37.60
   1 -10   2  515.87   42.23
   1 -10   2  490.56   26.88
  -1 -10  -2  597.80   46.20
  -1 -10  -2  485.99   38.11
  -1 -10  -2  511.06   45.97
   1 -10   3   87.93   21.87
   1 -10   3   63.56   13.40
   1 -10   3   87.55   19.97
  -1 -10  -3  102.71   21.12
  -1 -10  -3   87.78   24.31
  -1 -10  -3   92.25   25.23
   1 -10   4  107.23   20.71
   1 -10   4  108.68   14.59
   1 -10   4  105.62   14.44
  -1 -10  -4   98.45   25.14
  -1 -10  -4   75.34   17.34
  -1 -10  -4   74.60   14.61
   1 -10   5  902.98   58.82
   1 -10   5 1018.20   53.67
   1 -10   5  935.29   56.91
  -1 -10  -5  920.44   49.20
  -1 -10  -5 1013.92   64.31
  -1 -10  -5  917.12   44.00
   1 -10   6  112.41   20.69
   1 -10   6   67.64   20.55
   1 -10   6   90.93   24.91
  -1 -10  -6   90.88   18.84
  -1 -10  -6  102.83   26.10
   1 -10   7   22.53   21.15
   1 -10   7   39.50   10.19
   1 -10   7   35.11   16.06
  -1 -10  -7   24.49   13.73
   1 -10   8    9.70    8.67
   1 -10   8   15.83   11.98
  -1 -10  -8   30.68   20.19
   1 -10   9   10.90   13.68
  -1 -10  -9   12.79   21.06
  -1  10 -10   44.41   16.93
  -1 -10 -10   48.20   18.80
  -1  10 -11  762.35   78.40
  -1 -10 -11  996.54   92.35
   1 -11  -7  215.26   31.30
   1 -11  -7  177.93   41.73
   1 -11  -7  229.70   21.94
  -1 -11   7  273.59   25.67
   1 -11  -6  292.48   22.88
   1 -11  -6  231.20   25.96
   1 -11  -6  265.67   31.05
  -1 -11   6  194.54   39.85
   1 -11  -5    9.31   24.37
   1 -11  -5   23.62   10.95
   1 -11  -5   15.43   19.91
  -1 -11   5   19.64   20.03
   1 -11  -4    2.13   25.82
   1 -11  -4  110.58   15.05
   1 -11  -4  111.27   32.43
  -1 -11   4   69.67   26.40
   1 -11  -3    9.29   12.21
   1 -11  -3    0.09    9.87
   1 -11  -3   14.85    9.25
  -1 -11   3    2.41   16.80
   1 -11  -2  264.97   27.34
   1 -11  -2  267.34   22.65
   1 -11  -2  256.63   21.34
  -1 -11   2  301.20   37.40
  -1 -11   2  254.33   27.63
  -1 -11   2  251.71   31.90
   1 -11  -1  176.97   17.33
   1 -11  -1  148.17   27.60
   1 -11  -1  160.50   33.03
  -1 -11   1  108.66   31.45
  -1 -11   1  124.47   27.62
  -1 -11   1  137.82   15.33
   1 -11   0  753.13   38.20
   1 -11   0  821.50   63.92
   1 -11   0  821.27   53.98
  -1 -11   0  871.75   41.87
  -1 -11   0  753.92   49.30
  -1 -11   0  779.85   57.66
   1 -11   1    8.70   10.22
   1 -11   1   11.89    8.62
   1 -11   1    8.60    9.12
  -1 -11  -1   -2.64   10.04
  -1 -11  -1    9.73   13.46
  -1 -11  -1   -5.26   16.10
   1 -11   2  154.69   30.43
   1 -11   2  193.81   18.14
   1 -11   2  200.02   26.34
  -1 -11  -2  141.74   32.83
  -1 -11  -2  119.41   17.36
  -1 -11  -2  157.05   20.36
   1 -11   3   64.71   18.43
   1 -11   3   82.25   20.90
   1 -11   3    9.55   19.84
  -1 -11  -3   54.78   15.32
  -1 -11  -3    0.30   14.04
  -1 -11  -3   53.84   19.87
   1 -11   4    6.99    9.61
   1 -11   4   -3.50   15.56
   1 -11   4    6.48   13.51
  -1 -11  -4    0.58   10.72
  -1 -11  -4   17.34    9.89
  -1 -11  -4    7.99   18.90
   1 -11   5   80.90   22.13
   1 -11   5   80.11   12.29
   1 -11   5    2.02   23.11
  -1 -11  -5    0.38   15.69
  -1 -11  -5   91.29   24.37
  -1 -11  -5   97.43   28.18
   1 -11   6    2.32   18.85
  -1 -11  -6   22.88   22.52
  -1 -11  -6   37.82   19.81
  -1 -11  -6   -0.73   19.51
   2   0 -23   -7.06   26.94
   2   0 -23   -8.26   26.70
  -2   0  23   22.21   24.05
   2   0 -22  746.41   59.96
   2   0 -22  587.29   83.97
  -2   0  22  596.81   49.06
   2   0 -21  -22.35   14.20
   2   0 -21   24.44   25.10
  -2   0  21   15.15   21.34
   2   0 -20 2331.67  111.47
   2   0 -20 1847.32  134.93
  -2   0  20 1848.95   89.49
   2   0 -19    3.71   19.77
   2   0 -19    4.09   12.04
  -2   0  19   -9.90   11.06
   2   0 -18  228.22   27.37
   2   0 -18  241.74   27.03
  -2   0  18  284.64   39.13
   2   0 -17   -3.51   17.18
   2   0 -17   11.64   16.64
  -2   0  17    3.52    9.70
   2   0 -16  126.12   17.99
   2   0 -16  105.98   18.79
  -2   0  16  137.25   17.10
   2   0 -15    3.94    8.05
   2   0 -15    1.19    7.68
  -2   0  15   -9.10   11.64
   2   0 -14 1062.25   62.30
   2   0 -14 1146.14   60.77
  -2   0  14 1030.19   58.27
   2   0 -13    4.75   11.60
   2   0 -13    1.60    6.73
  -2   0  13   -6.96    6.64
   2   0 -12  376.41   21.42
   2   0 -12  357.16   30.46
  -2   0  12  354.15   19.24
   2   0 -11   -0.65    9.79
   2   0 -11    9.27    6.69
  -2   0  11    2.75    5.95
   2   0 -10 7314.13  228.66
   2   0 -10 7067.91  226.99
  -2   0  10 6746.91  233.49
   2   0  -9    2.28    5.53
   2   0  -9   14.84    5.53
  -2   0   9   -2.73    8.09
   2   0  -8 2080.80   55.51
   2   0  -8 2269.39   57.99
  -2   0   8 2110.54   53.51
   2   0  -7    4.47    3.97
   2   0  -7    9.70    3.77
  -2   0   7   -3.33    3.72
   2   0  -6 7703.53  229.85
   2   0  -6 7638.86  213.68
  -2   0   6 7261.71  214.79
   2   0  -5   -1.54    2.77
   2   0  -5    5.63    3.00
  -2   0   5   -4.55    4.51
   2   0  -4  464.32   12.00
   2   0  -4  513.10   18.28
  -2   0   4  477.60   11.89
   2   0  -3   20.41    2.54
   2   0  -3   12.37    2.62
  -2   0   3   12.42    2.46
  -2   0   3   13.68    2.58
   2   0   2  573.74   11.52
  -2   0  -2  584.43   11.84
   2   0   3    2.61    3.71
  -2   0  -3    8.66    3.66
   2   0   420832.56  819.18
  -2   0  -420650.64  790.61
   2   0   5    0.31    4.05
  -2   0  -5   23.56    6.36
   2   0   6 2027.52   49.71
  -2   0  -6 1918.05   46.51
   2   0   7    3.38    5.24
  -2   0  -7    6.32    4.63
   2   0   8  607.17   22.99
  -2   0  -8  552.43   19.90
   2   0   9   15.58    9.54
  -2   0  -9   -1.77    5.00
   2   0  10  243.84   26.36
  -2   0 -10  267.67   15.33
   2   0  11   -3.23    6.71
  -2   0 -11   -0.33    6.16
   2   0  12  880.59   51.63
  -2   0 -12  917.30   49.63
   2   0  13    5.13    8.89
  -2   0 -13    8.40    8.50
   2   0  14  142.64   19.53
  -2   0 -14  176.65   18.69
   2   0  15   -0.08   17.15
  -2   0 -15   11.81   16.60
   2   0  16 1994.18   86.19
  -2   0 -16 2062.44  116.61
   2   0  17   -3.41   16.64
  -2   0 -17    2.29   10.28
   2   0  18   15.48   14.25
  -2   0 -18    9.15   23.45
   2   0  19  -18.22   24.16
  -2   0 -19   23.31   25.75
  -2   0 -19   21.12   16.52
   2   0  20  155.04   29.14
  -2   0 -20  171.03   32.29
  -2   0 -20  197.88   32.76
   2   0  21   15.24   23.82
  -2   0 -21   10.97   25.46
  -2   0 -21  -20.74   26.33
   2   0  22  699.97   63.42
  -2   0 -22  713.29   67.55
  -2   0 -22  818.29   66.59
   2   1 -23   27.94   19.18
   2   1 -23   -0.34   16.37
  -2   1  23   13.07   17.54
   2  -1 -23    9.58   21.41
   2  -1 -23   26.98   29.75
  -2  -1  23   -7.13   25.86
   2   1 -22  563.39   80.75
  -2   1  22  489.48   48.17
   2   1 -22  583.68   72.41
   2  -1 -22  696.89   91.74
   2  -1 -22  542.62   50.31
  -2  -1  22  518.63   44.86
   2   1 -21   -0.85   13.70
   2   1 -21   18.75   14.98
  -2   1  21   -2.28   22.05
   2  -1 -21   -9.71   16.51
   2  -1 -21   10.14   14.56
  -2  -1  21    0.89   20.28
   2   1 -20   28.03   25.35
  -2   1  20    9.77   15.43
   2   1 -20   -0.83   16.73
   2  -1 -20   60.75   30.50
   2  -1 -20    8.39   26.15
  -2  -1  20   36.59   22.93
   2   1 -19   71.53   33.07
   2   1 -19   80.33   19.58
  -2   1  19   64.91   18.96
   2  -1 -19   60.74   22.41
  -2  -1  19   82.10   17.45
   2  -1 -19   74.12   19.93
   2   1 -18  212.56   24.00
  -2   1  18  153.17   37.16
   2   1 -18  139.67   40.58
   2  -1 -18  184.92   39.29
   2  -1 -18  172.13   41.08
  -2  -1  18  202.91   34.52
   2   1 -17  538.76   48.63
   2   1 -17  452.12   35.40
  -2   1  17  510.00   51.30
   2  -1 -17  516.28   35.84
   2  -1 -17  572.24   54.60
  -2  -1  17  498.97   31.34
   2   1 -16   29.31   11.12
   2   1 -16   23.20   12.93
  -2   1  16   21.66   11.91
   2  -1 -16   14.95   13.10
   2  -1 -16   31.06   12.40
  -2  -1  16   13.09   17.37
  -2   1  15  698.22   36.69
   2   1 -15  808.06   50.35
   2   1 -15  696.88   55.99
   2  -1 -15  865.82   59.43
  -2  -1  15  759.26   34.22
   2   1 -14  304.86   20.11
   2   1 -14  319.33   35.42
  -2   1  14  289.28   21.11
   2  -1 -14  318.15   35.61
  -2  -1  14  316.45   19.41
   2   1 -13 1224.69   64.77
   2   1 -13 1321.07   59.46
  -2   1  13 1228.98   61.94
   2  -1 -13 1337.08   48.19
  -2  -1  13 1290.52   57.08
  -2   1  12 2414.09   96.21
   2   1 -12 2829.81   82.33
   2   1 -12 2390.29  100.33
   2  -1 -12 2687.62   85.48
  -2  -1  12 2647.33   77.34
   2   1 -11 1492.18   64.97
   2   1 -11 1660.63   60.21
  -2   1  11 1476.45   62.79
   2  -1 -11 1647.18   67.55
  -2  -1  11 1534.67   45.11
  -2   1  10  258.78   15.10
   2   1 -10  269.58   13.21
   2   1 -10  263.30   24.55
   2  -1 -10  297.96   24.07
  -2  -1  10  275.65   20.25
   2   1  -9   84.02    9.59
   2   1  -9   87.94   12.06
  -2   1   9   97.92    9.38
   2  -1  -9  119.63   14.91
  -2  -1   9  107.56   12.50
   2   1  -8 2820.43   75.76
   2   1  -8 2733.05   77.34
  -2   1   8 2748.53   73.19
   2  -1  -8 2905.91   75.23
  -2  -1   8 2573.74   65.00
   2   1  -7 1054.66   27.76
   2   1  -7  962.68   28.70
  -2   1   7  998.57   26.48
   2  -1  -7 1026.67   27.01
  -2  -1   7  972.14   22.51
   2   1  -6 4976.66  130.89
   2   1  -6 5401.12  152.09
  -2   1   6 5220.22  146.79
   2  -1  -6 5439.73  150.53
  -2  -1   6 4872.59  126.95
  -2  -1   6 4735.69  117.54
   2   1  -5   12.10    4.40
   2   1  -5   15.54    4.09
  -2   1   5   15.01    3.91
   2  -1  -5    8.56    6.45
  -2  -1   5   10.06    2.63
  -2  -1   5   14.38    6.14
   2   1  -4 1291.06   28.71
   2   1  -4 1165.29   21.40
  -2   1   4 1227.90   35.93
   2  -1  -4 1275.73   28.33
  -2  -1   4 1201.67   25.47
  -2  -1   4 1258.02   27.99
   2   1  -3 1473.77   27.65
   2   1  -3 1563.82   41.54
  -2   1   3 1531.11   32.75
   2  -1  -3 1623.44   42.65
  -2  -1   3 1619.46   41.79
  -2  -1   3 1531.53   26.97
   2   1  -2 7476.86  205.45
  -2  -1   2 7580.19  198.84
  -2  -1   2 7934.47  178.46
   2  -1  -1 1994.26   42.01
  -2  -1   1 1865.03   25.67
  -2  -1   1 1943.42   36.44
   2   1   0   51.40    1.68
  -2   1   0   56.35    5.16
   2  -1   0   54.17    3.28
  -2  -1   0   49.12    2.63
   2   1   1 1067.26   18.99
  -2   1  -1 1134.40   25.35
   2  -1   1 1149.82   20.82
  -2  -1  -1 1095.69   18.68
   2   1   214282.90  473.22
  -2   1  -214756.92  477.95
   2  -1   214778.50  478.40
  -2  -1  -214247.33  482.59
   2   1   3 5090.71  144.60
  -2   1  -3 5099.67  123.05
   2  -1   3 5112.85  134.46
  -2  -1  -3 4618.80  118.49
   2   1   4  656.01   17.90
  -2   1  -4  642.23   15.19
   2  -1   4  613.94   20.49
  -2  -1  -4  600.53   16.30
   2   1   5  242.90   16.57
  -2   1  -5  237.20   13.26
   2  -1   5  234.78   13.58
  -2  -1  -5  250.06   15.31
   2   1   6   75.58    7.70
  -2   1  -6   66.27    9.90
   2  -1   6   84.33   10.16
  -2  -1  -6   60.84   11.03
   2   1   7 2450.83   79.60
  -2   1  -7 2342.13   59.15
   2  -1   7 2390.47   60.91
  -2  -1  -7 2335.50   61.97
   2   1   8  162.94   12.03
  -2   1  -8  161.42   15.60
   2  -1   8  164.51   10.80
  -2  -1  -8  153.73   10.94
   2   1   9   98.48   10.28
  -2   1  -9   81.68    8.48
   2  -1   9   57.32    9.63
  -2  -1  -9   81.56   15.00
   2   1  10  940.11   47.64
  -2   1 -10  895.79   29.75
   2  -1  10  930.72   32.64
  -2  -1 -10  931.31   32.31
  -2   1 -11   54.61    9.32
   2   1  11   50.41   11.16
  -2  -1 -11   61.94   10.35
   2  -1  11   59.29   11.24
   2   1  12  729.80   49.90
  -2   1 -12  750.20   30.60
   2  -1  12  749.85   48.91
  -2  -1 -12  839.10   49.09
  -2   1 -13    1.60    7.92
   2   1  13   11.04    9.08
  -2  -1 -13    3.36    8.84
   2  -1  13    3.96   14.43
   2   1  14 3212.16  149.69
  -2   1 -14 3182.34  114.01
   2  -1  14 3152.11  115.70
  -2  -1 -14 3364.03  120.92
   2   1  15  210.67   23.51
  -2   1 -15  256.78   33.65
   2  -1  15  189.92   22.47
  -2  -1 -15  208.05   37.18
   2   1  16 1145.54   58.85
  -2   1 -16 1067.34   60.64
  -2   1 -16 1195.44   75.45
   2  -1  16 1181.11   80.00
  -2  -1 -16 1285.84   62.64
   2   1  17  247.76   45.57
  -2   1 -17  254.57   31.10
  -2   1 -17  247.42   26.40
  -2  -1 -17  334.64   48.27
   2  -1  17  250.33   27.45
   2   1  18   93.63   24.03
  -2   1 -18  150.69   22.97
  -2   1 -18  122.54   41.98
  -2  -1 -18  146.16   26.01
   2  -1  18  105.71   22.60
   2   1  19  271.31   56.73
  -2   1 -19  315.92   38.01
  -2   1 -19  360.99   55.43
  -2  -1 -19  317.60   39.58
   2  -1  19  268.79   52.56
   2   1  20  180.44   31.97
  -2   1 -20  176.65   52.78
  -2   1 -20  212.26   48.38
   2  -1  20  175.42   29.59
  -2  -1 -20  270.14   56.95
   2   1  21   37.48   32.69
  -2   1 -21   25.12   18.72
  -2   1 -21   -3.04   34.60
   2  -1  21   15.69   30.03
  -2  -1 -21   39.01   23.22
   2   1  22    0.85   18.38
  -2   1 -22  -22.72   16.37
  -2   1 -22   15.50   19.75
   2  -1  22   29.96   17.34
  -2  -1 -22   67.19   34.09
  -2  -1 -22    8.04   19.96
   2   2 -22   70.63   39.40
   2   2 -22   19.04   29.87
  -2   2  22   42.64   22.32
   2  -2 -22   65.09   47.35
  -2  -2  22   51.72   31.18
   2  -2 -22   62.43   22.35
   2   2 -21   86.50   42.31
   2   2 -21  102.33   21.80
  -2   2  21  102.04   39.57
   2  -2 -21  138.02   31.34
   2  -2 -21   83.43   38.40
  -2  -2  21   79.91   20.94
   2   2 -20  328.75   39.35
   2   2 -20  400.18   52.11
  -2   2  20  376.81   36.93
   2  -2 -20  440.23   44.13
   2  -2 -20  391.50   38.78
  -2  -2  20  366.38   50.18
   2   2 -19   50.32   17.87
   2   2 -19   18.48   24.68
  -2   2  19   34.50   16.90
   2  -2 -19   25.32   31.50
   2  -2 -19   32.72   17.10
  -2  -2  19   40.31   14.49
   2   2 -18  468.28   33.40
  -2   2  18  410.52   35.62
   2   2 -18  397.04   36.98
  -2  -2  18  423.03   45.91
   2  -2 -18  471.23   40.95
   2   2 -17  317.34   50.22
   2   2 -17  380.91   41.28
  -2   2  17  353.72   47.05
   2  -2 -17  380.32   54.07
  -2  -2  17  403.80   26.13
   2   2 -16   91.13   22.92
   2   2 -16   70.71   29.61
  -2   2  16   79.87   29.06
   2  -2 -16   94.81   31.99
  -2  -2  16  113.63   23.63
   2   2 -15  396.87   22.48
  -2   2  15  346.22   43.80
   2   2 -15  391.93   44.64
  -2  -2  15  419.45   23.68
   2  -2 -15  425.60   30.49
   2   2 -14  477.95   22.46
   2   2 -14  489.08   44.42
  -2   2  14  435.37   28.45
   2  -2 -14  504.69   31.23
  -2  -2  14  518.03   35.95
   2   2 -13  267.99   32.83
   2   2 -13  303.50   24.64
  -2   2  13  262.61   20.71
   2  -2 -13  333.64   34.07
  -2  -2  13  326.50   17.54
  -2   2  12 1708.92   76.62
   2   2 -12 1740.59   79.11
   2   2 -12 1838.06   66.52
   2  -2 -12 1899.38   79.94
  -2  -2  12 1897.22   68.73
   2   2 -11  402.23   23.59
   2   2 -11  413.01   21.67
  -2   2  11  382.67   31.18
   2  -2 -11  446.05   31.73
  -2  -2  11  423.58   16.94
   2   2 -10 5590.96  178.58
   2   2 -10 5914.74  189.23
  -2   2  10 5803.16  203.01
   2  -2 -10 6085.63  209.74
  -2  -2  10 6142.35  193.10
   2   2  -9  140.76   11.87
   2   2  -9  102.91   17.40
  -2   2   9  119.88   11.27
   2  -2  -9  157.85   17.44
  -2  -2   9  125.38   12.27
   2   2  -8   58.44    8.85
   2   2  -8   57.95    8.53
  -2   2   8  112.18   13.79
   2  -2  -8   80.14    8.38
  -2  -2   8   62.01    5.91
   2   2  -7  846.00   25.66
   2   2  -7  768.37   17.32
  -2   2   7  806.13   24.66
   2  -2  -7  833.47   24.73
  -2  -2   7  790.34   23.15
  -2  -2   7  810.31   24.82
   2   2  -6 4538.12  105.02
   2   2  -6 4645.12  124.46
  -2   2   6 4595.97  122.51
   2  -2  -6 4719.41  137.94
  -2  -2   6 4537.86  131.36
  -2  -2   6 4552.32  115.79
   2   2  -5   13.03    7.24
  -2   2   5   13.05    7.19
   2   2  -5    8.67    3.18
  -2  -2   5   14.47    3.51
   2  -2  -5   17.57    7.26
  -2  -2   5   18.27    6.90
  -2   2   4   -1.05    3.37
   2   2  -4    1.78    1.82
   2   2  -4    5.44    5.59
   2  -2  -4    5.51    3.43
  -2  -2   4    3.79    2.06
  -2  -2   4    0.80    3.31
   2   2  -3 1011.72   23.65
   2   2  -3  988.27   15.58
   2  -2  -3 1032.92   31.31
  -2  -2   3 1003.67   14.45
  -2  -2   3 1065.30   24.49
   2   2  -226313.08 1103.36
  -2  -2   227808.20 1181.74
  -2  -2   226077.84  985.15
   2  -2  -1 3783.77   90.28
   2  -2  -1 3778.70   76.68
  -2  -2   1 3751.66   72.95
  -2  -2   1 3670.47  101.73
   2   2   021103.12  761.94
  -2   2   020189.32  728.30
  -2   2   020313.73  788.59
   2  -2   021708.21  782.36
  -2  -2   020459.95  743.95
   2  -2   020773.18  807.41
   2   2   1 7325.48  187.00
  -2   2  -1 7347.75  191.40
  -2   2  -1 7212.29  193.72
   2  -2   1 7205.05  193.36
   2  -2   1 7449.14  193.49
  -2  -2  -1 7049.57  189.78
   2   2   231260.69 1389.31
  -2   2  -232335.78 1423.29
  -2   2  -230538.63 1343.93
   2  -2   230717.85 1370.64
  -2  -2  -230592.73 1353.93
   2   2   3  940.79   27.49
  -2   2  -3 1026.81   27.08
  -2   2  -3  917.24   19.68
   2  -2   3  933.57   19.95
  -2  -2  -3  970.87   29.31
  -2   2  -4 2225.80   55.29
   2   2   4 2157.30   50.86
  -2   2  -4 2346.25   60.95
  -2  -2  -4 2238.71   62.50
   2  -2   4 2252.39   56.05
   2   2   5 1835.26   55.81
  -2   2  -5 2021.39   56.46
  -2   2  -5 1910.99   50.45
   2  -2   5 1942.12   43.60
  -2  -2  -5 1970.36   49.90
  -2   2  -6 1327.38   31.69
   2   2   6 1253.41   45.42
  -2   2  -6 1271.28   45.76
   2  -2   6 1290.11   30.90
  -2  -2  -6 1272.56   45.72
  -2   2  -7  290.58   14.73
   2   2   7  281.35   22.36
  -2   2  -7  305.39   11.98
   2  -2   7  318.84   12.51
  -2  -2  -7  310.92   14.72
   2   2   8  168.46   18.94
  -2   2  -8  143.00   12.03
  -2   2  -8  158.89    9.85
   2  -2   8  158.33   15.49
  -2  -2  -8  163.19   12.04
   2   2   9    1.79    5.44
  -2   2  -9    3.50    7.09
  -2   2  -9    6.98    5.62
  -2  -2  -9   -6.32    5.44
   2  -2   9   -1.73    4.54
   2   2  10 2579.23   80.83
  -2   2 -10 2469.04   81.00
  -2   2 -10 2629.18   74.66
  -2  -2 -10 2563.13   78.83
   2  -2  10 2611.97   76.13
   2   2  11  205.68   17.99
  -2   2 -11  207.48   18.35
  -2   2 -11  184.32   22.61
  -2  -2 -11  225.10   17.44
   2  -2  11  228.82   15.89
  -2   2 -12 1963.98   95.84
   2   2  12 1859.17   94.00
  -2   2 -12 1858.94   80.08
  -2  -2 -12 2032.20   69.37
   2  -2  12 1880.64   65.01
   2   2  13  438.87   29.20
  -2   2 -13  424.13   36.79
  -2   2 -13  453.92   44.05
   2  -2  13  472.23   27.65
  -2  -2 -13  457.70   28.69
   2   2  14    5.89   12.14
  -2   2 -14   14.90   12.37
  -2   2 -14   27.87   15.86
   2  -2  14   24.21   18.09
  -2  -2 -14   16.32   19.79
   2   2  15  143.17   31.60
  -2   2 -15  118.12   25.11
  -2   2 -15   97.19   20.24
  -2  -2 -15  115.69   20.06
   2  -2  15  130.76   28.64
  -2   2 -16  115.14   26.20
   2   2  16  105.39   20.98
  -2   2 -16  103.59   34.03
  -2  -2 -16  113.15   34.08
   2  -2  16  130.38   30.83
   2   2  17  243.00   30.52
  -2   2 -17  189.63   39.76
  -2   2 -17  258.17   31.02
   2  -2  17  276.22   26.61
  -2  -2 -17  287.47   31.69
   2   2  18  519.00   67.21
  -2   2 -18  485.23   44.34
  -2   2 -18  535.01   39.68
  -2  -2 -18  591.03   73.42
   2  -2  18  501.61   58.77
   2   2  19  137.90   29.12
  -2   2 -19  166.49   25.87
  -2   2 -19  124.51   46.31
  -2  -2 -19  207.43   33.03
   2  -2  19  127.86   41.06
   2   2  20 1080.59   73.79
  -2   2 -20 1197.88   95.06
  -2   2 -20 1098.44  113.29
  -2  -2 -20 1509.41  132.79
   2  -2  20 1110.65   67.15
   2   2  21   42.76   41.67
  -2   2 -21   76.76   32.79
  -2   2 -21   56.42   27.18
  -2  -2 -21  111.70   32.78
   2  -2  21   79.49   36.66
   2   2  22  192.36   38.13
  -2   2 -22  209.76   28.97
  -2   2 -22  193.75   62.70
  -2  -2 -22  318.65   75.13
   2  -2  22  210.50   53.62
   2   3 -22  204.58   46.16
  -2   3  22  368.22   40.90
   2   3 -22  310.32   44.17
   2  -3 -22  349.79   84.49
   2  -3 -22  303.63   62.73
  -2  -3  22  319.22   32.95
   2   3 -21  340.97   42.44
   2   3 -21  307.58   46.39
  -2   3  21  352.71   62.64
   2  -3 -21  334.26   38.63
  -2  -3  21  364.83   50.53
   2  -3 -21  467.42   50.59
  -2   3  20    4.66   21.11
   2   3 -20   29.27   21.83
   2   3 -20   -2.33    9.58
   2  -3 -20   -1.21   25.58
  -2  -3  20   -8.44   10.16
   2   3 -19   14.18   22.39
   2   3 -19   25.71   30.38
  -2   3  19   52.55   18.44
   2  -3 -19   59.85   34.09
  -2  -3  19   40.68   22.36
   2   3 -18  773.23   79.77
   2   3 -18 1014.06   66.54
  -2   3  18  820.50   52.86
   2  -3 -18 1037.09   62.17
  -2  -3  18  880.65   62.45
   2   3 -17   10.45   15.97
   2   3 -17    1.38   21.13
  -2   3  17   16.10   13.06
   2  -3 -17   11.03   14.50
  -2  -3  17   10.56    9.63
   2   3 -16 2677.39   94.27
   2   3 -16 2333.27  100.84
  -2   3  16 2387.78   98.89
   2  -3 -16 2798.45  147.74
  -2  -3  16 2813.28  115.76
   2   3 -15  732.90   30.79
  -2   3  15  648.01   39.54
   2   3 -15  648.69   61.48
  -2  -3  15  823.09   33.08
   2  -3 -15  763.06   45.58
   2   3 -14  492.11   47.49
   2   3 -14  446.99   21.56
  -2   3  14  455.90   31.30
   2  -3 -14  579.29   33.69
  -2  -3  14  600.61   35.46
   2   3 -13  744.22   26.69
   2   3 -13  829.49   55.08
  -2   3  13  747.11   37.02
   2  -3 -13  764.61   37.54
  -2  -3  13  884.42   41.10
   2   3 -12  499.45   26.98
   2   3 -12  472.28   28.37
  -2   3  12  493.74   27.31
   2  -3 -12  512.26   26.40
  -2  -3  12  543.75   20.62
   2   3 -11 5340.88  170.49
  -2   3  11 5227.82  174.72
   2   3 -11 5474.26  182.70
  -2  -3  11 5669.68  167.63
   2  -3 -11 5539.67  203.09
   2   3 -10 2147.89   54.05
  -2   3  10 2107.22   84.10
   2   3 -10 2117.66   86.51
  -2  -3  10 2260.47   70.15
   2  -3 -10 2219.26   84.88
   2   3  -9   68.20    9.71
   2   3  -9   60.06    8.52
  -2   3   9   57.36    9.47
   2  -3  -9   65.63    9.25
  -2  -3   9   62.36    8.93
  -2  -3   9   68.47   10.13
   2   3  -8  205.18   10.73
   2   3  -8  220.84   13.31
  -2   3   8  187.28   20.23
   2  -3  -8  204.11   12.78
  -2  -3   8  186.20   11.71
  -2  -3   8  195.53    8.02
   2   3  -7  614.07   17.30
  -2   3   7  632.31   31.67
   2   3  -7  628.14   32.05
  -2  -3   7  619.19   28.72
   2  -3  -7  636.15   31.42
  -2  -3   7  648.27   19.36
   2   3  -6 1633.98   34.92
   2   3  -6 1584.78   43.44
  -2   3   6 1570.07   54.65
   2  -3  -6 1657.12   44.30
  -2  -3   6 1594.56   41.64
  -2  -3   6 1636.39   35.60
   2   3  -5 5015.43  118.46
   2   3  -5 5048.99  140.81
  -2   3   5 5039.42  153.71
  -2  -3   5 5105.27  138.92
  -2  -3   5 5130.48  119.96
   2  -3  -5 5250.79  158.31
   2   3  -4 1790.15   33.07
   2   3  -4 1752.08   43.42
   2  -3  -4 1798.63   53.97
  -2  -3   4 1706.15   30.74
  -2  -3   4 1756.94   43.19
   2   3  -3   86.18    6.89
   2  -3  -3  103.55   11.10
  -2  -3   3  100.48    7.02
  -2  -3   3   98.91    3.38
   2   3  -2 3335.66   82.50
   2  -3  -2 3615.91   88.04
  -2  -3   2 3433.68   69.07
  -2  -3   2 3551.16   95.68
   2  -3  -1   10.80    6.46
   2  -3  -1   11.46    3.34
  -2  -3   1   17.92    2.85
  -2  -3   1   15.10    6.72
  -2   3   0   11.26    3.54
   2  -3   0    8.58    3.48
   2  -3   0   11.18    3.60
  -2  -3   0   12.50    3.32
   2   3   1 3017.87   64.01
  -2   3  -1 2969.13   76.47
  -2   3  -1 2874.84   66.08
   2  -3   1 3068.83   77.38
   2  -3   1 3089.26   69.43
  -2  -3  -1 3021.48   63.85
  -2   3  -2 9008.69  275.19
   2   3   2 9112.68  274.22
  -2   3  -2 8988.42  267.90
   2  -3   2 9058.73  266.29
  -2  -3  -2 9212.83  276.62
   2  -3   2 8924.29  262.92
  -2   3  -3 2390.83   61.64
   2   3   3 2412.95   55.92
  -2   3  -3 2443.80   54.93
   2  -3   3 2426.67   60.99
  -2  -3  -3 2453.08   56.98
   2  -3   3 2340.79   60.29
   2   3   4 3659.94   92.97
  -2   3  -4 3735.37  102.68
  -2   3  -4 3506.92   86.01
  -2  -3  -4 3605.22   91.99
   2  -3   4 3545.57   95.29
   2   3   5 3600.77  108.03
  -2   3  -5 3410.55   84.83
  -2   3  -5 3540.71   92.32
   2  -3   5 3505.11   86.96
  -2  -3  -5 3541.38   94.64
   2   3   6  148.62   10.67
  -2   3  -6  148.42   10.29
  -2   3  -6  142.28   12.31
  -2  -3  -6  157.87   17.51
   2  -3   6  161.51   12.78
   2   3   7  565.29   30.57
  -2   3  -7  573.46   29.72
  -2   3  -7  555.40   17.11
  -2  -3  -7  576.38   31.69
   2  -3   7  521.03   24.00
   2   3   8  998.64   47.87
  -2   3  -8 1062.75   34.87
  -2   3  -8 1095.94   30.00
   2  -3   8 1065.35   29.85
  -2  -3  -8 1114.51   37.32
  -2   3  -9  675.54   22.20
   2   3   9  608.17   26.67
  -2   3  -9  638.43   26.01
  -2  -3  -9  647.76   38.45
   2  -3   9  674.05   31.64
   2   3  10 1146.14   44.07
  -2   3 -10 1311.39   49.41
  -2   3 -10 1124.69   42.24
  -2  -3 -10 1253.51   43.64
   2  -3  10 1276.90   38.72
   2   3  11  622.03   45.38
  -2   3 -11  680.02   25.39
  -2   3 -11  567.00   29.42
   2  -3  11  662.58   36.34
  -2  -3 -11  663.81   30.98
  -2   3 -12 1321.89   59.42
   2   3  12 1347.88   75.11
  -2   3 -12 1232.43   51.00
  -2  -3 -12 1481.69   76.40
   2  -3  12 1354.57   63.38
   2   3  13 1429.00   83.39
  -2   3 -13 1373.64   48.90
  -2   3 -13 1263.36   57.02
  -2  -3 -13 1529.44   60.66
   2  -3  13 1438.76   73.03
  -2   3 -14 1084.09   52.32
   2   3  14 1106.23   52.35
  -2   3 -14 1052.46   42.18
   2  -3  14 1097.55   65.65
  -2  -3 -14 1277.58   78.00
   2   3  15   35.43   15.72
  -2   3 -15   49.17   11.20
  -2   3 -15   34.12   15.88
   2  -3  15   31.08   22.97
  -2  -3 -15   47.86   15.78
   2   3  16   47.28   18.42
  -2   3 -16   51.73   17.90
  -2   3 -16   53.99   13.15
   2  -3  16   59.92   15.79
  -2  -3 -16   55.77   29.37
  -2   3 -17  653.21   40.85
   2   3  17  674.04   74.46
  -2   3 -17  725.92   74.66
  -2  -3 -17  879.02   53.71
   2  -3  17  701.51   44.20
  -2   3 -18  119.04   19.89
   2   3  18  108.74   25.04
  -2   3 -18   85.78   38.90
   2  -3  18   93.80   20.52
  -2  -3 -18   88.68   43.50
   2   3  19  231.24   34.25
  -2   3 -19  211.19   25.69
  -2   3 -19  207.52   34.32
  -2  -3 -19  282.68   39.07
   2  -3  19  241.38   44.48
   2   3  20  138.59   48.63
  -2   3 -20  144.57   34.35
  -2   3 -20  131.91   31.44
  -2  -3 -20  207.62   60.19
   2   3  21   16.31   17.57
  -2   3 -21   20.72   19.23
  -2   3 -21  -15.91   29.28
   2  -3  21    1.27   14.64
  -2  -3 -21   -2.48   22.77
   2   4 -21    6.46   20.84
   2   4 -21   28.63   22.49
  -2   4  21   52.96   34.24
   2  -4 -21   66.03   27.47
  -2  -4  21   39.36   15.56
   2   4 -20   84.33   29.43
   2   4 -20  162.61   29.01
  -2   4  20  154.99   45.73
   2  -4 -20  140.29   58.15
  -2  -4  20  209.51   32.99
   2   4 -19  283.88   35.99
   2   4 -19  301.05   37.60
  -2   4  19  354.18   56.45
   2  -4 -19  414.31   42.66
  -2  -4  19  322.56   40.39
   2   4 -18   95.90   26.03
  -2   4  18  138.60   25.11
   2   4 -18  134.12   25.21
  -2  -4  18  155.64   17.84
   2  -4 -18  185.06   28.31
   2   4 -17  225.20   28.98
  -2   4  17  239.75   28.30
   2   4 -17  255.98   30.10
  -2  -4  17  271.26   31.78
   2  -4 -17  339.29   53.79
   2   4 -16    5.30   12.59
   2   4 -16    1.44   12.13
  -2   4  16   14.13   11.63
   2  -4 -16   27.61   22.54
  -2  -4  16    6.03   13.19
   2   4 -15   23.64   13.79
   2   4 -15   28.02   13.95
  -2   4  15   30.57   13.52
   2  -4 -15   19.83   15.74
  -2  -4  15   34.37    9.44
   2   4 -14  635.61   35.55
   2   4 -14  604.09   37.26
  -2   4  14  603.97   36.18
   2  -4 -14  667.87   38.55
  -2  -4  14  665.08   26.94
   2   4 -13  183.56   11.90
   2   4 -13  159.16   31.87
  -2   4  13  178.04   31.53
   2  -4 -13  166.95   31.39
  -2  -4  13  189.70   21.15
   2   4 -12  132.32   15.79
  -2   4  12  145.99   28.95
   2   4 -12  150.02   18.23
  -2  -4  12  158.46   18.86
   2  -4 -12  138.29   28.37
   2   4 -11  464.18   23.01
   2   4 -11  475.25   27.02
  -2   4  11  431.03   27.20
   2  -4 -11  436.17   38.66
  -2  -4  11  524.81   27.36
   2   4 -10  604.85   22.73
   2   4 -10  585.50   40.49
  -2   4  10  567.39   40.11
   2  -4 -10  623.23   39.52
  -2  -4  10  586.16   25.20
  -2  -4  10  582.37   26.07
   2   4  -9   44.64    7.18
   2   4  -9   36.00    9.64
  -2   4   9   48.42    9.37
   2  -4  -9   54.86   14.34
  -2  -4   9   33.97    5.14
  -2  -4   9   32.83    8.58
  -2   4   8 1935.06   74.17
   2   4  -8 1965.14   59.96
   2   4  -8 2011.95   49.91
   2  -4  -8 2069.62   61.01
  -2  -4   8 2092.31   52.03
  -2  -4   8 1948.92   56.35
   2   4  -7  257.48   15.72
  -2   4   7  259.08   22.73
   2   4  -7  269.70   10.82
  -2  -4   7  280.57   11.05
   2  -4  -7  278.07   15.08
  -2  -4   7  262.65   21.55
   2   4  -6  593.51   21.37
   2   4  -6  581.83   15.09
   2  -4  -6  602.32   30.55
  -2  -4   6  554.12   19.99
  -2  -4   6  587.92   14.95
   2   4  -5 2405.19   80.01
   2   4  -5 2443.80   52.84
   2  -4  -5 2535.10   67.17
  -2  -4   5 2428.95   64.71
  -2  -4   5 2426.05   50.95
   2   4  -4 2131.98   58.19
   2  -4  -4 2312.67   72.48
  -2  -4   4 2161.52   43.89
  -2  -4   4 2292.35   59.55
   2   4  -3 1225.14   34.08
   2  -4  -3 1366.22   46.08
  -2  -4   3 1369.82   36.21
  -2  -4   3 1301.46   26.49
   2  -4  -2 9319.27  311.67
   2  -4  -2 9316.13  281.13
  -2  -4   2 9193.30  290.40
  -2  -4   2 9170.28  262.47
  -2  -4   2 9330.18  268.58
   2  -4  -1   21.20    5.22
   2  -4  -1   20.17    5.24
  -2  -4   1   15.43    9.08
  -2  -4   1   24.75    4.63
  -2  -4   1   21.06    4.76
   2  -4   0 6420.21  183.43
   2  -4   0 6444.06  171.10
  -2  -4   0 6267.58  170.07
  -2  -4   0 6566.24  187.47
  -2   4  -1  228.86   12.34
   2  -4   1  249.96    8.30
  -2  -4  -1  246.87   11.97
   2  -4   1  250.86   15.94
   2   4   2  553.83   20.97
  -2   4  -2  532.97   15.98
  -2   4  -2  542.43   19.66
   2  -4   2  557.05   19.58
  -2  -4  -2  566.59   14.92
   2  -4   2  549.20   22.49
   2   4   3  305.73   11.44
  -2   4  -3  289.61   10.74
  -2   4  -3  293.51   16.39
  -2  -4  -3  298.07   11.41
   2  -4   3  300.10   15.44
   2  -4   3  295.96   16.10
   2   4   4 3886.00  116.07
  -2   4  -4 3864.97   98.96
  -2   4  -4 3765.85   99.88
   2  -4   4 3911.42  100.72
  -2  -4  -4 3939.22  116.37
   2  -4   4 3824.13  108.73
  -2   4  -5   25.63    5.02
   2   4   5   36.53   10.11
  -2   4  -5   33.51    5.86
   2  -4   5   10.94    5.10
   2  -4   5   31.48    5.72
  -2  -4  -5   27.10    9.78
   2   4   6   28.14    7.00
  -2   4  -6   22.70   10.43
  -2   4  -6   24.90    8.45
  -2  -4  -6   27.61    6.87
   2  -4   6   18.03    8.70
   2   4   7 1981.07   73.72
  -2   4  -7 1997.93   51.75
  -2   4  -7 2046.98   58.45
  -2  -4  -7 1979.30   58.45
   2  -4   7 2001.59   62.19
   2   4   8  334.71   18.52
  -2   4  -8  329.74   20.61
  -2   4  -8  385.65   26.95
   2  -4   8  351.16   21.19
  -2  -4  -8  332.42   19.17
   2   4   9 2448.70   98.21
  -2   4  -9 2545.92   82.72
  -2   4  -9 2453.15   78.77
  -2  -4  -9 2552.29  101.82
   2  -4   9 2556.37   71.27
   2   4  10  486.68   38.96
  -2   4 -10  530.62   29.04
  -2   4 -10  494.81   38.67
  -2  -4 -10  543.14   28.10
   2  -4  10  510.75   30.51
  -2   4 -11  148.97   16.61
   2   4  11  151.86   26.93
  -2   4 -11  161.91   12.49
  -2  -4 -11  135.20   17.20
   2  -4  11  159.64   13.12
   2   4  12  697.33   55.03
  -2   4 -12  671.19   36.60
  -2   4 -12  803.77   41.17
  -2  -4 -12  799.38   56.31
   2  -4  12  753.42   30.08
  -2   4 -13  830.45   44.27
   2   4  13  868.08   65.46
  -2   4 -13  923.75   35.92
   2  -4  13  899.51   38.29
  -2  -4 -13 1047.69   48.10
  -2   4 -14   11.29    8.21
   2   4  14   15.39   19.41
  -2   4 -14    0.68   11.68
  -2  -4 -14   18.43   20.20
   2  -4  14   22.58   15.21
   2   4  15  702.93   64.52
  -2   4 -15  609.03   42.61
  -2   4 -15  663.92   47.79
  -2  -4 -15  806.51   45.96
   2  -4  15  723.85   53.93
   2   4  16   73.25   19.95
  -2   4 -16   84.64   23.41
  -2   4 -16   57.86   19.52
   2  -4  16   84.87   17.35
  -2  -4 -16   95.40   33.33
  -2   4 -17  128.86   30.52
   2   4  17  145.30   25.57
  -2   4 -17  129.46   24.92
   2  -4  17  113.92   21.54
  -2  -4 -17  181.41   27.43
   2   4  18   33.83   17.27
  -2   4 -18   -6.48   26.61
  -2   4 -18   20.75   19.44
  -2  -4 -18   36.90   30.96
   2  -4  18    4.85   13.85
   2   4  19   21.89   27.47
  -2   4 -19   19.02   17.63
  -2   4 -19   24.27   26.66
  -2  -4 -19   18.71   20.03
   2  -4  19   -5.64   13.12
   2   4  20   24.75   28.71
  -2   4 -20    1.84   17.57
  -2   4 -20   -2.68   17.39
  -2  -4 -20   37.43   22.19
   2  -4  20   -0.36   22.78
  -2   4 -21   10.55   22.28
   2   4  21   48.91   22.83
  -2   4 -21   32.63   23.10
   2  -4  21   -5.04   29.87
  -2  -4 -21   63.53   30.07
  -2   5  21   70.80   23.35
   2   5 -21   54.29   39.10
   2   5 -21   26.90   20.33
   2  -5 -21   90.65   48.69
  -2  -5  21   27.28   25.52
   2   5 -20   52.41   36.72
   2   5 -20   16.76   20.06
  -2   5  20   60.33   37.08
   2  -5 -20   47.89   28.56
  -2  -5  20   79.97   15.49
   2   5 -19  140.17   45.87
  -2   5  19  142.19   46.89
   2   5 -19  107.11   26.40
  -2  -5  19  184.52   19.71
   2  -5 -19  230.20   35.43
   2   5 -18   36.80   28.26
   2   5 -18   23.50   16.02
  -2   5  18   34.59   28.52
   2  -5 -18   49.06   32.76
  -2  -5  18   21.51   18.45
   2   5 -17   69.08   33.67
  -2   5  17   59.15   33.33
   2   5 -17   71.33   19.46
  -2  -5  17   93.52   21.54
   2  -5 -17   95.56   24.84
   2   5 -16   26.95   14.89
  -2   5  16   27.38   25.12
   2   5 -16   43.14   25.51
  -2  -5  16   36.69   10.05
   2  -5 -16   32.55   18.12
   2   5 -15   28.13   15.70
   2   5 -15   36.59    8.89
  -2   5  15   49.18   24.21
   2  -5 -15   43.88   26.31
  -2  -5  15   40.45    9.51
   2   5 -14 1670.30   73.62
   2   5 -14 1753.17   67.88
  -2   5  14 1597.20   71.61
   2  -5 -14 1778.21  104.41
  -2  -5  14 1846.99   72.72
   2   5 -13  436.38   48.29
   2   5 -13  489.10   26.86
  -2   5  13  418.11   31.36
   2  -5 -13  418.30   30.70
  -2  -5  13  497.47   30.87
   2   5 -12 1647.75   90.64
   2   5 -12 1732.83   48.76
  -2   5  12 1679.18   67.13
   2  -5 -12 1785.88   67.60
  -2  -5  12 1813.16   52.79
   2   5 -11   60.67   13.82
   2   5 -11   50.29    6.59
  -2   5  11   41.48   21.15
   2  -5 -11   76.99   12.89
  -2  -5  11   15.45   12.37
  -2  -5  11   60.23    7.24
   2   5 -10  -12.02   12.83
   2   5 -10   -1.97    5.96
  -2   5  10    2.35    7.77
   2  -5 -10   22.10    7.55
  -2  -5  10   -4.05    6.52
  -2  -5  10    1.11   11.29
   2   5  -9 5987.18  167.35
   2   5  -9 5987.15  234.44
  -2   5   9 5852.84  225.84
   2  -5  -9 5998.22  199.20
  -2  -5   9 6004.17  176.88
  -2  -5   9 5833.87  213.80
   2   5  -8   11.02    8.36
   2   5  -8   13.28    3.50
   2  -5  -8   30.61    7.89
  -2  -5   8   16.49    7.30
  -2  -5   8   10.02    3.53
   2   5  -7  546.89   24.75
   2   5  -7  565.18   17.46
   2  -5  -7  555.58   23.42
  -2  -5   7  577.37   22.45
  -2  -5   7  560.91   16.98
   2   5  -6  500.83   21.73
   2   5  -6  498.49   14.95
   2  -5  -6  469.73   30.08
  -2  -5   6  508.86   14.66
  -2  -5   6  506.37   20.14
   2   5  -5  929.67   43.17
   2  -5  -5 1034.49   31.89
  -2  -5   5  996.12   30.84
  -2  -5   5  984.84   19.13
   2   5  -4  417.20   17.98
   2  -5  -4  459.59   26.50
  -2  -5   4  442.57   12.86
  -2  -5   4  445.63   18.19
   2  -5  -3 1663.27   44.49
   2  -5  -3 1572.48   44.09
  -2  -5   3 1586.74   45.28
  -2  -5   3 1545.08   36.55
   2  -5  -2  579.62   20.44
   2  -5  -2  551.15   27.58
   2  -5  -2  563.88   20.53
  -2  -5   2  550.00   13.13
  -2  -5   2  555.76   17.01
  -2  -5   2  549.97   28.74
   2  -5  -1 4111.53  112.03
   2  -5  -1 4086.16  115.58
  -2  -5   1 4067.58   98.01
  -2  -5   1 4164.01  101.60
  -2  -5   1 4141.12  133.24
   2  -5   0  887.43   21.63
   2  -5   0  865.72   35.29
  -2  -5   0  859.06   20.35
  -2  -5   0  845.32   36.21
   2  -5   1 4728.23  147.08
   2  -5   1 4627.13  132.57
  -2  -5  -1 4674.23  131.35
  -2  -5  -1 4793.55  152.63
  -2   5  -2   29.30    8.87
   2  -5   2   33.55    8.37
   2  -5   2   32.72   10.18
  -2  -5  -2   45.24    5.43
  -2   5  -3  177.23    9.40
   2   5   3  191.15    9.96
  -2   5  -3  167.91   14.72
   2  -5   3  182.77   14.06
   2  -5   3  170.13    9.73
  -2  -5  -3  191.94   14.59
   2   5   4 2123.87   68.94
  -2   5  -4 2114.59   64.81
  -2   5  -4 1971.32   64.61
  -2  -5  -4 2167.60   68.56
   2  -5   4 2207.80   56.29
   2  -5   4 2114.23   64.32
   2   5   5 3120.09  103.27
  -2   5  -5 3144.21   95.45
  -2   5  -5 3020.60   85.04
   2  -5   5 3183.40   95.38
  -2  -5  -5 3163.75  103.20
   2  -5   5 3213.34   86.71
   2   5   6 4439.04  150.06
  -2   5  -6 4554.31  126.05
  -2   5  -6 4335.65  128.16
   2  -5   6 3874.63  117.25
   2  -5   6 4565.20  125.94
  -2  -5  -6 4586.71  153.19
   2   5   7  240.38   15.24
  -2   5  -7  242.18   18.02
  -2   5  -7  224.42   14.71
   2  -5   7  229.68   11.88
  -2  -5  -7  229.52   14.95
  -2   5  -8  228.97   15.72
   2   5   8  256.13   25.68
  -2   5  -8  231.48   19.05
   2  -5   8  230.51   12.56
  -2  -5  -8  236.35   16.53
   2   5   9   55.03   12.01
  -2   5  -9   66.80   18.10
  -2   5  -9   68.96    8.54
   2  -5   9   66.66   13.68
  -2  -5  -9   77.11   19.93
   2   5  10  224.74   30.12
  -2   5 -10  217.82   13.67
  -2   5 -10  218.78   18.00
   2  -5  10  214.42   21.51
  -2  -5 -10  188.16   30.76
   2   5  11  654.19   50.07
  -2   5 -11  670.05   48.68
  -2   5 -11  659.95   36.62
  -2  -5 -11  700.09   37.05
   2  -5  11  658.58   37.74
   2   5  12  151.60   31.10
  -2   5 -12  179.33   21.45
  -2   5 -12  116.95   30.14
  -2  -5 -12  162.19   32.08
   2  -5  12  168.17   14.82
   2   5  13  186.85   34.89
  -2   5 -13  192.81   15.53
  -2   5 -13  218.44   21.66
   2  -5  13  189.70   25.88
  -2  -5 -13  212.50   23.69
  -2   5 -14  357.38   29.60
   2   5  14  364.16   47.09
  -2   5 -14  364.42   33.16
   2  -5  14  334.26   36.14
  -2  -5 -14  402.00   33.62
   2   5  15   77.35   30.33
  -2   5 -15   60.21   18.31
  -2   5 -15   59.20   21.10
  -2  -5 -15   71.77   33.94
   2  -5  15   84.15   23.45
   2   5  16  362.22   54.84
  -2   5 -16  353.31   25.87
  -2   5 -16  367.15   33.94
   2  -5  16  374.86   43.43
  -2  -5 -16  450.81   39.07
   2   5  17    4.63   23.24
  -2   5 -17  -30.20   13.82
  -2   5 -17   -3.33    9.92
  -2  -5 -17   34.31   26.42
   2  -5  17    0.85   18.91
  -2   5 -18   11.71   13.10
   2   5  18   -0.04   20.36
  -2   5 -18    5.44   11.98
   2  -5  18   -5.36   16.31
  -2  -5 -18  -19.09   14.65
   2   5  19   54.21   20.04
  -2   5 -19   34.81   19.55
  -2   5 -19   21.75   18.99
   2  -5  19   -3.16   15.67
  -2  -5 -19   43.53   38.98
  -2   5 -20   14.05   25.90
   2   5  20   -9.02   16.60
  -2   5 -20   12.00   14.90
   2  -5  20   -4.43   12.63
  -2  -5 -20   20.18   21.55
   2   6 -19   11.35   15.10
   2   6 -19   37.81   19.11
  -2   6  19   21.17   18.67
   2  -6 -19   36.45   22.97
  -2  -6  19   13.94   11.45
   2   6 -18  108.30   22.54
   2   6 -18  115.59   27.31
  -2   6  18  100.99   27.42
   2  -6 -18  179.19   34.22
  -2  -6  18  145.39   17.16
   2   6 -17  130.91   14.67
   2   6 -17  154.09   27.23
  -2   6  17  152.05   26.23
   2  -6 -17  189.83   49.14
  -2  -6  17  171.06   25.57
   2   6 -16   10.00   11.42
   2   6 -16   27.92   22.98
  -2   6  16   13.28   13.82
   2  -6 -16    4.11   15.91
  -2  -6  16    5.27   13.06
   2   6 -15  367.04   53.11
   2   6 -15  359.52   18.97
  -2   6  15  297.94   32.62
   2  -6 -15  446.82   35.22
  -2  -6  15  418.28   31.43
   2   6 -14  109.92   22.20
   2   6 -14  144.34   17.40
  -2   6  14  125.06   21.51
   2  -6 -14  136.54   21.57
  -2  -6  14  160.16   20.26
   2   6 -13  480.16   35.72
   2   6 -13  496.34   27.90
  -2   6  13  527.87   52.08
   2  -6 -13  538.30   51.88
  -2  -6  13  541.15   31.90
   2   6 -12  385.01   45.85
   2   6 -12  412.11   22.52
  -2   6  12  365.58   29.47
   2  -6 -12  430.65   44.02
  -2  -6  12  395.46   24.56
   2   6 -11  417.54   29.31
   2   6 -11  414.58   22.07
  -2   6  11  391.44   29.11
  -2  -6  11  470.88   28.15
  -2  -6  11  456.62   23.86
   2  -6 -11  451.80   28.02
   2   6 -10 1353.16   43.23
   2   6 -10 1360.77   77.92
   2  -6 -10 1364.94   52.56
  -2  -6  10 1416.49   44.12
  -2  -6  10 1332.01   49.83
   2   6  -9 1837.62   45.29
   2   6  -9 1794.95   92.14
   2  -6  -9 1870.79   65.46
  -2  -6   9 1937.25   54.61
  -2  -6   9 1848.48   63.78
   2   6  -8  775.40   25.29
   2   6  -8  740.48   35.53
   2  -6  -8  832.67   34.68
  -2  -6   8  803.17   25.56
  -2  -6   8  756.94   46.43
   2   6  -7 3789.87  124.11
   2   6  -7 3295.21   83.52
   2  -6  -7 4003.64  123.81
  -2  -6   7 4013.70  102.87
  -2  -6   7 3923.45  140.22
   2   6  -6 1124.38   41.75
   2  -6  -6 1208.11   54.80
  -2  -6   6 1187.01   39.76
  -2  -6   6 1223.77   30.99
   2   6  -5    5.57   10.21
   2  -6  -5   18.25   10.13
  -2  -6   5    3.90    4.32
  -2  -6   5   -2.80    6.03
   2  -6  -4  122.41   11.78
   2  -6  -4  106.42   10.75
  -2  -6   4   96.39    8.03
  -2  -6   4   88.63   10.92
   2  -6  -3   11.30    7.92
   2  -6  -3   24.28    5.26
   2  -6  -3   26.43    7.19
  -2  -6   3   22.13    6.57
  -2  -6   3   23.76   12.17
  -2  -6   3   27.84    3.95
   2  -6  -2 1503.66   45.90
   2  -6  -2 1454.26   45.56
   2  -6  -2 1484.07   56.44
  -2  -6   2 1494.35   33.69
  -2  -6   2 1494.54   41.89
  -2  -6   2 1498.68   45.66
   2  -6  -1 4607.29  137.75
   2  -6  -1 4557.30  138.63
   2  -6  -1 4582.57  135.72
  -2  -6   1 4546.11  127.69
  -2  -6   1 4560.91  131.85
  -2  -6   1 4614.48  157.95
   2  -6   0  315.51   17.75
   2  -6   0  298.17   15.43
  -2  -6   0  271.31   17.28
  -2  -6   0  303.36   24.44
  -2  -6   0  279.93   16.03
   2  -6   1  117.69   10.48
   2  -6   1  114.68   12.88
  -2  -6  -1  124.39   12.35
  -2  -6  -1  118.39   11.24
   2  -6   2 2786.09   74.23
   2  -6   2 2992.88   97.10
  -2  -6  -2 2958.91   85.74
  -2  -6  -2 2801.99   75.04
  -2   6  -3 6179.40  211.19
   2  -6   3 6867.01  227.38
   2  -6   3 6797.77  205.20
  -2  -6  -3 6758.65  205.85
  -2   6  -4   59.50    8.28
  -2   6  -4   59.72    7.76
  -2  -6  -4   60.60    8.23
   2  -6   4   66.80   12.23
   2  -6   4   62.57    7.83
   2   6   5 1708.64   52.60
  -2   6  -5 1706.16   64.37
  -2   6  -5 1846.86   61.38
   2  -6   5 1884.67   64.90
  -2  -6  -5 1845.54   54.70
   2  -6   5 1872.32   50.99
  -2   6  -6   11.56    9.16
   2   6   6    5.95    7.19
  -2   6  -6   17.91   10.71
   2  -6   6   12.43    5.61
  -2  -6  -6   12.18    7.28
   2  -6   6   15.71   10.76
   2   6   7  110.54   12.78
  -2   6  -7  119.01    9.69
  -2   6  -7  101.90   18.90
   2  -6   7  108.59    9.91
  -2  -6  -7   99.17   19.65
  -2   6  -8   11.69   13.25
   2   6   8    9.82   14.20
  -2   6  -8   21.09   10.24
  -2  -6  -8   11.26   14.08
   2  -6   8   13.65    6.49
   2   6   9  124.24   15.50
  -2   6  -9  132.39   17.78
  -2   6  -9  119.86   14.81
   2  -6   9  142.36   17.70
  -2  -6  -9  132.10   15.68
   2   6  10   10.68    9.71
  -2   6 -10   22.41   14.70
  -2   6 -10   19.00   10.59
   2  -6  10    5.43   10.88
  -2  -6 -10   -3.98   10.02
  -2   6 -11  520.95   32.11
   2   6  11  458.69   49.60
  -2   6 -11  569.72   34.42
  -2  -6 -11  608.98   53.48
   2  -6  11  562.15   36.42
  -2   6 -12   39.03   15.15
   2   6  12   44.87   14.17
  -2   6 -12   29.22   21.53
  -2  -6 -12   22.88   15.64
   2  -6  12   39.05    9.90
  -2   6 -13  373.43   21.61
   2   6  13  330.89   30.01
  -2   6 -13  280.26   44.66
  -2  -6 -13  386.79   50.39
   2  -6  13  399.15   33.95
   2   6  14   60.24   17.90
  -2   6 -14   58.85   16.91
  -2   6 -14   49.60   19.35
   2  -6  14   58.93   21.20
  -2  -6 -14  102.30   32.66
   2   6  15  111.49   22.20
  -2   6 -15   75.35   15.61
  -2   6 -15  119.29   21.77
  -2  -6 -15  147.89   26.08
   2  -6  15  143.63   17.29
   2   6  16  159.85   26.93
  -2   6 -16  153.57   25.54
  -2   6 -16  160.73   19.13
  -2  -6 -16  247.12   50.85
   2  -6  16  164.64   20.31
  -2   6 -17  113.20   22.39
   2   6  17   92.77   24.03
  -2   6 -17   43.16   25.33
  -2  -6 -17  101.49   28.41
   2  -6  17   75.74   18.86
   2   6  18  175.24   31.90
  -2   6 -18  139.51   29.63
  -2   6 -18  114.66   31.22
  -2  -6 -18  217.48   59.43
   2  -6  18  207.36   24.91
  -2   6 -19   64.99   14.98
   2   6  19   50.98   26.17
  -2   6 -19   78.61   24.76
  -2  -6 -19  111.42   33.31
   2  -6  19   79.29   19.79
   2   7 -18   90.25   22.30
   2   7 -18  172.14   48.16
  -2   7  18  178.12   29.85
   2  -7 -18  222.44   38.31
   2   7 -17   46.58   16.04
   2   7 -17   39.80   22.06
  -2   7  17   83.92   21.32
   2  -7 -17   66.98   25.53
  -2  -7  17   38.26   19.15
   2   7 -16   -7.66   12.87
   2   7 -16    3.85    9.18
   2  -7 -16   27.68   23.37
  -2  -7  16   -1.25   10.88
   2   7 -15   59.39   17.95
   2   7 -15   26.54    8.15
   2  -7 -15   60.87   18.77
  -2  -7  15   24.64   15.17
   2   7 -14  456.47   57.11
   2   7 -14  399.67   26.76
   2  -7 -14  499.46   37.81
  -2  -7  14  439.44   21.52
   2   7 -13   98.70   21.23
   2   7 -13  101.48   14.52
   2  -7 -13  126.42   33.17
  -2  -7  13  114.91   17.78
   2   7 -12   50.84   26.23
   2   7 -12   56.21    6.84
   2  -7 -12   60.43   24.88
  -2  -7  12   14.23   15.51
  -2  -7  12   44.87   12.50
   2   7 -11 1362.99   48.17
   2   7 -11 1422.10   65.11
   2  -7 -11 1579.20   87.64
  -2  -7  11 1550.59   62.31
  -2  -7  11 1533.11   41.63
   2   7 -10   59.31   10.27
   2   7 -10   77.07   25.70
   2  -7 -10   59.93   14.80
  -2  -7  10   66.22   14.10
  -2  -7  10   81.39   11.06
   2   7  -9  525.22   32.15
   2  -7  -9  530.92   30.84
  -2  -7   9  584.34   43.81
  -2  -7   9  564.78   23.18
   2   7  -8   -7.87    8.49
   2  -7  -8    5.53    7.81
  -2  -7   8   10.21   11.99
  -2  -7   8   -6.72    5.48
   2   7  -7  174.54   17.70
   2  -7  -7  165.52   16.52
  -2  -7   7  169.22   11.93
  -2  -7   7  193.80   25.18
   2   7  -6  128.94   15.65
   2  -7  -6  113.13   14.29
  -2  -7   6  139.83   10.67
  -2  -7   6  140.92   14.31
   2  -7  -5  123.80   14.28
   2  -7  -5  154.38   16.66
  -2  -7   5  142.45   11.04
  -2  -7   5  172.12   11.85
  -2  -7   5  155.97   14.39
   2  -7  -4  211.20   16.07
   2  -7  -4  152.23   17.56
   2  -7  -4  239.82   12.21
  -2  -7   4  226.79    9.30
  -2  -7   4  218.88   24.74
  -2  -7   4  229.37   14.21
   2  -7  -3   -0.10    9.53
   2  -7  -3    7.09    6.75
   2  -7  -3   -0.00    4.50
  -2  -7   3    0.05    5.46
  -2  -7   3    7.10   10.08
  -2  -7   3   -2.96    5.92
   2  -7  -2  184.00   21.86
   2  -7  -2  185.78   16.89
   2  -7  -2  205.23   24.14
  -2  -7   2  186.93   13.85
  -2  -7   2  198.50   14.71
  -2  -7   2  176.60   15.00
   2  -7  -1  504.02   23.48
   2  -7  -1  496.10   26.07
   2  -7  -1  503.59   22.04
  -2  -7   1  503.63   17.44
  -2  -7   1  496.56   22.53
  -2  -7   1  498.46   34.81
   2  -7   0  486.47   26.56
   2  -7   0  462.31   31.63
   2  -7   0  494.92   22.71
  -2  -7   0  478.08   16.82
  -2  -7   0  515.86   26.43
  -2  -7   0  495.39   23.67
   2  -7   1 2146.50   59.65
   2  -7   1 2132.00   82.26
  -2  -7  -1 2240.53   88.03
  -2  -7  -1 2118.80   69.75
  -2  -7  -1 2199.96   75.62
   2  -7   2 1013.70   48.19
   2  -7   2 1000.77   41.62
  -2  -7  -2  939.63   41.55
  -2  -7  -2 1028.88   36.93
   2  -7   3 1991.58   76.41
   2  -7   3 1923.92   70.30
  -2  -7  -3 1930.18   70.54
  -2  -7  -3 2149.83   85.68
  -2   7  -4   57.99   15.38
   2  -7   4   77.44    8.94
  -2  -7  -4   65.53    9.58
   2  -7   4   63.66   14.55
  -2   7  -5    6.38    5.81
   2  -7   5   -7.70    8.63
  -2  -7  -5   -6.83    5.81
   2  -7   5   12.32    8.26
  -2   7  -6    0.71    6.12
  -2   7  -6   12.35    7.55
  -2  -7  -6   20.80    7.55
   2  -7   6    8.56   11.06
   2  -7   6   -0.93    9.99
  -2   7  -7    6.50    8.34
  -2   7  -7    2.49    6.39
   2  -7   7   17.89    7.68
  -2  -7  -7   18.09   13.54
   2  -7   7   13.23   10.42
   2   7   8    3.41    8.88
  -2   7  -8    3.18   10.54
  -2   7  -8   10.63    8.36
   2  -7   8   15.22   10.64
  -2  -7  -8   15.67    8.84
  -2   7  -9  320.52   26.33
   2   7   9  305.45   23.11
  -2   7  -9  297.04   21.86
  -2  -7  -9  326.63   24.44
   2  -7   9  317.53   17.64
   2   7  10   17.74   11.74
  -2   7 -10   21.23   13.04
  -2   7 -10   31.30   17.83
  -2  -7 -10   17.99   20.51
   2  -7  10   30.00   13.48
   2   7  11 2194.67  118.04
  -2   7 -11 2098.33   86.05
  -2   7 -11 2362.54   96.01
  -2  -7 -11 2514.63  101.48
   2  -7  11 2341.55   94.62
   2   7  12  176.00   24.77
  -2   7 -12  232.54   17.15
  -2   7 -12  179.59   37.06
   2  -7  12  214.81   27.52
  -2  -7 -12  244.67   28.64
  -2   7 -13  361.89   23.27
   2   7  13  348.27   32.88
  -2   7 -13  384.89   49.11
   2  -7  13  378.47   24.11
  -2  -7 -13  476.39   61.20
   2   7  14  200.94   26.58
  -2   7 -14  163.90   28.58
  -2   7 -14  196.43   25.84
  -2  -7 -14  208.76   31.13
   2  -7  14  210.15   18.94
   2   7  15   36.91   30.88
  -2   7 -15   40.34   17.80
  -2   7 -15   48.95   12.35
   2  -7  15   33.36   21.27
  -2  -7 -15   55.40   35.79
   2   7  16    9.28   21.41
  -2   7 -16    2.46   20.07
  -2   7 -16  -11.53   13.88
   2  -7  16    0.93   15.36
  -2  -7 -16   16.60   16.25
   2   7  17  512.08   70.96
  -2   7 -17  437.64   47.80
  -2   7 -17  480.83   68.31
  -2  -7 -17  609.53   58.68
   2  -7  17  517.55   57.13
   2   8 -16   37.48   31.11
   2  -8 -16   11.33   35.69
   2   8 -15   74.07   22.54
   2  -8 -15   80.11   24.75
   2   8 -14   30.38   17.32
   2   8 -14   21.53    6.93
   2  -8 -14   66.02   17.59
   2   8 -13  549.21   61.23
   2   8 -13  404.32   25.60
   2  -8 -13  530.80   59.00
  -2  -8  13  515.39   31.28
   2   8 -12   13.00    5.28
   2   8 -12    6.50   13.81
   2  -8 -12   59.71   21.36
  -2  -8  12    6.90    9.80
  -2  -8  12    1.01   13.18
   2   8 -11  859.15   75.79
   2  -8 -11  933.14   51.24
  -2  -8  11  991.01   38.97
  -2  -8  11 1001.84   72.97
   2   8 -10    5.79   11.83
   2  -8 -10    1.49   11.18
  -2  -8  10   22.71   10.65
  -2  -8  10    6.72    8.04
   2   8  -9   14.04   12.51
   2  -8  -9   30.83   11.50
  -2  -8   9   25.23   11.35
  -2  -8   9   16.42    8.53
   2   8  -8   27.08   17.97
   2  -8  -8   22.06   16.65
  -2  -8   8    1.35   10.02
  -2  -8   8   17.16    7.38
   2  -8  -7   33.28   18.37
   2  -8  -7   42.96   13.56
  -2  -8   7   21.61   17.71
  -2  -8   7   33.39    8.48
   2  -8  -6    9.05    5.88
   2  -8  -6   -5.91   12.88
  -2  -8   6    8.77    6.15
  -2  -8   6   -5.28    6.47
  -2  -8   6   -4.20   12.96
   2  -8  -5 1994.86   77.91
   2  -8  -5 2160.81   78.41
   2  -8  -5 1869.32   88.96
  -2  -8   5 2083.34   61.68
  -2  -8   5 1942.26   89.78
  -2  -8   5 1976.35   59.45
   2  -8  -4   20.47    7.72
   2  -8  -4   19.97   16.01
   2  -8  -4   28.13   11.50
  -2  -8   4   34.75    5.84
  -2  -8   4   17.32   10.26
  -2  -8   4   20.29    8.78
   2  -8  -3 1893.61   68.14
   2  -8  -3 1791.89   79.02
   2  -8  -3 1811.27   89.52
  -2  -8   3 1833.64   63.24
  -2  -8   3 1826.85   57.78
  -2  -8   3 1865.04   61.00
   2  -8  -2   44.89    7.98
   2  -8  -2   48.70   16.24
   2  -8  -2   26.38   18.21
  -2  -8   2   49.01   10.97
  -2  -8   2   46.41   11.48
  -2  -8   2   41.34   10.51
   2  -8  -1  312.76   23.29
   2  -8  -1  270.38   28.28
   2  -8  -1  280.31   20.70
  -2  -8   1  288.29   19.81
  -2  -8   1  300.08   22.26
  -2  -8   1  327.18   31.29
   2  -8   0   65.30   10.66
   2  -8   0   45.13    8.75
   2  -8   0   63.91   18.38
  -2  -8   0   48.85    8.99
  -2  -8   0   49.77   11.86
  -2  -8   0   55.82    8.03
   2  -8   1 1290.70   54.83
   2  -8   1 1351.24   46.08
   2  -8   1 1289.11   64.40
  -2  -8  -1 1396.10   50.80
  -2  -8  -1 1242.15   39.70
  -2  -8  -1 1355.22   44.12
   2  -8   2   -4.80    7.39
   2  -8   2   10.86    9.90
  -2  -8  -2   -5.22   10.99
  -2  -8  -2   18.57   12.80
  -2  -8  -2   13.18    9.64
   2  -8   3  330.39   19.30
   2  -8   3  287.89   17.04
  -2  -8  -3  293.74   26.15
  -2  -8  -3  328.44   31.85
   2  -8   4  126.09   12.46
   2  -8   4  152.07   13.49
  -2  -8  -4   78.16   20.37
  -2  -8  -4  125.29   15.20
  -2   8  -5  950.00   38.79
   2  -8   5 1091.50   53.03
   2  -8   5 1107.96   51.27
  -2  -8  -5 1084.26   40.70
  -2  -8  -5 1260.34   46.16
  -2   8  -6  139.31   15.49
   2  -8   6  125.32   20.41
   2  -8   6  156.17   22.42
  -2  -8  -6  151.16   15.36
  -2   8  -7  223.30   19.16
   2  -8   7  218.77   24.41
   2  -8   7  248.73   18.65
  -2  -8  -7  242.17   30.83
  -2   8  -8  -11.07    7.80
  -2   8  -8    5.46    5.82
  -2  -8  -8    8.73   13.15
   2  -8   8    2.08    6.06
  -2   8  -9  431.37   31.96
  -2   8  -9  398.70   43.74
   2  -8   9  464.24   33.37
  -2  -8  -9  430.20   30.43
  -2   8 -10  400.43   45.33
  -2   8 -10  405.41   32.44
  -2  -8 -10  490.74   50.84
   2  -8  10  414.63   33.69
  -2   8 -11   22.42   11.87
  -2   8 -11    8.31   12.78
  -2  -8 -11    7.51   13.77
   2  -8  11    7.26    8.43
  -2   8 -12  193.05   17.91
   2   8  12  235.52   26.08
  -2   8 -12  243.61   40.87
  -2  -8 -12  262.58   30.55
   2  -8  12  219.39   28.84
   2   8  13  632.42   67.28
  -2   8 -13  606.84   66.95
  -2   8 -13  617.36   32.05
   2  -8  13  669.55   48.62
  -2  -8 -13  834.24   82.56
   2   8  14   35.44   28.28
  -2   8 -14   56.84   17.35
  -2   8 -14   19.85   17.98
  -2  -8 -14   41.53   20.44
   2  -8  14   23.96   11.99
  -2   8 -15  481.84   32.66
   2   8  15  555.80   69.59
  -2   8 -15  618.69   69.68
   2  -8  15  596.79   34.37
  -2  -8 -15  860.83   87.77
   2   8  16    7.90   12.66
  -2   8 -16    1.55   19.48
  -2   8 -16    0.85   12.97
  -2  -8 -16   -9.00   16.50
   2  -8  16   -3.75   14.64
   2   9 -14   35.41   19.75
   2  -9 -14   59.77   33.73
   2   9 -13  144.05   26.98
   2  -9 -13  141.09   43.13
   2   9 -12   -7.22   19.52
   2  -9 -12    7.43   11.90
  -2  -9  12   -1.76   12.13
   2   9 -11  618.46   69.29
   2  -9 -11  709.13   46.18
  -2  -9  11  736.06   45.68
   2   9 -10  157.21   23.86
   2  -9 -10  171.01   35.95
  -2  -9  10  156.22   21.88
   2  -9  -9 1215.05   78.74
   2  -9  -9 1233.18   61.98
  -2  -9   9 1068.20   41.55
  -2  -9   9 1211.18   42.93
  -2  -9   9 1175.22   53.56
   2  -9  -8   66.15   13.95
   2  -9  -8   31.05   16.44
  -2  -9   8   35.24   10.23
  -2  -9   8   47.12   13.57
  -2  -9   8   41.75   10.59
   2  -9  -7  146.43   13.67
   2  -9  -7   35.39   20.30
   2  -9  -7  143.97   17.79
  -2  -9   7  132.10   17.06
  -2  -9   7  127.20   14.05
  -2  -9   7  127.67   14.08
   2  -9  -6   32.43   23.95
   2  -9  -6   36.43   12.33
   2  -9  -6   49.51   15.60
  -2  -9   6   27.55   10.18
  -2  -9   6   42.93   12.10
  -2  -9   6   37.50    9.99
   2  -9  -5   -3.48   10.34
   2  -9  -5   14.25   12.94
   2  -9  -5   19.41   15.40
  -2  -9   5   -3.25    4.40
  -2  -9   5    2.45    7.70
  -2  -9   5  -13.53    8.20
   2  -9  -4   12.96    9.96
   2  -9  -4  -15.90   12.68
   2  -9  -4   -2.45   15.15
  -2  -9   4    7.24    8.11
  -2  -9   4   -0.81    8.17
  -2  -9   4    2.99    4.61
   2  -9  -3    6.01   13.09
   2  -9  -3    9.96   10.42
   2  -9  -3   -2.95   15.42
  -2  -9   3   -0.93    8.20
  -2  -9   3   11.53    8.64
  -2  -9   3    5.24    8.95
   2  -9  -2    9.08   11.84
   2  -9  -2   12.63   10.56
   2  -9  -2    4.35   14.49
  -2  -9   2    8.06   16.15
  -2  -9   2   20.75    6.00
  -2  -9   2   11.94    6.70
   2  -9  -1  746.51   52.74
   2  -9  -1  737.00   46.03
   2  -9  -1  742.56   40.04
  -2  -9   1  755.32   51.70
  -2  -9   1  724.40   39.09
  -2  -9   1  728.13   25.43
   2  -9   0   -6.31    6.24
   2  -9   0    0.41   12.85
   2  -9   0    5.65   11.65
  -2  -9   0    3.18   10.22
  -2  -9   0   -2.55    5.65
  -2  -9   0   -9.34   13.56
   2  -9   1 1751.43   72.39
   2  -9   1 1784.05   85.36
   2  -9   1 1818.58   80.09
  -2  -9  -1 1882.73   89.16
  -2  -9  -1 1659.87   69.23
  -2  -9  -1 1763.38   60.25
   2  -9   2   42.78   15.25
   2  -9   2   49.90   11.53
   2  -9   2   44.19   16.80
  -2  -9  -2   38.12   17.28
  -2  -9  -2   37.11   15.03
  -2  -9  -2   46.80   12.27
   2  -9   3   51.08   18.00
   2  -9   3   52.21   16.83
   2  -9   3   45.95   19.05
  -2  -9  -3   70.06   13.36
  -2  -9  -3   49.34   17.05
  -2  -9  -3   65.80   19.31
   2  -9   4  269.65   28.78
   2  -9   4  210.31   26.41
  -2  -9  -4  201.80   17.87
  -2  -9  -4  274.41   20.32
   2  -9   5  102.91   22.04
   2  -9   5  114.66   13.72
  -2  -9  -5  146.59   17.00
  -2  -9  -5   80.77   23.48
   2  -9   6  230.36   27.03
   2  -9   6  233.67   29.34
  -2  -9  -6  268.15   34.03
  -2  -9  -6  213.09   31.34
  -2   9  -7    2.00    8.77
   2  -9   7   -3.10   11.45
   2  -9   7    8.32    8.48
  -2  -9  -7   -3.71    9.39
  -2  -9  -7   11.43    9.24
  -2   9  -8  366.19   41.50
   2  -9   8  393.56   22.51
  -2  -9  -8  386.92   44.83
  -2   9  -9   26.53   18.94
   2  -9   9   13.94   14.39
  -2  -9  -9   10.75   12.82
  -2   9 -10  121.36   20.45
   2  -9  10  121.58   23.97
  -2  -9 -10  190.92   37.43
  -2   9 -11  540.24   38.75
   2  -9  11  568.89   29.77
  -2  -9 -11  636.89   68.68
  -2   9 -12    2.96   14.68
  -2   9 -12   14.21   22.72
  -2  -9 -12   14.56   16.98
   2  -9  12   23.13   15.87
  -2   9 -13  136.53   16.46
  -2   9 -13  137.89   40.53
  -2  -9 -13  182.32   50.56
   2  -9  13  158.32   28.64
   2  -9  14   90.42   15.90
   2 -10 -11  638.69   73.50
  -2 -10  11  673.88   47.60
   2 -10 -10  236.43   29.11
  -2 -10  10  220.92   27.36
   2 -10  -9   68.53   24.36
   2 -10  -9  127.71   20.92
  -2 -10   9  133.04   32.47
   2 -10  -8   94.89   30.66
   2 -10  -8   96.96   36.50
  -2 -10   8  114.00   30.26
   2 -10  -7  358.82   44.82
   2 -10  -7  381.62   34.90
   2 -10  -7  406.92   24.61
  -2 -10   7  332.05   44.43
   2 -10  -6    6.71   12.63
   2 -10  -6    2.94   10.75
   2 -10  -6   21.83   12.89
  -2 -10   6   -2.98   17.00
   2 -10  -5    5.80    9.96
   2 -10  -5   12.91   12.63
   2 -10  -5    3.38   11.97
  -2 -10   5    5.61    9.95
  -2 -10   5   10.62    8.85
  -2 -10   5   -4.83   16.31
   2 -10  -4    2.01   11.01
   2 -10  -4   -2.57   12.00
   2 -10  -4   12.61   14.63
  -2 -10   4    5.81    5.40
  -2 -10   4    0.99   15.17
  -2 -10   4    2.27    9.79
   2 -10  -3   -1.84   10.16
   2 -10  -3    0.24   12.56
   2 -10  -3   -9.72    9.44
  -2 -10   3   10.13    8.02
  -2 -10   3   -8.12   13.44
  -2 -10   3   -2.23    9.12
   2 -10  -2  165.27   18.85
   2 -10  -2  111.59   24.30
   2 -10  -2  119.45   13.08
  -2 -10   2   69.92   27.35
  -2 -10   2   76.35   17.38
  -2 -10   2   78.82   19.34
   2 -10  -1 1282.87   50.61
   2 -10  -1 1275.98   80.12
   2 -10  -1 1253.53   45.76
  -2 -10   1 1195.91   60.61
  -2 -10   1 1189.58   54.50
  -2 -10   1 1268.18   76.97
   2 -10   0  297.17   21.16
   2 -10   0  273.75   24.11
   2 -10   0  266.83   18.97
  -2 -10   0  272.10   17.34
  -2 -10   0  283.68   30.57
  -2 -10   0  302.59   36.89
   2 -10   1   11.11   14.81
   2 -10   1    8.50    7.95
   2 -10   1   -5.13    7.29
  -2 -10  -1   -9.22   13.04
  -2 -10  -1    9.95   15.30
  -2 -10  -1   15.33   11.04
   2 -10   2  218.89   29.63
   2 -10   2  241.14   18.16
   2 -10   2  254.12   33.22
  -2 -10  -2  219.51   20.70
  -2 -10  -2  224.19   27.32
   2 -10   3 2298.77  101.98
   2 -10   3 2121.30   75.23
   2 -10   3 2363.90  108.17
  -2 -10  -3 2415.33  115.96
  -2 -10  -3 2260.43  111.35
  -2 -10  -3 2051.20   75.85
   2 -10   4  100.24   21.69
   2 -10   4   86.94   14.74
   2 -10   4   67.59   13.54
  -2 -10  -4   60.75   25.38
  -2 -10  -4   72.95   22.55
   2 -10   5 1023.06   62.76
   2 -10   5  902.81   41.63
   2 -10   5 1023.93   58.71
  -2 -10  -5  981.44   71.10
  -2 -10  -5  924.32   62.03
  -2 -10  -5 1114.06   70.61
   2 -10   6  448.99   39.19
   2 -10   6  472.58   28.63
  -2 -10  -6  435.20   29.74
   2 -10   7    4.60    9.49
   2 -10   7   -1.23    7.85
  -2 -10  -7   15.40   15.82
   2 -10   8   57.78   22.33
  -2 -10  -8  113.86   19.50
   2 -10   9   44.31   11.85
  -2 -10  -9   23.55   28.41
  -2  10 -10  104.16   32.17
   2 -10  10   99.98   23.69
  -2 -10 -10   98.34   24.13
  -2  10 -11   27.21   12.48
   2 -10  11   -4.94    8.95
  -2 -10 -11  -12.01   24.78
   2 -11  -7   20.09   23.76
   2 -11  -7    2.15   19.78
   2 -11  -7    7.70   14.91
  -2 -11   7    4.25   19.22
   2 -11  -6   82.65   17.16
   2 -11  -6   60.00   21.19
   2 -11  -6   48.35   33.42
  -2 -11   6   37.67   27.35
   2 -11  -5   14.47   25.20
   2 -11  -5   18.58   12.73
   2 -11  -5   16.81   16.44
  -2 -11   5   27.07   20.72
   2 -11  -4  371.31   52.34
   2 -11  -4  335.41   34.81
   2 -11  -4  337.73   42.43
  -2 -11   4  339.17   43.57
   2 -11  -3   -1.09   13.16
   2 -11  -3   -7.16   16.35
   2 -11  -3    6.70   10.95
  -2 -11   3   -4.33   14.30
   2 -11  -2  304.03   44.31
   2 -11  -2  291.44   31.21
   2 -11  -2  254.00   23.03
  -2 -11   2  263.32   25.18
   2 -11  -1    4.42   16.23
   2 -11  -1   -2.66   11.99
   2 -11  -1   -3.29   13.54
  -2 -11   1    1.35    9.36
  -2 -11   1    3.28   10.45
  -2 -11   1    4.83   11.91
   2 -11   0  -14.26   13.65
   2 -11   0    9.29   12.53
   2 -11   0   11.26   10.24
  -2 -11   0    3.89   11.16
  -2 -11   0   -5.26    9.76
  -2 -11   0    2.91    8.10
   2 -11   1  338.42   43.00
   2 -11   1  340.62   37.07
   2 -11   1  343.59   22.53
  -2 -11  -1  350.21   28.28
  -2 -11  -1  300.13   38.30
  -2 -11  -1  295.91   21.61
   2 -11   2   60.49   15.79
   2 -11   2   60.17   13.64
   2 -11   2   65.85   13.15
  -2 -11  -2   63.26   20.47
  -2 -11  -2   54.91   16.47
  -2 -11  -2   65.42   15.57
   2 -11   3   29.26   11.02
   2 -11   3   24.83   20.16
   2 -11   3   35.30   17.43
  -2 -11  -3   28.86   11.20
  -2 -11  -3    0.45   13.41
   2 -11   4    7.11   24.44
   2 -11   4  132.40   27.21
   2 -11   4  142.26   23.87
  -2 -11  -4  116.04   25.74
  -2 -11  -4   -1.03   29.21
  -2 -11  -4  126.67   29.70
   2 -11   5    7.43   15.08
   2 -11   5    2.39   14.70
   2 -11   5    1.12   13.40
  -2 -11  -5   -0.53   16.82
  -2 -11  -5   13.04   17.22
  -2 -11  -5   -2.46    9.38
   2 -11   6  182.59   17.53
   2 -11   6  114.42   19.35
  -2 -11  -6    1.74   32.46
  -2 -11  -6  180.22   33.64
  -2 -11  -6  143.99   35.71
   3   0 -23   26.51   29.21
   3   0 -23   14.59   18.52
  -3   0  23    4.84   16.13
   3   0 -22  208.14   36.34
   3   0 -22  273.29   60.55
  -3   0  22  283.70   32.27
   3   0 -21    2.39   12.75
   3   0 -21   -4.02   19.84
  -3   0  21   -2.68   17.79
   3   0 -20   28.58   17.86
   3   0 -20   54.56   27.65
  -3   0  20   15.64   15.08
   3   0 -19   -9.19   20.03
   3   0 -19  -11.31   12.39
  -3   0  19    1.60   10.82
   3   0 -18   20.52   15.01
   3   0 -18   42.80   14.88
  -3   0  18   28.29   21.35
   3   0 -17    5.83   16.49
   3   0 -17  -16.95   17.33
  -3   0  17   -5.90   15.49
   3   0 -16  693.88   34.50
   3   0 -16  556.82   34.80
  -3   0  16  554.53   31.73
   3   0 -15   -3.23    7.26
   3   0 -15    0.35    7.45
  -3   0  15    2.42    6.79
   3   0 -14 1633.84   60.33
   3   0 -14 1912.95   84.08
  -3   0  14 1612.25   73.89
   3   0 -13  -25.28   12.34
   3   0 -13   -5.96   12.47
  -3   0  13    4.07   11.53
   3   0 -12 1615.48   67.75
   3   0 -12 1719.24   53.10
  -3   0  12 1547.10   62.06
   3   0 -11    8.06    9.40
   3   0 -11   -0.77    5.97
  -3   0  11    5.65    8.61
   3   0 -10  520.23   30.32
   3   0 -10  568.40   21.45
  -3   0  10  521.68   28.14
   3   0  -9   -2.29    4.31
   3   0  -9    2.14    4.51
  -3   0   9   -1.22    4.06
   3   0  -8  721.05   21.19
   3   0  -8  683.11   21.59
  -3   0   8  706.57   28.41
   3   0  -7   -1.38    5.76
   3   0  -7   -0.45    5.97
  -3   0   7    4.63    3.38
   3   0  -6 1118.61   31.66
   3   0  -6 1074.54   23.75
  -3   0   6 1065.01   23.60
   3   0  -5   -4.11    4.47
   3   0  -5    6.51    2.95
  -3   0   5   10.31    4.50
  -3   0   5    1.25    2.85
   3   0  -441798.37 2057.04
   3   0  -441250.93 2043.68
  -3   0   440296.09 1999.29
  -3   0   442197.50 2079.29
   3   0  -3    3.68    4.43
   3   0  -3    6.63    4.31
  -3   0   3    3.92    4.27
   3   0  -2 1538.02   26.51
   3   0  -2 1524.79   27.00
  -3   0   2 1548.44   26.58
   3   0  -1    0.36    2.76
  -3   0   1    3.76    2.83
   3   0   0 1383.35   27.29
  -3   0   0 1385.56   27.81
   3   0   1    2.41    3.88
  -3   0  -1    2.70    2.36
   3   0   2 8781.17  245.97
  -3   0  -2 8907.66  248.62
   3   0   3   -2.75    3.58
  -3   0  -3   -4.56    3.52
   3   0   487824.67 6091.00
  -3   0  -487114.62 6030.28
   3   0   5    7.31    4.45
  -3   0  -5    3.69    6.73
   3   0   6 3278.02   97.20
  -3   0  -6 3277.71   83.17
   3   0   7   -1.48    7.48
  -3   0  -7    0.48    4.05
   3   0   8 2138.35   74.20
  -3   0  -8 1914.09   65.75
   3   0   9   12.48   10.75
  -3   0  -9    3.35    9.55
   3   0  10  112.23   13.78
  -3   0 -10  119.08   17.90
   3   0  11    0.57    7.75
  -3   0 -11  -12.95   10.62
   3   0  12   43.48   17.95
  -3   0 -12   27.24   16.15
   3   0  13   -3.63    8.16
  -3   0 -13    3.52    7.22
   3   0  14 1782.67   71.64
  -3   0 -14 1838.00   71.16
   3   0  15    6.81   19.74
  -3   0 -15   14.48   11.69
   3   0  16 3474.37  141.10
  -3   0 -16 3605.03  183.02
   3   0  17    1.54   21.08
  -3   0 -17   10.81   12.74
   3   0  18  257.26   31.98
  -3   0 -18  259.84   31.72
   3   0  19   10.53   16.02
  -3   0 -19   23.43   27.28
   3   0  20  285.00   58.90
  -3   0 -20  319.69   40.91
   3   0  21    8.58   17.27
  -3   0 -21  -14.40   18.63
  -3   0 -21  -21.38   18.10
   3   0  22  105.68   46.47
  -3   0 -22  105.40   51.93
  -3   0 -22   41.85   46.47
   3   1 -23  535.86   71.51
   3   1 -23  514.18   80.57
  -3   1  23  481.25   48.28
   3  -1 -23  551.23   91.45
   3  -1 -23  428.54   76.43
  -3  -1  23  524.78   66.59
   3   1 -22  103.47   29.06
   3   1 -22  139.30   26.25
  -3   1  22  143.16   42.27
   3  -1 -22  141.62   32.61
   3  -1 -22   96.65   27.65
  -3  -1  22  108.14   23.81
   3   1 -21   91.62   24.04
  -3   1  21   78.61   35.37
   3   1 -21   86.67   36.79
   3  -1 -21   43.39   37.35
   3  -1 -21  112.80   44.31
  -3  -1  21  110.89   32.41
   3   1 -20 1299.45  107.58
  -3   1  20 1317.84   69.43
   3   1 -20 1595.30   78.57
   3  -1 -20 1187.57   73.80
   3  -1 -20 1659.70  123.43
  -3  -1  20 1393.90   92.28
   3   1 -19  148.34   36.64
   3   1 -19  101.55   38.44
  -3   1  19  121.92   22.06
   3  -1 -19  196.03   25.40
  -3  -1  19  156.13   20.22
   3  -1 -19   99.32   23.33
   3   1 -18  348.86   32.33
   3   1 -18  426.29   30.74
  -3   1  18  346.04   46.03
   3  -1 -18  413.82   53.17
   3  -1 -18  391.18   48.45
  -3  -1  18  347.87   42.57
   3   1 -17  539.91   47.66
  -3   1  17  488.58   49.72
   3   1 -17  473.29   35.00
   3  -1 -17  501.57   33.70
  -3  -1  17  519.55   30.32
   3  -1 -17  548.25   36.67
   3   1 -16   17.72   12.61
   3   1 -16   29.60   10.44
  -3   1  16   49.99   18.69
   3  -1 -16   24.10   19.02
   3  -1 -16   13.49   13.12
  -3  -1  16   22.42   10.53
   3   1 -15    0.91   10.69
   3   1 -15    7.96    7.77
  -3   1  15   -5.40    7.04
   3  -1 -15   -8.18   11.99
   3  -1 -15    2.61   12.59
  -3  -1  15    0.81   10.22
   3   1 -14    6.59   14.25
   3   1 -14    3.34    7.83
  -3   1  14    9.85    8.42
   3  -1 -14    2.53   14.63
   3  -1 -14   17.18    8.57
  -3  -1  14    1.12   12.03
   3   1 -13  101.79   18.57
  -3   1  13  106.60   12.81
   3   1 -13  106.30   21.82
   3  -1 -13   94.65   23.01
   3  -1 -13  117.12   13.25
  -3  -1  13  104.35   11.58
   3   1 -12   23.88    9.40
   3   1 -12   60.76   12.39
  -3   1  12   42.07    8.81
   3  -1 -12   42.03    9.67
   3  -1 -12    5.85    8.65
  -3  -1  12   43.00    7.72
   3   1 -11 3147.47   87.06
   3   1 -11 2861.90   88.44
  -3   1  11 2915.85  103.60
   3  -1 -11 3117.56   91.31
  -3  -1  11 2912.05   82.12
   3   1 -10 9132.48  315.67
   3   1 -10 9619.21  332.92
  -3   1  10 9351.92  335.60
   3  -1 -10 9809.61  327.65
  -3  -1  10 8969.62  311.67
   3   1  -9  252.50   11.08
   3   1  -9  252.44   20.92
  -3   1   9  239.88   12.96
   3  -1  -9  264.50   20.37
  -3  -1   9  220.91   10.69
   3   1  -810269.52  329.49
  -3   1   810576.65  365.73
   3   1  -810421.18  348.53
  -3  -1   8 9804.03  313.58
   3  -1  -810839.39  354.22
   3   1  -7 2880.60   68.25
   3   1  -7 2918.83   74.27
  -3   1   7 2881.99   83.76
   3  -1  -7 2952.95   84.56
  -3  -1   7 2893.08   71.88
  -3  -1   7 2827.26   72.18
   3   1  -6  177.90    8.65
   3   1  -6  173.90    6.45
  -3   1   6  166.91   12.82
   3  -1  -6  175.55    8.35
  -3  -1   6  165.59    7.93
  -3  -1   6  167.92    5.95
  -3   1   5 3528.64   83.85
   3   1  -5 3549.57   79.92
   3   1  -5 3667.16   96.13
   3  -1  -5 3591.78   93.92
  -3  -1   5 3465.78   77.36
  -3  -1   5 3508.06   82.42
   3   1  -4 4337.20   91.02
   3   1  -4 4297.07  103.77
  -3   1   4 4168.64  101.59
   3  -1  -4 4385.93  115.92
   3  -1  -4 4282.79   97.13
  -3  -1   4 4325.58  103.59
  -3  -1   4 4336.13   94.08
   3   1  -3 2212.59   49.21
   3   1  -3 2281.35   43.59
   3  -1  -3 2252.43   42.28
   3  -1  -3 2323.55   52.44
  -3  -1   3 2328.43   60.84
   3   1  -2 2838.99   63.31
   3  -1  -2 3003.88   52.23
  -3  -1   2 2916.13   65.10
   3   1  -115840.97  519.10
  -3   1   119113.05  666.57
   3  -1  -118765.12  657.14
  -3  -1   118232.00  594.63
   3   1   0  759.26   12.35
  -3   1   0  758.14   17.30
   3  -1   0  772.05   17.28
  -3  -1   0  737.49   11.98
   3   1   140118.20 1940.16
  -3   1  -139959.59 1964.25
   3  -1   140143.84 1976.37
  -3  -1  -140620.07 1956.31
   3   1   228054.24 1222.30
  -3   1  -229106.39 1243.27
   3  -1   229144.53 1271.63
  -3  -1  -229162.17 1262.69
   3   1   329285.59 1287.44
  -3   1  -327838.50 1212.76
   3  -1   328610.96 1246.39
  -3  -1  -327959.14 1223.34
  -3   1  -4 8959.44  271.79
   3   1   4 9055.68  285.04
  -3  -1  -4 8629.12  255.29
   3  -1   4 8855.10  258.21
  -3   1  -5 1725.90   39.12
   3   1   5 1664.91   51.88
  -3  -1  -5 1548.91   38.46
   3  -1   5 1645.82   46.28
   3   1   6   63.78    8.29
  -3   1  -6   63.93    6.51
   3  -1   6   53.50    6.73
  -3  -1  -6   45.57   11.11
  -3   1  -7  105.72    8.36
   3   1   7   94.67   10.65
  -3  -1  -7  106.51    9.22
   3  -1   7   97.53   14.28
   3   1   8   60.77   15.59
  -3   1  -8   75.47   12.18
   3  -1   8   52.69    8.07
  -3  -1  -8   55.66    8.31
   3   1   9  334.56   18.43
  -3   1  -9  319.43   23.61
   3  -1   9  360.50   16.79
  -3  -1  -9  318.45   16.50
   3   1  10 1385.60   63.27
  -3   1 -10 1294.20   40.60
   3  -1  10 1308.86   43.45
  -3  -1 -10 1280.44   41.75
   3   1  11   68.30   12.11
  -3   1 -11   58.23   10.14
   3  -1  11   71.77   11.49
  -3  -1 -11   69.97   17.57
   3   1  12  933.19   58.32
  -3   1 -12  906.09   35.95
   3  -1  12  976.54   41.33
  -3  -1 -12  960.12   54.17
   3   1  13  596.40   33.83
  -3   1 -13  554.89   30.28
   3  -1  13  598.14   49.04
  -3  -1 -13  630.14   32.06
  -3   1 -14   -0.05    8.63
   3   1  14    3.80   16.19
  -3  -1 -14   -1.35   15.32
   3  -1  14    8.95   15.65
   3   1  15   11.96   13.07
  -3   1 -15   22.35   11.49
   3  -1  15   10.62   12.40
  -3  -1 -15   21.29   20.59
   3   1  16  584.55   64.50
  -3   1 -16  669.52   57.14
   3  -1  16  593.71   59.98
  -3  -1 -16  657.33   44.20
  -3   1 -17  488.28   53.97
   3   1  17  488.81   39.53
  -3  -1 -17  525.24   62.39
   3  -1  17  436.07   57.31
   3   1  18  274.21   51.46
  -3   1 -18  257.81   31.14
  -3   1 -18  252.58   35.22
  -3  -1 -18  304.39   53.94
   3  -1  18  290.88   31.64
  -3   1 -19  -16.67   24.39
   3   1  19    7.84   13.88
  -3   1 -19   -5.11   13.72
   3  -1  19    9.53   21.49
  -3  -1 -19  -13.38   15.26
   3   1  20  151.50   48.36
  -3   1 -20  141.54   46.62
  -3   1 -20  142.03   31.83
   3  -1  20  142.52   45.19
  -3  -1 -20  190.22   53.80
  -3   1 -21   36.99   34.04
   3   1  21   55.45   24.15
  -3   1 -21   39.42   25.55
  -3  -1 -21   47.45   27.34
   3  -1  21   54.84   22.71
   3   1  22  567.87   91.39
  -3   1 -22  539.19   50.46
  -3   1 -22  598.88   95.85
  -3  -1 -22  701.49  101.20
   3  -1  22  691.29   86.00
   3   2 -23   12.69   24.58
  -3   2  23   25.07   18.91
   3   2 -23   14.60   33.00
   3  -2 -23    7.92   30.46
   3  -2 -23   23.17   40.66
  -3  -2  23   16.35   15.83
   3   2 -22  578.81   46.38
   3   2 -22  628.19   85.66
  -3   2  22  647.38   78.58
   3  -2 -22  796.37   68.31
   3  -2 -22  586.22   52.25
  -3  -2  22  640.17   66.91
   3   2 -21  140.53   39.86
   3   2 -21  178.32   30.94
  -3   2  21  192.92   45.74
   3  -2 -21  217.27   35.83
   3  -2 -21  146.78   45.31
  -3  -2  21  157.27   24.29
   3   2 -20    6.83   15.62
   3   2 -20   11.80   13.18
  -3   2  20    5.69   14.72
   3  -2 -20    8.32   14.67
   3  -2 -20   40.18   29.18
  -3  -2  20   11.48   19.31
   3   2 -19  219.12   29.22
  -3   2  19  195.78   28.04
   3   2 -19  241.53   39.49
   3  -2 -19  220.35   31.49
   3  -2 -19  248.18   42.05
  -3  -2  19  220.76   22.86
   3   2 -18 1382.76  101.71
  -3   2  18 1272.76   66.63
   3   2 -18 1575.49   69.32
   3  -2 -18 1620.00   80.64
   3  -2 -18 1512.78   72.21
  -3  -2  18 1493.41   83.22
   3   2 -17   72.37   13.92
  -3   2  17   56.49   26.88
   3   2 -17   47.14   28.27
   3  -2 -17   49.28   30.09
   3  -2 -17   65.55   16.34
  -3  -2  17   63.08   21.75
   3   2 -16  873.55   54.56
   3   2 -16  792.35   65.75
  -3   2  16  846.02   62.84
   3  -2 -16  843.05   70.48
  -3  -2  16  901.14   37.70
   3   2 -15  459.00   23.58
   3   2 -15  438.50   46.20
  -3   2  15  401.04   43.53
   3  -2 -15  452.86   33.23
  -3  -2  15  455.62   35.40
   3   2 -14  379.61   39.03
   3   2 -14  378.78   19.61
  -3   2  14  347.36   37.96
   3  -2 -14  386.04   26.15
  -3  -2  14  352.71   19.74
   3   2 -13   91.15   15.86
  -3   2  13   72.79   20.79
   3   2 -13  109.17   21.70
  -3  -2  13   94.55   15.67
   3  -2 -13   60.10   13.20
   3   2 -12 2159.42   73.70
   3   2 -12 2353.60   66.30
  -3   2  12 2189.46   71.62
   3  -2 -12 2347.65   73.78
  -3  -2  12 2313.71   77.55
  -3   2  11   18.44    7.48
   3   2 -11   13.20    5.35
   3   2 -11    9.17    7.69
   3  -2 -11   17.90    7.52
  -3  -2  11   10.81    5.29
   3   2 -10 1794.57   71.79
   3   2 -10 1737.45   55.14
  -3   2  10 1810.22   69.57
   3  -2 -10 1900.27   55.55
  -3  -2  10 1769.29   54.47
   3   2  -9  759.95   26.27
   3   2  -9  710.21   25.07
  -3   2   9  733.91   25.04
   3  -2  -9  741.15   25.23
  -3  -2   9  734.96   25.64
   3   2  -8 8874.29  285.59
  -3   2   8 8583.69  295.39
   3   2  -8 8081.37  252.28
  -3  -2   8 8691.19  271.74
   3  -2  -8 9327.76  315.32
  -3  -2   8 8623.88  264.02
   3   2  -7 1025.38   25.81
   3   2  -7 1094.46   30.97
  -3   2   7 1088.66   40.61
   3  -2  -7 1077.05   30.22
  -3  -2   7 1010.81   26.24
  -3  -2   7 1086.20   38.64
   3   2  -6 5894.57  149.74
   3   2  -6 6313.07  178.40
  -3   2   6 5927.56  182.39
   3  -2  -6 6300.29  176.19
  -3  -2   6 5857.58  149.62
  -3  -2   6 6187.12  169.94
   3   2  -5 1421.33   43.04
   3   2  -5 1365.43   24.47
  -3   2   5 1408.32   33.72
  -3  -2   5 1436.80   42.67
  -3  -2   5 1341.28   24.75
   3  -2  -5 1461.81   34.83
   3   2  -4  472.65   19.94
   3   2  -4  461.11    7.79
   3  -2  -4  467.17   13.86
  -3  -2   4  454.12   13.59
  -3  -2   4  450.54    6.98
   3   2  -3  267.68    9.63
   3  -2  -3  261.41   10.18
  -3  -2   3  274.32   10.07
   3  -2  -2  260.22    4.13
  -3  -2   2  247.64   14.88
   3  -2  -1  216.37   13.45
   3  -2  -1  197.33    4.23
  -3  -2   1  183.53    3.83
  -3  -2   1  188.44    8.57
  -3   2   0  657.80   11.56
   3   2   0  641.92   13.33
  -3   2   0  630.57   22.69
  -3  -2   0  590.43   12.77
   3  -2   0  663.39   23.10
  -3   2  -1  295.25    9.55
   3   2   1  275.64   10.41
  -3   2  -1  300.02    6.31
  -3  -2  -1  257.78   10.23
   3  -2   1  288.98    9.66
   3   2   2 6073.63  165.64
  -3   2  -2 6760.26  167.30
  -3   2  -2 6338.33  165.71
   3  -2   2 6428.41  178.32
  -3  -2  -2 5809.64  152.54
  -3   2  -3   83.75    5.66
   3   2   3   88.72    9.36
  -3   2  -3  100.42    5.42
  -3  -2  -3   88.07    5.89
   3  -2   3   85.74    5.86
   3   2   4   64.34   10.31
  -3   2  -4   84.87    5.63
   3  -2   4   72.58    9.37
  -3  -2  -4   71.59   10.22
  -3   2  -5  157.99    8.11
   3   2   5  161.35   14.86
  -3  -2  -5  171.41   14.43
   3  -2   5  160.54    8.28
   3   2   6 1092.16   32.38
  -3   2  -6 1145.48   29.09
   3  -2   6 1127.93   29.29
  -3  -2  -6 1101.49   31.56
  -3   2  -7  829.84   24.50
   3   2   7  844.00   27.83
  -3  -2  -7  825.67   26.89
   3  -2   7  822.19   24.46
   3   2   8 5885.11  185.20
  -3   2  -8 6068.07  179.60
   3  -2   8 6125.77  199.07
  -3  -2  -8 5810.39  199.07
   3   2   9   21.88   12.01
  -3   2  -9   18.27    9.73
   3  -2   9    6.52    6.17
  -3  -2  -9    2.38    6.69
   3   2  10  493.52   24.91
  -3   2 -10  497.97   21.38
   3  -2  10  492.30   21.48
  -3  -2 -10  498.62   23.63
   3   2  11  737.10   32.55
  -3   2 -11  722.80   41.05
   3  -2  11  686.46   29.55
  -3  -2 -11  750.95   45.51
  -3   2 -12 3354.52  131.25
   3   2  12 3552.68  148.72
  -3   2 -12 2892.60  110.64
  -3  -2 -12 3615.90  119.28
   3  -2  12 3504.22  115.77
  -3   2 -13  112.21   23.41
   3   2  13  125.40   17.95
  -3   2 -13  106.82   18.21
  -3  -2 -13  120.00   27.62
   3  -2  13  112.60   15.99
   3   2  14  704.42   40.02
  -3   2 -14  664.24   40.94
  -3   2 -14  640.33   49.13
  -3  -2 -14  758.08   39.41
   3  -2  14  658.78   38.76
  -3   2 -15   23.10   21.28
   3   2  15   28.38   20.90
  -3   2 -15   -9.44   16.29
  -3  -2 -15   14.42   12.65
   3  -2  15   19.71   19.24
  -3   2 -16  299.73   40.22
   3   2  16  345.50   33.08
  -3   2 -16  344.74   33.65
   3  -2  16  333.83   48.57
  -3  -2 -16  432.99   52.96
   3   2  17  384.06   57.55
  -3   2 -17  380.89   37.15
  -3   2 -17  342.86   47.64
   3  -2  17  405.55   34.96
  -3  -2 -17  442.77   39.82
  -3   2 -18   73.60   38.07
   3   2  18   77.09   23.07
  -3   2 -18   93.22   33.39
   3  -2  18   55.79   20.39
  -3  -2 -18  120.99   40.85
   3   2  19  181.68   29.42
  -3   2 -19  136.00   29.62
  -3   2 -19  145.36   26.02
   3  -2  19   -1.05   41.65
  -3  -2 -19  196.25   32.58
  -3   2 -20   27.75   15.94
   3   2  20   -9.22   31.03
  -3   2 -20   24.05   19.47
   3  -2  20    3.50   28.17
  -3  -2 -20   17.90   36.61
   3   2  21   72.31   26.66
  -3   2 -21  115.06   44.23
  -3   2 -21   96.05   20.54
  -3  -2 -21   98.37   31.94
   3  -2  21   -5.66   23.46
   3   3 -22   23.63   14.83
   3   3 -22   35.29   35.47
  -3   3  22   34.40   33.28
   3  -3 -22    7.91   19.24
  -3  -3  22   36.61   16.18
   3  -3 -22   84.36   27.05
   3   3 -21   67.79   39.33
   3   3 -21   69.35   27.18
  -3   3  21   64.55   37.02
   3  -3 -21   27.89   33.48
  -3  -3  21   92.23   28.41
   3  -3 -21   76.20   29.46
   3   3 -20  208.68   49.95
  -3   3  20  225.50   30.28
   3   3 -20  159.04   36.74
   3  -3 -20  208.62   29.20
   3  -3 -20  234.88   60.96
  -3  -3  20  245.90   23.91
   3   3 -19  256.43   24.20
  -3   3  19  240.20   30.25
   3   3 -19  232.66   31.48
  -3  -3  19  283.55   36.51
   3  -3 -19  252.45   36.21
   3   3 -18  190.66   27.08
   3   3 -18  185.25   20.40
  -3   3  18  194.73   25.74
   3  -3 -18  219.25   30.00
  -3  -3  18  183.65   19.62
   3   3 -17   -9.09   14.93
  -3   3  17   11.26   12.16
   3   3 -17   15.90   12.71
  -3  -3  17   13.45   14.49
   3  -3 -17   19.20   23.47
   3   3 -16  233.85   24.37
   3   3 -16  201.46   26.84
  -3   3  16  155.08   22.73
   3  -3 -16  232.35   43.05
  -3  -3  16  216.74   17.52
   3   3 -15   82.12   18.42
   3   3 -15   99.79   18.22
  -3   3  15   85.90   17.20
   3  -3 -15  104.05   18.83
  -3  -3  15  123.24   19.61
   3   3 -14   67.06   26.12
   3   3 -14   81.16   15.49
  -3   3  14   80.88   15.48
   3  -3 -14   86.96   15.83
  -3  -3  14   82.10   10.72
   3   3 -13  145.15   28.63
  -3   3  13  160.02   17.95
   3   3 -13  137.95   16.65
  -3  -3  13  171.64   19.19
   3  -3 -13  146.87   17.52
   3   3 -12  238.31   20.10
   3   3 -12  200.91   18.18
  -3   3  12  264.42   30.05
   3  -3 -12  259.25   18.83
  -3  -3  12  265.01   13.04
   3   3 -11  241.93   17.91
  -3   3  11  242.52   27.00
   3   3 -11  213.13   15.44
  -3  -3  11  251.67   17.21
   3  -3 -11  231.94   17.00
   3   3 -10 2872.17   71.59
   3   3 -10 2901.19   89.99
  -3   3  10 2814.05   87.54
   3  -3 -10 2962.48   88.38
  -3  -3  10 2943.40   85.64
  -3  -3  10 2942.54   83.52
   3   3  -9  457.93   16.31
   3   3  -9  456.25   30.15
  -3   3   9  421.79   29.52
   3  -3  -9  432.42   19.62
  -3  -3   9  447.12   12.51
  -3  -3   9  417.45   18.42
   3   3  -8  112.33    7.72
   3   3  -8  108.29   11.01
  -3   3   8  106.39   17.08
   3  -3  -8  123.93   16.54
  -3  -3   8  116.03   15.57
  -3  -3   8  107.28    8.39
   3   3  -7   56.97    4.83
   3   3  -7   39.39    8.16
  -3   3   7   42.07    7.92
   3  -3  -7   46.76    7.93
  -3  -3   7   52.98    5.76
  -3  -3   7   42.47    7.44
   3   3  -6  866.99   17.08
   3   3  -6  858.45   37.36
   3  -3  -6  870.19   36.25
  -3  -3   6  850.76   25.52
  -3  -3   6  880.31   19.15
   3   3  -5  348.33   14.53
   3   3  -5  356.59    7.07
   3  -3  -5  386.11   21.90
  -3  -3   5  348.33    7.48
  -3  -3   5  341.21   13.80
   3   3  -4   37.67    6.19
   3   3  -4   34.00    1.73
   3  -3  -4   44.11    9.97
  -3  -3   4   36.92    6.10
  -3  -3   4   33.81    2.27
   3   3  -3  133.91    8.68
   3  -3  -3  141.56    8.67
  -3  -3   3  142.75    3.14
  -3  -3   3  161.52   13.86
  -3  -3   3  132.89    2.75
   3  -3  -2   20.35    5.19
   3  -3  -2   21.77    2.80
  -3  -3   2   19.81    2.45
  -3  -3   2   29.28    2.48
  -3  -3   2   26.79    5.20
   3  -3  -1 3905.51  109.68
   3  -3  -1 4000.16   84.65
  -3  -3   1 3806.82   82.27
  -3  -3   1 3950.14   99.20
   3   3   0 7415.12  193.42
  -3   3   0 7335.47  207.25
  -3   3   0 7063.87  182.27
   3  -3   0 7527.72  192.94
  -3  -3   0 6962.97  183.14
   3  -3   0 7635.76  230.17
   3   3   1   80.08    6.49
  -3   3  -1   75.65    9.58
  -3   3  -1   85.33    5.89
   3  -3   1   76.64    3.64
  -3  -3  -1   67.35    6.56
   3  -3   1   92.58    9.99
  -3   3  -2 1604.25   37.49
   3   3   2 1656.90   41.58
  -3   3  -2 1638.07   39.19
   3  -3   2 1618.89   46.54
  -3  -3  -2 1567.58   40.77
   3   3   3   44.75    8.16
  -3   3  -3   37.87    8.38
  -3   3  -3   35.45    7.38
   3  -3   3   38.61    8.52
  -3  -3  -3   37.13    5.36
   3   3   4    2.14    4.18
  -3   3  -4    1.21    3.74
   3  -3   4    2.24    3.82
  -3  -3  -4   13.95    7.26
   3   3   5 2144.63   67.82
  -3   3  -5 2177.18   63.07
  -3   3  -5 2266.57   67.36
  -3  -3  -5 2177.14   58.98
   3  -3   5 2186.47   64.61
   3   3   6 1981.57   55.20
  -3   3  -6 2047.45   51.71
  -3   3  -6 2032.54   54.91
  -3  -3  -6 2055.75   56.37
   3  -3   6 2084.79   63.01
   3   3   7 3176.56   93.43
  -3   3  -7 3360.56  101.78
  -3   3  -7 3416.14  111.88
   3  -3   7 3380.76  103.55
  -3  -3  -7 3327.98   96.46
  -3   3  -8  253.90   19.15
   3   3   8  231.28   15.29
  -3   3  -8  236.14   14.77
   3  -3   8  232.55   19.13
  -3  -3  -8  240.11   15.43
   3   3   9 1865.76   60.64
  -3   3  -9 1982.73   69.11
  -3   3  -9 1843.91   59.93
   3  -3   9 1992.72   56.51
  -3  -3  -9 2038.86   62.96
  -3   3 -10 1961.64   57.36
   3   3  10 1850.63   63.19
  -3   3 -10 1760.24   60.36
  -3  -3 -10 1916.31   63.03
   3  -3  10 1896.90   57.41
   3   3  11   85.23   22.85
  -3   3 -11   82.55   18.09
  -3   3 -11   87.57   13.58
  -3  -3 -11   86.27   14.14
   3  -3  11   94.19   18.66
   3   3  12 1618.03   89.35
  -3   3 -12 1559.99   63.11
  -3   3 -12 1702.38   57.11
   3  -3  12 1754.42   78.40
  -3  -3 -12 1749.28   86.97
  -3   3 -13 1273.38   49.33
   3   3  13 1362.26   59.14
  -3   3 -13 1242.04   57.05
   3  -3  13 1352.98   72.19
  -3  -3 -13 1383.58   57.23
  -3   3 -14   66.58   21.31
   3   3  14   86.83   18.32
  -3   3 -14   80.71   17.73
  -3  -3 -14   95.89   28.53
   3  -3  14   78.66   24.56
   3   3  15  187.98   25.96
  -3   3 -15  124.42   28.53
  -3   3 -15  184.34   39.24
   3  -3  15  221.28   35.96
  -3  -3 -15  224.68   25.67
  -3   3 -16  310.65   41.02
   3   3  16  423.76   56.04
  -3   3 -16  388.64   55.78
   3  -3  16  434.26   51.55
  -3  -3 -16  533.87   59.03
  -3   3 -17  536.29   45.27
   3   3  17  590.03   46.51
  -3   3 -17  503.26   56.48
  -3  -3 -17  693.47   49.22
   3  -3  17  559.60   42.07
   3   3  18  469.92   43.01
  -3   3 -18  427.49   55.35
  -3   3 -18  407.69   43.36
   3  -3  18  442.35   37.70
  -3  -3 -18  608.53   73.69
   3   3  19   10.44   23.43
  -3   3 -19   27.72   23.05
  -3   3 -19    5.09   16.92
  -3  -3 -19  -11.18   16.87
   3  -3  19   -2.14   11.99
  -3   3 -20   48.77   38.76
   3   3  20   72.72   24.57
  -3   3 -20   48.51   16.46
  -3  -3 -20  139.52   47.43
   3  -3  20   -2.38   33.13
  -3   3 -21  160.04   33.39
   3   3  21  172.49   33.28
  -3   3 -21  110.13   22.44
   3  -3  21    3.77   45.21
  -3  -3 -21  201.90   41.80
   3   4 -21  279.20   38.29
  -3   4  21  264.66   59.27
   3   4 -21  253.93   36.34
   3  -4 -21  265.70   34.21
   3  -4 -21  344.92   77.86
  -3  -4  21  292.68   27.00
   3   4 -20   29.88   20.47
   3   4 -20    3.42    7.66
  -3   4  20    5.20   12.56
   3  -4 -20  -31.79   15.60
  -3  -4  20   -5.08   13.98
   3   4 -19  189.91   20.83
   3   4 -19  226.72   50.61
  -3   4  19  265.12   30.92
   3  -4 -19  331.33   37.31
  -3  -4  19  260.98   22.26
   3   4 -18  -19.00   19.18
  -3   4  18   -7.08   11.63
   3   4 -18   10.07    7.48
  -3  -4  18   -1.47   12.69
   3  -4 -18   -3.44   23.15
   3   4 -17  346.97   33.91
   3   4 -17  353.17   52.23
  -3   4  17  359.13   33.24
   3  -4 -17  486.41   61.22
  -3  -4  17  425.17   34.98
   3   4 -16  462.86   35.88
   3   4 -16  458.14   24.07
  -3   4  16  446.16   34.17
   3  -4 -16  560.48   38.77
  -3  -4  16  504.73   24.68
   3   4 -15  242.27   26.05
   3   4 -15  228.35   15.76
  -3   4  15  287.22   25.60
   3  -4 -15  282.90   25.86
  -3  -4  15  262.59   25.75
   3   4 -14 2543.34  101.86
   3   4 -14 2650.60   80.50
  -3   4  14 2583.96  128.24
   3  -4 -14 2773.39  103.82
  -3  -4  14 2953.09   85.42
  -3   4  13 1060.12   68.80
   3   4 -13 1070.48   42.92
   3   4 -13 1056.64   71.21
   3  -4 -13 1120.02   47.98
  -3  -4  13 1177.91   46.75
   3   4 -12 1976.40   52.47
  -3   4  12 1784.53   68.12
   3   4 -12 1941.63   72.37
  -3  -4  12 1996.22   65.69
   3  -4 -12 1968.83   69.44
  -3   4  11 2932.62  100.83
   3   4 -11 3010.29  103.62
   3   4 -11 3097.85   89.84
   3  -4 -11 3020.89   98.48
  -3  -4  11 3168.99   92.83
  -3  -4  11 3100.79   99.26
   3   4 -10  483.94   25.43
   3   4 -10  475.30   18.74
  -3   4  10  515.94   37.02
   3  -4 -10  485.18   23.91
  -3  -4  10  527.52   20.83
  -3  -4  10  476.86   22.26
   3   4  -9    4.61    4.60
   3   4  -9   13.53   11.87
  -3   4   9    5.55    7.06
   3  -4  -9    0.05    6.89
  -3  -4   9    4.16    6.36
  -3  -4   9   12.83    5.50
   3   4  -8 1418.31   62.25
   3   4  -8 1387.22   32.67
  -3   4   8 1361.94   44.41
   3  -4  -8 1441.78   44.40
  -3  -4   8 1393.80   54.94
  -3  -4   8 1378.03   34.28
   3   4  -7   17.87   12.63
   3   4  -7   20.31    3.95
   3  -4  -7   13.21   11.93
  -3  -4   7   30.93    4.51
  -3  -4   7   24.03    7.02
   3   4  -6   52.43   13.72
   3   4  -6   45.52    3.95
   3  -4  -6   61.41    7.96
  -3  -4   6   58.95   12.52
  -3  -4   6   46.82    4.08
   3   4  -5  379.07    8.30
   3   4  -5  397.93   16.82
   3  -4  -5  390.24   24.07
  -3  -4   5  378.15    7.78
  -3  -4   5  390.51   23.69
   3   4  -4  531.92   28.11
   3  -4  -4  539.51   28.33
  -3  -4   4  558.99   19.84
  -3  -4   4  534.38    9.56
   3  -4  -3   19.69    4.41
   3  -4  -3   14.38    6.38
  -3  -4   3   19.63    3.40
  -3  -4   3   32.48   10.28
  -3  -4   3   27.50    2.78
   3  -4  -2  424.07   24.65
   3  -4  -2  458.61    9.62
  -3  -4   2  437.56   10.49
  -3  -4   2  444.83   10.22
  -3  -4   2  424.57   25.00
   3  -4  -1 1028.65   28.78
   3  -4  -1  983.45   23.04
  -3  -4   1 1010.01   28.51
  -3  -4   1  974.64   21.28
   3  -4   0  186.10   10.75
   3  -4   0  179.22    8.96
  -3  -4   0  200.36   10.70
  -3  -4   0  179.13    8.79
  -3   4  -1 4928.43  133.81
   3   4   1 4886.46  130.19
  -3   4  -1 4641.69  122.78
   3  -4   1 5009.49  129.76
  -3  -4  -1 4990.13  123.75
   3  -4   1 5040.56  138.10
  -3   4  -2 3751.59   98.41
   3   4   2 3774.75  101.88
  -3   4  -2 3655.94   96.87
   3  -4   2 3878.86  100.11
   3  -4   2 3853.50  113.31
  -3  -4  -2 3689.03   91.78
  -3   4  -3 5518.58  167.56
   3   4   3 5685.46  168.53
  -3   4  -3 5519.23  160.21
   3  -4   3 5824.21  154.99
   3  -4   3 5540.79  156.68
  -3  -4  -3 5434.55  151.23
  -3   4  -4 4845.52  145.08
   3   4   4 5037.81  152.93
  -3   4  -4 4943.80  148.86
   3  -4   4 4982.70  151.13
  -3  -4  -4 4890.58  138.23
   3   4   5  183.60   11.18
  -3   4  -5  202.26   10.02
  -3   4  -5  206.99   16.26
   3  -4   5  186.81   10.34
  -3  -4  -5  200.07   18.48
   3   4   6  145.16   17.67
  -3   4  -6  154.63   14.90
  -3   4  -6  158.38   16.58
   3  -4   6  158.95    9.93
  -3  -4  -6  147.57   11.86
   3   4   7 1144.22   37.57
  -3   4  -7 1221.44   36.98
  -3   4  -7 1159.92   33.25
   3  -4   7 1174.90   33.59
  -3  -4  -7 1197.39   40.20
   3   4   8 1347.84   59.88
  -3   4  -8 1360.14   39.30
  -3   4  -8 1345.37   43.64
   3  -4   8 1388.37   51.02
  -3  -4  -8 1443.05   64.33
   3   4   9  211.74   25.15
  -3   4  -9  184.81   15.65
  -3   4  -9  230.55   12.76
  -3  -4  -9  160.70   16.18
   3  -4   9  214.42   12.90
   3   4  10 3793.29  155.80
  -3   4 -10 3825.23  153.71
  -3   4 -10 4026.30  121.61
  -3  -4 -10 4219.10  163.85
   3  -4  10 4052.18  142.63
   3   4  11  531.61   45.94
  -3   4 -11  488.89   43.82
  -3   4 -11  584.08   35.04
   3  -4  11  547.38   25.55
  -3  -4 -11  577.11   31.65
   3   4  12  578.08   52.95
  -3   4 -12  671.93   28.38
  -3   4 -12  556.50   49.75
  -3  -4 -12  675.76   53.24
   3  -4  12  656.06   43.65
   3   4  13 1833.45  103.71
  -3   4 -13 1857.91   82.59
  -3   4 -13 1650.83   97.69
  -3  -4 -13 2107.52   80.09
   3  -4  13 1789.55   85.90
  -3   4 -14  731.43   63.12
   3   4  14  788.78   45.03
  -3   4 -14  740.49   49.72
   3  -4  14  821.58   56.60
  -3  -4 -14  898.24   68.37
   3   4  15   24.06   16.48
  -3   4 -15   57.13   25.24
  -3   4 -15   22.42   11.40
   3  -4  15   54.46   21.38
  -3  -4 -15   49.54   16.70
   3   4  16   27.29   17.67
  -3   4 -16   55.92   26.86
  -3   4 -16   28.19   12.65
   3  -4  16   31.93   22.95
  -3  -4 -16   68.45   29.89
   3   4  17  197.64   45.60
  -3   4 -17  121.64   44.77
  -3   4 -17  168.72   22.67
   3  -4  17  186.34   40.36
  -3  -4 -17  258.69   32.68
   3   4  18   15.75   24.06
  -3   4 -18   27.75   14.46
  -3   4 -18  -14.13   10.75
   3  -4  18    8.19   20.94
  -3  -4 -18   32.26   27.18
   3   4  19   -3.24   16.40
  -3   4 -19    7.12   16.09
  -3   4 -19   11.97   10.68
  -3  -4 -19   26.37   19.84
   3  -4  19   -3.69   13.60
   3   4  20  244.72   36.44
  -3   4 -20  160.96   22.07
  -3   4 -20  193.49   35.44
  -3  -4 -20  274.31   72.13
   3   5 -21   13.98   20.77
  -3   5  21   31.00   31.77
   3   5 -21   17.68   10.24
  -3  -5  21   15.45   20.19
   3  -5 -21   30.48   25.86
   3   5 -20   93.41   24.28
   3   5 -20   36.43   12.57
  -3   5  20   86.82   37.91
   3  -5 -20  108.34   29.13
  -3  -5  20   75.34   15.28
   3   5 -19   82.87   23.81
   3   5 -19   74.51   12.93
  -3   5  19  101.06   36.44
   3  -5 -19  123.43   47.20
  -3  -5  19   70.06   23.50
   3   5 -18  132.57   25.39
  -3   5  18  103.24   37.54
   3   5 -18   80.40   13.68
  -3  -5  18  130.62   14.99
   3  -5 -18  165.16   29.58
   3   5 -17  175.26   24.56
   3   5 -17  179.54   29.44
  -3   5  17  213.39   43.39
   3  -5 -17  240.35   31.47
  -3  -5  17  222.17   26.63
  -3   5  16  391.23   51.96
   3   5 -16  354.83   30.72
   3   5 -16  391.77   54.49
   3  -5 -16  449.81   36.81
  -3  -5  16  476.94   33.02
   3   5 -15   89.68   10.30
   3   5 -15   88.18   31.03
  -3   5  15   90.33   30.07
   3  -5 -15  121.32   30.20
  -3  -5  15   98.64   17.43
   3   5 -14   12.62   13.71
  -3   5  14   23.44   13.05
   3   5 -14   12.38   10.42
  -3  -5  14   23.76    7.15
   3  -5 -14    7.57   20.75
   3   5 -13 1123.86   54.13
  -3   5  13 1058.79   50.06
   3   5 -13 1126.42   42.48
  -3  -5  13 1196.16   45.58
   3  -5 -13 1132.36   74.74
   3   5 -12   17.50   17.94
   3   5 -12   11.16    4.77
  -3   5  12    7.41   16.98
   3  -5 -12   17.71   10.51
  -3  -5  12    0.31   10.14
  -3  -5  12   19.84    8.79
   3   5 -11 2875.94  105.75
   3   5 -11 2978.31   85.55
  -3   5  11 2674.12   98.28
   3  -5 -11 2904.30   99.70
  -3  -5  11 3086.60  127.14
  -3  -5  11 3087.51   91.49
   3   5 -10  679.64   23.15
   3   5 -10  612.85   49.59
  -3   5  10  651.31   32.92
   3  -5 -10  728.81   31.56
  -3  -5  10  708.52   19.56
  -3  -5  10  698.89   43.99
   3   5  -9  214.76   11.12
   3   5  -9  203.51   29.38
   3  -5  -9  218.00   17.73
  -3  -5   9  178.43   16.19
  -3  -5   9  210.14   12.04
   3   5  -8  979.38   25.01
   3   5  -8  988.83   38.35
   3  -5  -8 1018.90   51.50
  -3  -5   8 1031.34   25.96
  -3  -5   8  985.67   34.72
   3   5  -7 2063.46   46.54
   3   5  -7 2061.95   65.66
   3  -5  -7 2118.98   80.30
  -3  -5   7 2153.49   46.90
  -3  -5   7 2031.05   76.93
   3   5  -6  714.29   40.23
   3  -5  -6  765.61   27.92
  -3  -5   6  780.67   27.47
  -3  -5   6  766.06   16.54
   3   5  -5 1138.71   50.30
   3  -5  -5 1190.66   49.39
  -3  -5   5 1161.44   25.79
  -3  -5   5 1232.95   49.12
   3   5  -4 1696.70   51.63
   3  -5  -4 1759.18   51.79
  -3  -5   4 1906.28   38.21
  -3  -5   4 1783.42   35.70
  -3  -5   4 1873.34   53.89
   3  -5  -3 3185.34   73.64
   3  -5  -3 3118.27  104.60
  -3  -5   3 3210.70   72.06
  -3  -5   3 3073.22   68.48
  -3  -5   3 3116.79   89.12
   3  -5  -2   88.33    9.24
   3  -5  -2   69.59   15.08
   3  -5  -2   81.55    7.60
  -3  -5   2   86.63    9.42
  -3  -5   2   78.47    6.04
  -3  -5   2   79.77    6.43
   3  -5  -1 4559.79  120.61
   3  -5  -1 4429.64  147.93
  -3  -5   1 4457.90  106.75
  -3  -5   1 4523.07  117.21
  -3  -5   1 4777.55  154.02
   3  -5   0  189.62   10.96
   3  -5   0  177.70   18.12
  -3  -5   0  182.74   10.18
  -3  -5   0  173.16   18.52
  -3   5  -1 1180.23   34.37
   3  -5   1 1215.83   27.97
   3  -5   1 1291.65   46.15
  -3  -5  -1 1252.54   28.95
   3   5   2    1.47    3.56
  -3   5  -2    2.63    3.28
  -3   5  -2    7.28    4.48
   3  -5   2    1.60    4.51
   3  -5   2   -1.14    3.28
  -3  -5  -2    0.99    3.58
  -3   5  -3 7265.60  237.95
  -3   5  -3 6682.88  201.12
   3   5   3 7048.81  214.46
   3  -5   3 7330.67  226.12
   3  -5   3 7567.92  232.87
  -3  -5  -3 7345.33  220.14
   3   5   4  266.83   12.77
  -3   5  -4  244.91   11.78
  -3   5  -4  239.83   12.62
   3  -5   4  288.56   12.09
   3  -5   4  245.75   19.38
  -3  -5  -4  281.98   19.33
  -3   5  -5 1186.71   34.13
   3   5   5 1185.69   36.06
  -3   5  -5 1259.56   34.82
   3  -5   5 1206.77   44.92
  -3  -5  -5 1255.44   48.56
   3   5   6  461.04   20.22
  -3   5  -6  467.46   25.68
  -3   5  -6  461.51   27.61
  -3  -5  -6  475.75   20.52
   3  -5   6  481.70   26.04
   3   5   7   89.09   17.78
  -3   5  -7   83.58   14.26
  -3   5  -7  102.21   10.28
  -3  -5  -7   75.88   11.56
   3  -5   7  115.88   14.62
   3   5   8   14.89    7.97
  -3   5  -8   19.41    7.49
  -3   5  -8   11.28    6.26
   3  -5   8    4.80   10.38
  -3  -5  -8   16.53   14.06
  -3   5  -9  105.52   10.78
   3   5   9  108.54   13.92
  -3   5  -9  111.21   20.84
  -3  -5  -9  129.43   15.06
   3  -5   9   93.44   10.84
   3   5  10   20.40   16.61
  -3   5 -10   15.20    9.90
  -3   5 -10   19.31   12.27
   3  -5  10   26.25   12.85
  -3  -5 -10   29.55   17.03
   3   5  11   66.54   22.64
  -3   5 -11   57.83   13.69
  -3   5 -11   45.30   16.38
  -3  -5 -11   85.69   14.70
   3  -5  11   70.58   11.06
  -3   5 -12   12.39   18.17
   3   5  12    8.84   18.67
  -3   5 -12   16.91    8.46
  -3  -5 -12   28.55   12.10
   3  -5  12   19.83   14.40
   3   5  13  122.76   30.16
  -3   5 -13  120.09   21.11
  -3   5 -13   70.31   28.50
   3  -5  13  119.37   23.37
  -3  -5 -13  110.38   32.65
   3   5  14   27.75   26.21
  -3   5 -14   46.84   11.76
  -3   5 -14   25.33   24.95
   3  -5  14   54.51   20.65
  -3  -5 -14   66.03   17.73
  -3   5 -15 1160.65   68.38
   3   5  15 1101.27   89.53
  -3   5 -15  993.60   84.26
  -3  -5 -15 1442.45  101.90
   3  -5  15 1174.05   74.50
  -3   5 -16    0.64   13.46
   3   5  16   16.86   18.84
  -3   5 -16    3.32   17.80
  -3  -5 -16  -13.46   12.54
   3  -5  16    3.13   14.78
   3   5  17  690.81   53.63
  -3   5 -17  674.21   76.41
  -3   5 -17  710.89   61.60
  -3  -5 -17  987.37   93.77
   3  -5  17  748.78   69.31
   3   5  18  146.58   29.92
  -3   5 -18  161.15   45.02
  -3   5 -18  132.38   20.04
   3  -5  18  137.17   38.97
  -3  -5 -18  180.07   36.05
   3   5  19   88.52   25.43
  -3   5 -19   89.35   38.06
  -3   5 -19   52.61   14.66
   3  -5  19   -0.49   33.71
  -3  -5 -19  150.19   51.35
   3   5  20  -40.38   32.24
   3  -5  20    3.89   25.69
   3   6 -20  -18.76   25.39
   3   6 -20   -4.73   11.60
  -3   6  20   -8.71   24.54
   3  -6 -20   36.16   19.69
  -3  -6  20    2.69    8.88
   3   6 -19  184.26   49.95
   3   6 -19  127.86   23.63
  -3   6  19  148.78   47.86
   3  -6 -19  198.11   39.60
  -3  -6  19  159.85   28.22
   3   6 -18   83.42   36.98
   3   6 -18   51.07   16.69
  -3   6  18   59.34   34.58
   3  -6 -18  113.82   41.95
  -3  -6  18   58.28   19.50
  -3   6  17  192.92   45.88
   3   6 -17  151.44   14.37
   3   6 -17  190.47   30.04
   3  -6 -17  269.00   53.56
  -3  -6  17  231.50   16.39
   3   6 -16  114.27   22.23
   3   6 -16   77.25   16.41
  -3   6  16  101.98   22.18
   3  -6 -16   87.80   22.87
  -3  -6  16   88.56   18.46
   3   6 -15   63.82   13.98
   3   6 -15   80.09   20.07
  -3   6  15   70.26   19.40
   3  -6 -15   80.39   19.11
  -3  -6  15   76.98   15.97
   3   6 -14  296.24   14.82
   3   6 -14  360.45   47.34
  -3   6  14  321.28   29.85
   3  -6 -14  362.64   29.22
  -3  -6  14  351.82   23.77
   3   6 -13  319.51   13.80
   3   6 -13  336.53   30.15
   3  -6 -13  335.23   42.39
  -3  -6  13  358.09   23.05
   3   6 -12   92.91   29.27
   3   6 -12  100.62   11.44
   3  -6 -12   95.00   27.22
  -3  -6  12  106.24   13.52
  -3  -6  12   93.73   16.91
   3   6 -11  553.14   34.02
   3   6 -11  498.44   21.66
   3  -6 -11  580.58   47.52
  -3  -6  11  578.54   24.88
  -3  -6  11  476.80   29.59
   3   6 -10  150.09   33.12
   3  -6 -10  178.43   30.38
  -3  -6  10  186.21   17.89
  -3  -6  10  202.45   13.15
   3   6  -9 7179.55  218.44
   3   6  -9 7289.50  269.83
   3  -6  -9 7348.42  298.14
  -3  -6   9 7608.76  226.16
  -3  -6   9 7079.25  249.09
   3   6  -8  375.24   24.46
   3   6  -8  336.12    9.39
   3  -6  -8  377.60   34.06
  -3  -6   8  348.08   33.22
  -3  -6   8  374.51   13.89
   3   6  -7  802.79   36.41
   3  -6  -7  851.15   50.08
  -3  -6   7  892.18   22.09
  -3  -6   7  879.65   48.12
   3   6  -6    3.46    7.30
   3  -6  -6    6.65   11.25
  -3  -6   6   -2.28    6.76
  -3  -6   6    5.67    3.47
   3  -6  -5 1326.10   44.35
   3  -6  -5 1405.49   34.26
  -3  -6   5 1284.18   58.20
  -3  -6   5 1285.68   29.27
  -3  -6   5 1380.45   31.35
   3  -6  -4 2664.24   73.15
   3  -6  -4 2493.28   76.78
  -3  -6   4 2436.79   56.94
  -3  -6   4 2577.98   78.44
  -3  -6   4 2651.66   61.09
   3  -6  -3   80.96    6.18
   3  -6  -3   71.53   16.41
   3  -6  -3   67.04   11.14
  -3  -6   3   81.34    7.22
  -3  -6   3   88.34   16.75
  -3  -6   3   65.26    6.74
   3  -6  -2   39.89   14.17
   3  -6  -2   34.76    7.82
   3  -6  -2   38.52    8.34
  -3  -6   2   31.19    8.67
  -3  -6   2   37.70    4.23
  -3  -6   2   32.28    6.19
   3  -6  -1 2095.22   58.87
   3  -6  -1 2062.35   63.78
  -3  -6   1 2072.62   47.38
  -3  -6   1 2144.79   81.33
  -3  -6   1 2135.10   57.36
   3  -6   0 2248.25   67.14
   3  -6   0 2263.03   64.16
  -3  -6   0 2245.13   62.10
  -3  -6   0 2252.19   68.00
   3  -6   1 5355.93  166.94
   3  -6   1 5376.77  162.66
  -3  -6  -1 5326.36  160.04
  -3  -6  -1 5603.47  174.47
  -3   6  -2  136.02   13.84
   3  -6   2  150.81   12.00
  -3  -6  -2  145.42   13.84
   3  -6   2  132.95   13.22
  -3   6  -3   -1.15    7.08
   3  -6   3   -1.28    7.21
  -3  -6  -3    0.88    7.72
   3  -6   3   10.22    5.51
  -3   6  -4   61.31    8.18
  -3   6  -4   99.03   14.48
   3   6   4   86.66   14.04
   3  -6   4   87.38    8.13
   3  -6   4   96.09    9.30
  -3  -6  -4   82.18    8.96
  -3   6  -5   67.97   14.18
   3   6   5   67.26   15.31
  -3   6  -5   77.70    9.29
   3  -6   5   87.20    9.01
  -3  -6  -5   86.39    9.77
   3  -6   5   81.48    9.29
   3   6   6  148.62   13.27
  -3   6  -6  166.71   18.38
  -3   6  -6  153.79   19.03
   3  -6   6  159.22   11.97
  -3  -6  -6  185.97   21.63
   3   6   7   70.52   11.37
  -3   6  -7   71.72   14.94
  -3   6  -7   68.83   16.55
  -3  -6  -7   72.24   18.47
   3  -6   7   76.65   15.44
   3   6   8  856.87   49.90
  -3   6  -8  777.21   32.56
  -3   6  -8  867.13   41.76
  -3  -6  -8  851.83   37.20
   3  -6   8  875.74   41.74
   3   6   9  875.00   38.75
  -3   6  -9  963.96   45.45
  -3   6  -9  886.33   37.45
  -3  -6  -9  965.43   61.15
   3  -6   9  910.45   33.06
   3   6  10   36.20   12.43
  -3   6 -10   42.96   14.26
  -3   6 -10   39.80   18.46
  -3  -6 -10   34.12   13.70
   3  -6  10   34.73   14.73
   3   6  11  981.66   66.31
  -3   6 -11  985.98   50.30
  -3   6 -11  897.28   42.61
  -3  -6 -11 1037.54   48.26
   3  -6  11  966.36   37.58
   3   6  12  651.26   57.06
  -3   6 -12  590.68   35.86
  -3   6 -12  655.64   29.46
  -3  -6 -12  732.37   61.64
   3  -6  12  673.31   44.30
  -3   6 -13   63.99   27.74
   3   6  13   82.89   29.63
  -3   6 -13   68.91   20.51
  -3  -6 -13   97.49   20.39
   3  -6  13   88.06   22.33
  -3   6 -14  158.88   39.41
   3   6  14  142.73   41.35
  -3   6 -14  223.70   30.57
  -3  -6 -14  307.00   47.78
   3  -6  14  240.34   20.18
   3   6  15   70.73   32.84
  -3   6 -15   77.35   30.36
  -3   6 -15   70.47   23.21
   3  -6  15   65.01   15.59
  -3  -6 -15   82.80   23.63
   3   6  16   59.08   31.93
  -3   6 -16   49.90   28.49
  -3   6 -16   39.07   14.11
  -3  -6 -16   90.43   37.77
   3  -6  16   46.19   15.23
   3   6  17   18.23   31.24
  -3   6 -17   10.69   21.30
  -3   6 -17   29.68   28.18
   3  -6  17   18.22   14.79
  -3  -6 -17   68.54   22.51
   3   6  18   33.76   32.96
  -3   6 -18   24.60   31.08
  -3   6 -18   27.05   21.57
   3  -6  18   24.67   17.31
  -3  -6 -18   82.08   42.00
   3   7 -18  114.08   30.90
   3  -7 -18  173.27   36.49
   3   7 -17  396.91   66.86
   3  -7 -17  444.53   72.91
   3   7 -16    3.98    9.62
   3   7 -16   14.50   23.88
   3  -7 -16   16.08   25.99
  -3  -7  16    7.83    7.03
   3   7 -15  443.90   29.34
   3   7 -15  554.85   44.16
   3  -7 -15  639.59   44.44
  -3  -7  15  589.84   33.04
   3   7 -14   40.69   17.26
   3   7 -14   31.86   10.33
   3  -7 -14   41.79   16.48
  -3  -7  14   33.22   11.85
   3   7 -13   69.87   11.82
   3   7 -13   87.87   32.95
   3  -7 -13   81.10   30.71
  -3  -7  13  113.99    9.25
   3   7 -12    1.84    5.55
   3   7 -12   -7.04   10.25
   3  -7 -12   -0.98   15.46
  -3  -7  12    3.78    6.94
  -3  -7  12    1.66    9.56
   3   7 -11  164.35   35.54
   3   7 -11  164.66   12.18
   3  -7 -11  143.39   32.38
  -3  -7  11  180.29   19.45
  -3  -7  11  169.32   14.00
   3   7 -10 1463.74   64.15
   3  -7 -10 1493.81   61.30
  -3  -7  10 1584.53   45.86
  -3  -7  10 1572.97   60.40
   3   7  -9  522.78   34.12
   3  -7  -9  564.30   31.30
  -3  -7   9  595.33   20.28
  -3  -7   9  566.48   30.12
   3   7  -8    1.97   10.62
   3  -7  -8   21.79    9.85
  -3  -7   8   16.56    5.55
  -3  -7   8    9.14   15.33
   3   7  -7 1250.47   71.83
   3  -7  -7 1220.62   48.78
  -3  -7   7 1318.49   66.37
  -3  -7   7 1339.61   33.49
   3  -7  -6 2067.09   71.08
   3  -7  -6 2332.97   72.47
  -3  -7   6 2221.72   54.47
  -3  -7   6 2103.98   52.27
  -3  -7   6 2091.50   71.17
   3  -7  -5 1291.75   63.18
   3  -7  -5 1399.60   46.59
  -3  -7   5 1272.29   33.05
  -3  -7   5 1255.24   46.26
  -3  -7   5 1354.17   34.92
   3  -7  -4  337.34   31.80
   3  -7  -4  391.14   21.13
   3  -7  -4  354.80   36.01
  -3  -7   4  373.02   15.45
  -3  -7   4  359.30   32.36
  -3  -7   4  361.56   14.89
   3  -7  -3   57.63   11.77
   3  -7  -3   43.47   10.51
   3  -7  -3   67.11   16.86
  -3  -7   3   57.45    8.42
  -3  -7   3   45.57    7.74
  -3  -7   3   72.60   17.53
   3  -7  -2  994.34   54.17
   3  -7  -2  986.94   36.72
   3  -7  -2 1023.36   36.41
  -3  -7   2 1015.98   38.26
  -3  -7   2 1007.96   32.77
  -3  -7   2  969.87   30.58
   3  -7  -1  162.28   14.02
   3  -7  -1  165.29   15.04
   3  -7  -1  149.37   14.64
  -3  -7   1  153.07   12.53
  -3  -7   1  162.40   24.17
  -3  -7   1  165.77   13.82
   3  -7   0 1821.92   58.46
   3  -7   0 1837.92   77.73
  -3  -7   0 1729.16   54.83
  -3  -7   0 1803.36   58.77
  -3  -7   0 1888.10   62.38
   3  -7   1  750.96   42.02
   3  -7   1  675.59   30.80
  -3  -7  -1  671.33   30.34
  -3  -7  -1  674.36   44.56
   3  -7   2  386.24   20.69
   3  -7   2  351.55   22.63
  -3  -7  -2  339.46   22.99
  -3  -7  -2  391.10   33.33
   3  -7   3  258.81   17.31
   3  -7   3  235.75   20.91
  -3  -7  -3  254.06   19.07
  -3  -7  -3  251.98   21.88
  -3   7  -4  259.69   23.91
   3  -7   4  314.41   17.21
   3  -7   4  288.07   23.17
  -3  -7  -4  297.54   16.51
  -3   7  -5 1479.90   63.11
   3  -7   5 1636.15   65.84
  -3  -7  -5 1606.89   66.97
   3  -7   5 1613.90   50.28
   3   7   6   26.92    7.96
  -3   7  -6    3.09   11.30
  -3   7  -6    7.87    7.21
   3  -7   6   -1.88   11.80
  -3  -7  -6   14.26   12.75
  -3   7  -7  497.69   32.27
   3   7   7  454.97   37.13
  -3   7  -7  435.11   23.13
   3  -7   7  507.44   33.04
  -3  -7  -7  523.85   26.45
   3   7   8   62.33   12.71
  -3   7  -8   62.05   10.34
  -3   7  -8   68.22   18.89
   3  -7   8   73.91   10.74
  -3  -7  -8   78.05   22.23
   3   7   9  175.73   29.58
  -3   7  -9  149.94   27.38
  -3   7  -9  192.22   14.60
   3  -7   9  173.74   23.61
  -3  -7  -9  195.72   32.27
   3   7  10  118.00   16.85
  -3   7 -10   97.86   20.57
  -3   7 -10  104.40   15.98
   3  -7  10  105.96   13.20
  -3  -7 -10  101.42   19.31
   3   7  11   45.55   25.18
  -3   7 -11   46.50   18.06
  -3   7 -11   79.25   23.52
  -3  -7 -11   71.31   29.04
   3  -7  11   61.90   19.23
  -3   7 -12   -1.97   13.11
   3   7  12   11.33   18.32
  -3   7 -12   11.21   10.60
  -3  -7 -12    6.60   12.56
   3  -7  12    4.10    8.49
  -3   7 -13 1248.96   63.72
   3   7  13 1274.30   66.12
  -3   7 -13 1393.96   54.56
  -3  -7 -13 1597.22  110.54
   3  -7  13 1399.90   74.36
   3   7  14    1.53   13.26
  -3   7 -14   24.73   14.89
  -3   7 -14   20.95   19.89
  -3  -7 -14   -5.46   15.42
   3  -7  14   -2.03   15.94
   3   7  15  808.82   56.85
  -3   7 -15  804.66   80.33
  -3   7 -15  926.62   45.80
  -3  -7 -15 1134.32  101.92
   3  -7  15  952.37   66.01
   3   7  16   24.24   17.52
  -3   7 -16   -1.46   16.83
  -3   7 -16   54.59   19.32
  -3  -7 -16   10.31   21.55
   3  -7  16   19.90   21.58
   3   7  17   17.59   18.27
  -3   7 -17   12.65   19.56
  -3   7 -17    4.98   17.05
  -3  -7 -17   62.10   35.88
   3  -7  17   17.36   13.56
   3   8 -16  129.37   28.51
   3  -8 -16  118.28   48.68
   3   8 -15   -2.32   26.94
   3  -8 -15   23.05   17.19
   3   8 -14   13.79   15.12
   3  -8 -14    6.24   14.63
   3   8 -13  363.88   35.29
   3  -8 -13  387.20   52.96
   3   8 -12    4.56   21.32
   3  -8 -12    4.83   20.06
  -3  -8  12    5.89    7.85
  -3  -8  12   15.46   12.44
   3   8 -11  472.36   36.30
   3  -8 -11  532.28   34.06
  -3  -8  11  434.68   21.70
  -3  -8  11  505.16   33.83
   3   8 -10   55.13   16.79
   3  -8 -10   73.69   15.29
  -3  -8  10   52.70    9.28
  -3  -8  10   65.59   14.86
   3   8  -9  172.97   35.93
   3  -8  -9  185.32   21.05
  -3  -8   9  219.05   20.34
  -3  -8   9  198.20   12.77
   3  -8  -8   12.21    8.96
   3  -8  -8   -6.29   13.80
  -3  -8   8   -1.13    4.94
  -3  -8   8    4.09    8.32
  -3  -8   8    2.79    5.04
   3  -8  -7  298.95   35.57
   3  -8  -7  327.47   23.88
  -3  -8   7  331.57   14.57
  -3  -8   7  281.65   22.61
  -3  -8   7  303.33   14.35
   3  -8  -6  122.87   26.46
   3  -8  -6  181.50   17.88
   3  -8  -6  125.14   20.29
  -3  -8   6  120.02   26.28
  -3  -8   6  143.71   10.60
  -3  -8   6  142.16   10.80
   3  -8  -5  738.47   57.61
   3  -8  -5  687.64   50.00
   3  -8  -5  800.97   26.37
  -3  -8   5  757.09   25.01
  -3  -8   5  691.27   24.60
  -3  -8   5  689.83   50.47
   3  -8  -4 1286.04   53.96
   3  -8  -4 1279.60   48.11
   3  -8  -4 1178.26   65.58
  -3  -8   4 1216.43   29.86
  -3  -8   4 1284.52   39.53
  -3  -8   4 1252.85   68.65
   3  -8  -3  171.40   19.00
   3  -8  -3  192.99   17.42
   3  -8  -3  174.31   26.14
  -3  -8   3  195.49   14.61
  -3  -8   3  165.86   17.82
  -3  -8   3  175.68   13.40
   3  -8  -2   30.81    9.69
   3  -8  -2   29.04   17.35
   3  -8  -2   24.06    6.77
  -3  -8   2   15.87    9.30
  -3  -8   2   32.60    8.63
  -3  -8   2   31.73   10.51
   3  -8  -1  132.39   16.10
   3  -8  -1  141.36   16.04
   3  -8  -1  145.23   14.73
  -3  -8   1  140.02   25.69
  -3  -8   1  125.61   14.01
  -3  -8   1  125.51   15.37
   3  -8   0  909.24   55.84
   3  -8   0  904.73   39.79
   3  -8   0  952.50   37.51
  -3  -8   0  941.37   40.80
  -3  -8   0  894.56   36.82
  -3  -8   0  956.28   58.02
   3  -8   1 2696.39   79.50
   3  -8   1 2841.37   95.53
  -3  -8  -1 2854.35  101.93
  -3  -8  -1 2746.32   78.95
  -3  -8  -1 2978.49  101.78
   3  -8   2  558.68   41.62
   3  -8   2  542.32   31.39
  -3  -8  -2  565.63   32.25
  -3  -8  -2  582.28   30.09
   3  -8   3  730.40   38.25
   3  -8   3  759.60   47.61
  -3  -8  -3  811.03   52.42
  -3  -8  -3  747.23   39.74
   3  -8   4  788.09   34.01
   3  -8   4  760.91   40.31
  -3  -8  -4  908.00   55.74
  -3  -8  -4  733.88   30.43
  -3   8  -5  272.47   28.67
   3  -8   5  296.08   28.83
  -3  -8  -5  284.35   19.66
   3  -8   5  309.51   27.94
  -3   8  -6  203.41   26.26
   3  -8   6  219.30   25.39
  -3  -8  -6  177.90   27.57
  -3   8  -7  779.09   50.73
   3  -8   7  826.30   34.26
  -3  -8  -7  868.95   39.33
  -3   8  -8  487.82   24.50
  -3   8  -8  464.03   42.76
  -3  -8  -8  509.50   48.13
   3  -8   8  516.64   37.56
  -3   8  -9   19.60    9.56
  -3   8  -9    1.19    7.51
  -3  -8  -9   -2.37   10.93
   3  -8   9    7.70   12.77
   3   8  10   13.14   10.18
  -3   8 -10    0.34    7.37
  -3   8 -10    1.82    9.25
  -3  -8 -10   -9.89   11.49
   3  -8  10    9.52    7.74
   3   8  11  522.46   54.81
  -3   8 -11  499.67   51.73
  -3   8 -11  528.90   41.55
   3  -8  11  571.23   41.93
  -3  -8 -11  626.30   65.53
   3   8  12   89.71   29.88
  -3   8 -12   46.06   21.48
  -3   8 -12   78.49   17.60
  -3  -8 -12  101.52   21.55
   3  -8  12   75.34   22.70
   3   8  13  815.99   52.78
  -3   8 -13  786.61   50.63
  -3   8 -13  894.32   41.96
  -3  -8 -13 1141.66   94.94
   3  -8  13  933.58   43.54
   3   8  14  -11.76   11.87
  -3   8 -14   16.49   18.02
  -3   8 -14  -16.56   13.35
   3  -8  14   17.34   14.10
  -3  -8 -14    3.50   14.58
   3   8  15    3.79   27.38
  -3   8 -15   29.25   11.72
  -3   8 -15   15.00   26.01
  -3  -8 -15   29.93   35.82
   3  -8  15    9.73   19.98
   3   9 -14   45.08   34.93
   3  -9 -14   62.39   34.94
   3   9 -13  154.97   24.01
   3  -9 -13  126.21   23.76
  -3  -9  13   -4.62   24.00
   3   9 -12   32.17   25.73
   3  -9 -12   17.89   15.33
  -3  -9  12   14.76   15.60
   3   9 -11  904.80   57.06
   3  -9 -11  985.23   55.29
  -3  -9  11 1021.24   54.46
   3  -9 -10  205.68   25.98
   3  -9 -10  164.64   38.99
  -3  -9  10  224.14   24.20
   3  -9  -9   23.31   12.75
   3  -9  -9   -1.50   19.51
  -3  -9   9    7.51   11.64
   3  -9  -8  -11.95   12.31
   3  -9  -8   13.60   10.47
   3  -9  -8    9.98   11.01
  -3  -9   8    9.54    9.79
  -3  -9   8    3.10    5.80
  -3  -9   8    5.50    5.84
   3  -9  -7 1118.63   51.24
   3  -9  -7 1066.91   80.86
   3  -9  -7 1003.87   46.91
  -3  -9   7  951.79   46.04
  -3  -9   7  991.15   31.64
  -3  -9   7  943.36   31.17
   3  -9  -6  553.43   32.37
   3  -9  -6  586.31   38.88
   3  -9  -6  628.80   35.83
  -3  -9   6  550.00   32.30
  -3  -9   6  560.40   22.94
  -3  -9   6  558.00   22.85
   3  -9  -5  328.66   16.84
   3  -9  -5  291.67   36.82
   3  -9  -5  321.06   28.53
  -3  -9   5  323.78   17.72
  -3  -9   5  343.78   13.18
  -3  -9   5  315.55   24.62
   3  -9  -4   25.61   16.89
   3  -9  -4   22.12   11.67
   3  -9  -4   26.27   12.62
  -3  -9   4   18.38    9.10
  -3  -9   4   26.43   11.05
  -3  -9   4   16.12    8.40
   3  -9  -3   41.33   13.04
   3  -9  -3   33.78   19.06
   3  -9  -3   52.49   21.86
  -3  -9   3   51.19   11.01
  -3  -9   3   28.63   12.46
  -3  -9   3   40.61   10.16
   3  -9  -2   53.30   22.00
   3  -9  -2   95.04    9.94
   3  -9  -2   79.96   25.45
  -3  -9   2  102.61   15.25
  -3  -9   2   73.35   14.36
  -3  -9   2   73.26   12.95
   3  -9  -1  149.99   25.81
   3  -9  -1  132.34   18.53
   3  -9  -1  157.98   18.77
  -3  -9   1  143.02   18.46
  -3  -9   1  245.00   30.25
  -3  -9   1  137.19   16.15
   3  -9   0 1018.86   57.83
   3  -9   0 1000.63   62.56
   3  -9   0  971.76   45.63
  -3  -9   0  916.98   31.07
  -3  -9   0 1101.64   65.82
  -3  -9   0 1015.03   47.17
   3  -9   1  725.17   47.09
   3  -9   1  728.89   50.86
   3  -9   1  624.16   26.01
  -3  -9  -1  648.35   35.97
  -3  -9  -1  700.17   53.34
  -3  -9  -1  681.24   40.78
   3  -9   2   13.66   14.27
   3  -9   2    1.75    6.46
   3  -9   2    3.56   13.49
  -3  -9  -2   10.08   10.45
  -3  -9  -2    9.97   15.74
  -3  -9  -2    4.63   11.97
   3  -9   3 1299.79   44.90
   3  -9   3 1357.59   53.69
  -3  -9  -3 1303.85   50.37
  -3  -9  -3 1430.16   77.37
  -3  -9  -3 1292.32   45.86
   3  -9   4  368.89   35.60
   3  -9   4  317.59   19.07
  -3  -9  -4  330.49   31.04
   3  -9   5  298.37   20.84
   3  -9   5  262.59   19.60
  -3  -9  -5  358.54   39.46
  -3  -9  -5  290.53   20.56
   3  -9   6   68.23   21.13
  -3  -9  -6   94.46   26.94
  -3  -9  -6   76.67   23.40
  -3   9  -7   -6.27   14.40
   3  -9   7    9.91   13.13
  -3  -9  -7   12.15   15.64
  -3   9  -8   57.42   23.29
   3  -9   8   79.86   13.08
  -3  -9  -8   56.88   16.84
  -3   9  -9  115.02   19.71
   3  -9   9  182.75   25.92
  -3  -9  -9  161.36   35.46
  -3   9 -10   43.44   23.44
  -3   9 -10   10.27   10.91
  -3  -9 -10   61.46   17.99
   3  -9  10   61.18   11.87
  -3   9 -11  150.24   39.30
  -3   9 -11  203.17   18.66
  -3  -9 -11  242.13   47.95
   3  -9  11  188.78   30.33
  -3   9 -12   10.67   14.23
  -3   9 -12   18.99   15.89
  -3  -9 -12   19.06   17.05
   3  -9  12   15.10   17.50
  -3   9 -13   -8.71   12.95
  -3   9 -13    7.91   14.28
  -3  -9 -13    6.57   25.63
   3  -9  13   10.19    9.83
   3 -10 -11   38.85   18.67
  -3 -10  11   42.16   28.96
   3 -10 -10  138.38   28.40
   3 -10 -10  161.67   25.21
  -3 -10  10  154.58   38.60
   3 -10  -9 1795.06   92.96
   3 -10  -9 1643.21  108.78
  -3 -10   9 1718.87  107.58
   3 -10  -8   51.02   19.33
   3 -10  -8   94.88   21.15
   3 -10  -8   56.57   27.86
  -3 -10   8   56.32   27.70
   3 -10  -7  129.64   19.82
   3 -10  -7   87.79   22.04
   3 -10  -7  129.96   37.92
  -3 -10   7  111.02   19.10
   3 -10  -6  954.98   49.91
   3 -10  -6  979.11   82.66
   3 -10  -6  880.99   47.43
  -3 -10   6  914.44   47.60
   3 -10  -5  432.98   30.65
   3 -10  -5  456.42   22.63
   3 -10  -5  479.40   56.16
  -3 -10   5  391.29   30.83
   3 -10  -4  412.79   53.59
   3 -10  -4  382.49   43.80
   3 -10  -4  448.31   21.92
  -3 -10   4  436.43   29.89
   3 -10  -3   16.31   21.41
   3 -10  -3   16.32   12.50
   3 -10  -3    8.01   17.62
  -3 -10   3   19.78   11.50
  -3 -10   3   19.19   10.70
  -3 -10   3   13.41    9.70
   3 -10  -2   -6.99   12.86
   3 -10  -2    5.28    9.55
   3 -10  -2    2.53   15.36
  -3 -10   2    2.25    8.77
  -3 -10   2   -1.77    7.91
  -3 -10   2   -4.98    8.74
   3 -10  -1  312.15   27.53
   3 -10  -1  331.78   27.08
   3 -10  -1  292.09   23.06
  -3 -10   1  266.98   24.10
  -3 -10   1  296.01   26.11
  -3 -10   1  289.18   17.86
   3 -10   0   57.28   12.44
   3 -10   0   54.50   15.43
   3 -10   0   30.34   22.75
  -3 -10   0   45.14    9.01
  -3 -10   0   41.38   14.23
  -3 -10   0   24.45   10.29
   3 -10   1  875.77   48.43
   3 -10   1  930.96   64.88
   3 -10   1  946.71   41.72
  -3 -10  -1  871.42   53.75
  -3 -10  -1  836.95   47.32
  -3 -10  -1  985.89   47.11
   3 -10   2   26.83   14.24
   3 -10   2   16.66   12.00
   3 -10   2   22.35   10.77
  -3 -10  -2   25.15   16.36
  -3 -10  -2   15.21   12.54
  -3 -10  -2   24.36    8.88
   3 -10   3    6.96   11.53
   3 -10   3   -1.11   12.62
   3 -10   3   -6.26    9.98
  -3 -10  -3   14.94   10.14
  -3 -10  -3    6.47    8.64
  -3 -10  -3  -11.55    7.34
   3 -10   4  147.14   28.20
   3 -10   4  180.46   19.71
   3 -10   4  176.88   24.67
  -3 -10  -4  148.12   18.90
  -3 -10  -4  143.63   20.58
  -3 -10  -4  135.31   16.67
   3 -10   5   -1.45   17.64
   3 -10   5  -17.83    9.61
  -3 -10  -5  -14.21   11.26
  -3 -10  -5   -4.11   16.82
   3 -10   6    1.79    8.69
  -3 -10  -6    3.73    9.44
   3 -10   7   -0.02   14.49
  -3 -10  -7   11.86   17.62
   3 -10   8   23.30   11.68
  -3 -10  -8   35.74   15.12
  -3  10  -9  119.27   21.74
   3 -10   9  189.10   29.42
  -3 -10  -9  175.36   41.67
  -3  10 -10   13.07   21.95
   3 -10  10   16.54   11.26
  -3 -10 -10   43.41   27.68
   3 -11  -7   47.32   21.17
   3 -11  -7   47.58   27.57
  -3 -11   7   59.73   27.40
   3 -11  -6   89.90   18.56
   3 -11  -6   66.35   23.12
  -3 -11   6   66.79   29.78
   3 -11  -5   49.66   20.24
   3 -11  -5   42.04   15.74
  -3 -11   5   64.38   25.78
   3 -11  -4   28.50   22.35
   3 -11  -4   30.51   27.89
   3 -11  -4   25.98   16.31
  -3 -11   4   37.23   14.59
   3 -11  -3   26.84   15.71
   3 -11  -3   11.55   14.89
   3 -11  -3   44.21   20.18
  -3 -11   3   18.74   13.74
   3 -11  -2   33.45   16.62
   3 -11  -2   42.67   13.44
   3 -11  -2   33.81   16.54
  -3 -11   2   42.09   14.91
   3 -11  -1  396.96   34.21
   3 -11  -1  389.77   33.65
   3 -11  -1  391.62   28.13
  -3 -11   1  402.92   31.54
   3 -11   0    3.36   20.10
   3 -11   0    1.57   16.95
   3 -11   0  -13.46   13.40
  -3 -11   0  -18.12   11.96
   3 -11   1   -0.73   18.44
   3 -11   1   32.74   21.63
   3 -11   1   14.33   15.53
  -3 -11  -1   21.71   10.78
  -3 -11  -1   20.72   14.99
  -3 -11  -1   35.39   21.65
   3 -11   2  105.67   20.13
   3 -11   2  123.32   23.57
  -3 -11  -2  113.95   33.06
  -3 -11  -2   69.91   27.31
  -3 -11  -2  126.16   14.95
   3 -11   3  177.98   33.64
   3 -11   3  148.71   26.58
   3 -11   3  152.93   19.03
  -3 -11  -3   94.21   35.97
  -3 -11  -3  178.54   20.58
  -3 -11  -3   88.03   27.79
   3 -11   4   64.99   14.03
   3 -11   4   72.27   16.75
   3 -11   4   76.40   23.86
  -3 -11  -4   57.54   14.87
  -3 -11  -4   51.50   29.14
  -3 -11  -4   44.93   16.32
   3 -11   5  322.95   44.29
   3 -11   5  329.48   39.80
  -3 -11  -5  279.39   45.17
  -3 -11  -5  275.52   41.72
  -3 -11  -5  338.96   30.52
   3 -11   6    9.83   17.04
   3 -11   6   18.59   17.67
  -3 -11  -6    4.58   20.83
  -3 -11  -6    9.42   12.53
   4   0 -23  -14.35   24.76
   4   0 -23   11.53   14.58
  -4   0  23   -2.18   12.94
   4   0 -22  107.74   42.31
   4   0 -22   62.74   24.79
  -4   0  22  102.92   34.58
   4   0 -21   -5.95   16.58
   4   0 -21  -29.96   24.74
  -4   0  21  -11.07   21.76
   4   0 -20   36.17   17.92
   4   0 -20   59.73   30.71
  -4   0  20   41.88   15.68
   4   0 -19   -7.44   12.09
   4   0 -19   -9.98   11.72
  -4   0  19    3.71   10.39
   4   0 -18   93.65   18.00
   4   0 -18   62.01   29.34
  -4   0  18   85.64   25.65
   4   0 -17    2.13   14.67
   4   0 -17    3.76   15.07
  -4   0  17   -0.23   13.50
   4   0 -16 1116.63   72.38
   4   0 -16 1296.71   53.25
  -4   0  16 1162.20   66.50
   4   0 -15    1.10    7.79
   4   0 -15    2.85    7.87
  -4   0  15   -1.12   11.27
   4   0 -14  903.79   38.04
   4   0 -14 1116.05   56.64
  -4   0  14  878.07   34.90
   4   0 -13   -6.45    6.03
   4   0 -13   -1.68    9.98
  -4   0  13    5.78    5.32
   4   0 -12  117.53   17.22
   4   0 -12   74.05   10.55
  -4   0  12   83.29   15.31
   4   0 -11   12.05    9.58
   4   0 -11    6.54    5.89
  -4   0  11   -2.74    8.66
   4   0 -10 8033.26  280.20
   4   0 -10 8180.77  278.23
  -4   0  10 7813.26  248.35
   4   0  -9   -0.42    4.31
   4   0  -9    1.10    6.67
  -4   0   9    1.85    6.48
   4   0  -836972.84 1916.34
   4   0  -838680.57 1941.24
  -4   0   836688.62 1839.12
   4   0  -7    5.49    5.53
   4   0  -7   -3.11    3.19
  -4   0   7    0.42    3.16
   4   0  -622349.87  912.73
   4   0  -621997.09  876.19
  -4   0   621705.20  879.15
  -4   0   623085.02  907.18
   4   0  -5   -2.61    4.49
   4   0  -5    1.71    2.66
  -4   0   5    5.16    2.58
  -4   0   5    7.55    4.25
   4   0  -445163.31 2329.57
   4   0  -445230.18 2333.72
  -4   0   445139.60 2293.52
   4   0  -3   -9.98    4.85
  -4   0   3   -9.94    4.65
   4   0  -2 2636.79   54.76
  -4   0   2 2657.84   59.63
  -4   0   2 2680.49   55.57
   4   0  -1   -0.87    2.48
  -4   0   1    1.41    2.45
   4   0   020414.28  750.31
  -4   0   020122.24  739.45
   4   0   1   23.59    4.24
  -4   0  -1   23.79    4.21
   4   0   2   72.64    5.61
  -4   0  -2   71.88    5.32
   4   0   3    0.09    5.21
  -4   0  -3    3.41    3.16
   4   0   4   17.27    7.34
  -4   0  -4    8.40    7.09
   4   0   5    0.64    3.88
  -4   0  -5    0.84    5.91
   4   0   6 6240.15  179.45
  -4   0  -6 5841.16  167.56
   4   0   7    6.70    9.57
  -4   0  -7   14.35    9.08
   4   0   8  287.53   24.44
  -4   0  -8  298.15   14.55
   4   0   9   12.49   11.91
  -4   0  -9    9.24    6.27
   4   0  10  184.40   15.04
  -4   0 -10  137.61   12.82
   4   0  11   -5.61    7.84
  -4   0 -11    1.23    6.39
   4   0  12 2412.46  112.21
  -4   0 -12 2294.35   77.37
   4   0  13   18.63   16.24
  -4   0 -13   -0.76    8.60
   4   0  14  137.21   20.38
  -4   0 -14  124.82   18.52
   4   0  15    7.27   12.24
  -4   0 -15   13.83   11.69
   4   0  16    9.41   19.19
  -4   0 -16  -13.32   18.19
   4   0  17   12.82   12.78
  -4   0 -17  -16.69   19.40
   4   0  18  448.87   63.01
  -4   0 -18  427.86   40.00
   4   0  19   -6.01   15.27
  -4   0 -19   -3.74   15.33
   4   0  20  502.16   77.97
  -4   0 -20  601.42   84.88
   4   0  21  -23.29   28.53
  -4   0 -21   -2.68   18.54
  -4   0 -21   -6.70   19.47
   4   1 -23   83.93   23.77
   4   1 -23   61.70   27.27
  -4   1  23   76.60   24.14
   4  -1 -23  128.39   30.58
   4  -1 -23   74.46   25.49
  -4  -1  23   73.47   35.30
   4   1 -22  390.71   44.41
   4   1 -22  551.36   63.64
  -4   1  22  391.21   61.80
   4  -1 -22  533.06   51.41
   4  -1 -22  344.32   41.79
  -4  -1  22  424.09   36.74
   4   1 -21   -1.86   25.00
   4   1 -21   14.31   14.64
  -4   1  21   17.11   22.69
   4  -1 -21   15.59   23.40
   4  -1 -21    2.37   28.11
  -4  -1  21    4.35   20.46
   4   1 -20   -0.53   12.67
   4   1 -20   -8.71   21.41
  -4   1  20    2.58   12.10
   4  -1 -20    0.92   12.39
  -4  -1  20   13.15   17.17
   4  -1 -20   13.36   14.06
   4   1 -19   11.21   14.46
   4   1 -19   20.19   21.86
  -4   1  19   21.23   13.07
   4  -1 -19   27.81   21.68
   4  -1 -19   19.04   15.18
  -4  -1  19    8.59   11.55
   4   1 -18  394.67   32.55
   4   1 -18  414.08   30.42
  -4   1  18  391.53   46.40
   4  -1 -18  427.75   52.24
   4  -1 -18  440.29   48.44
  -4  -1  18  361.48   26.94
   4   1 -17  263.83   33.96
   4   1 -17  187.77   24.43
  -4   1  17  270.41   35.61
   4  -1 -17  219.86   23.47
  -4  -1  17  246.97   31.42
   4  -1 -17  254.95   25.06
   4   1 -16 1119.12   45.21
   4   1 -16  930.56   47.68
  -4   1  16  962.58   62.60
   4  -1 -16 1035.30   47.00
   4  -1 -16 1142.20   51.28
  -4  -1  16  999.16   57.75
   4   1 -15  525.73   38.34
  -4   1  15  473.77   41.15
   4   1 -15  450.11   28.99
   4  -1 -15  489.66   42.15
   4  -1 -15  550.72   32.55
  -4  -1  15  488.19   24.75
   4   1 -14   62.86   13.27
   4   1 -14   94.94   17.96
  -4   1  14   89.53   19.38
   4  -1 -14   56.78   19.40
  -4  -1  14   61.50   10.60
   4  -1 -14   59.95   21.65
   4   1 -13 1528.85   54.68
   4   1 -13 1833.13   55.19
  -4   1  13 1542.54   68.52
   4  -1 -13 1745.54   74.02
  -4  -1  13 1532.13   47.62
   4  -1 -13 1574.09   52.90
   4   1 -12  250.67   17.08
   4   1 -12  291.41   22.77
  -4   1  12  263.57   16.02
   4  -1 -12  301.28   25.15
  -4  -1  12  248.84   13.49
   4  -1 -12  272.80   15.76
   4   1 -11  251.77   23.25
   4   1 -11  288.86   19.98
  -4   1  11  227.41   14.63
   4  -1 -11  254.86   22.51
   4  -1 -11  236.04   13.36
  -4  -1  11  230.46   11.91
   4   1 -10   59.50    9.29
   4   1 -10   69.62   11.93
  -4   1  10   56.00   14.03
   4  -1 -10   78.38    9.02
   4  -1 -10   55.36    7.94
  -4  -1  10   61.57    7.07
   4   1  -9 9119.53  319.96
  -4   1   9 8835.99  285.34
   4   1  -9 9274.66  292.85
   4  -1  -9 8277.89  267.47
   4  -1  -9 9301.15  298.97
  -4  -1   9 8694.60  282.50
  -4   1   8  984.67   28.32
   4   1  -8 1049.45   30.27
   4   1  -8 1088.65   34.28
   4  -1  -8  997.79   34.15
  -4  -1   8 1038.13   28.90
  -4  -1   8  999.45   23.90
   4  -1  -8 1081.85   40.05
   4   1  -7 5123.56  141.34
   4   1  -7 5171.92  139.54
  -4   1   7 5162.79  140.73
   4  -1  -7 5070.16  131.52
   4  -1  -7 5224.38  154.75
  -4  -1   7 5051.61  135.66
  -4  -1   7 5158.23  136.47
   4   1  -6 6070.18  159.93
   4   1  -6 6109.45  179.43
  -4   1   6 5838.17  171.25
   4  -1  -6 6110.79  177.62
   4  -1  -6 5988.91  161.01
  -4  -1   6 6011.05  155.32
  -4  -1   6 5913.79  159.53
   4   1  -5   28.70    3.93
   4   1  -5   20.28    7.23
   4  -1  -5   20.03    4.35
   4  -1  -5   24.44    4.39
  -4  -1   5   19.81    3.84
  -4  -1   5   31.64    6.88
   4   1  -4  152.42    5.44
   4   1  -4  146.39    7.11
   4  -1  -4  157.15    7.34
   4  -1  -4  148.26    5.81
  -4  -1   4  160.32   10.62
   4   1  -3 2953.92   67.32
  -4   1   3 3105.53   58.25
   4   1  -3 2971.56   58.05
  -4  -1   3 2997.90   67.92
   4  -1  -3 3085.64   59.13
   4   1  -2 3584.21   72.93
  -4   1   2 3664.97   69.17
   4  -1  -2 3663.70   87.02
  -4  -1   2 3717.01   86.40
  -4  -1   2 3717.06   75.73
   4   1  -1 3240.91   67.25
  -4   1   1 3384.87   89.90
   4  -1  -1 3360.21   78.77
  -4  -1   1 3199.09   66.83
   4   1   0 6792.22  167.11
  -4   1   0 6863.70  198.42
   4  -1   0 6986.86  187.77
  -4  -1   0 6640.62  170.45
  -4   1  -1   83.52    5.93
   4   1   1   79.04    4.74
  -4  -1  -1   85.89    4.52
   4  -1   1   86.31    6.07
  -4   1  -2 3086.87   70.60
   4   1   2 3234.90   71.42
  -4  -1  -2 3177.51   76.69
   4  -1   2 3172.09   72.93
  -4   1  -3 1441.10   39.34
   4   1   3 1486.45   40.10
  -4  -1  -3 1468.25   38.68
   4  -1   3 1510.95   33.80
  -4   1  -415479.29  562.49
   4   1   415657.64  560.64
  -4  -1  -415483.33  566.60
   4  -1   415465.71  565.73
   4   1   5  999.67   27.92
  -4   1  -5 1002.74   25.53
   4  -1   5  972.04   33.65
  -4  -1  -5  986.08   26.10
   4   1   6 6878.25  227.62
  -4   1  -6 6818.51  199.36
   4  -1   6 6726.97  197.74
  -4  -1  -6 6516.00  210.84
  -4   1  -7  710.24   31.24
   4   1   7  680.89   35.63
  -4  -1  -7  660.66   32.20
   4  -1   7  678.39   32.28
  -4   1  -8    9.66    5.36
   4   1   8    1.53    6.82
  -4  -1  -8   10.00    9.05
   4  -1   8    0.00    5.67
   4   1   9  208.44   16.22
  -4   1  -9  193.50   20.35
   4  -1   9  193.37   13.68
  -4  -1  -9  184.76   21.29
   4   1  10  725.14   46.06
  -4   1 -10  659.23   25.99
   4  -1  10  661.57   27.55
  -4  -1 -10  678.54   38.55
   4   1  11    6.00    9.15
  -4   1 -11   13.68    7.39
   4  -1  11    3.24    8.34
  -4  -1 -11   13.78   12.73
   4   1  12   56.42   20.18
  -4   1 -12   45.98   10.98
   4  -1  12   26.67   11.91
  -4  -1 -12   46.11   11.43
   4   1  13   25.41   13.12
  -4   1 -13   42.75   11.69
   4  -1  13   29.62   13.57
  -4  -1 -13   42.93   12.32
  -4   1 -14 2179.37   84.22
   4   1  14 2204.14  117.97
  -4  -1 -14 2308.65  114.99
   4  -1  14 2133.57  116.78
   4   1  15 1000.47   52.84
  -4   1 -15  941.36   48.82
   4  -1  15  944.56   76.63
  -4  -1 -15  980.25   73.31
   4   1  16  885.96   54.46
  -4   1 -16  947.12   50.14
   4  -1  16  947.77   53.76
  -4  -1 -16 1032.22   54.93
   4   1  17   86.18   21.08
  -4   1 -17   50.28   29.66
   4  -1  17   59.20   32.05
  -4  -1 -17   82.66   21.14
   4   1  18   -6.68   14.57
  -4   1 -18   36.14   21.50
  -4   1 -18    3.10   15.20
  -4  -1 -18   -7.02   23.63
   4  -1  18   16.43   22.39
  -4   1 -19  355.51   44.08
   4   1  19  348.77   64.55
  -4   1 -19  405.58   41.52
   4  -1  19  356.90   39.27
  -4  -1 -19  418.98   45.08
  -4   1 -20   -1.10   13.26
   4   1  20   -0.28   14.40
  -4   1 -20   14.37   25.16
   4  -1  20  -15.61   21.92
  -4  -1 -20    1.16   16.41
   4   1  21  127.50   55.31
  -4   1 -21  150.73   46.68
  -4   1 -21  187.16   36.59
  -4  -1 -21  204.43   60.78
   4  -1  21  163.40   53.50
   4   2 -23   38.34   17.25
  -4   2  23   53.72   33.06
   4   2 -23   34.61   35.60
   4  -2 -23   45.23   27.43
   4  -2 -23   32.85   20.31
  -4  -2  23   18.26   17.16
   4   2 -22    5.32   17.07
   4   2 -22   29.79   21.69
  -4   2  22   17.43   25.67
   4  -2 -22   -3.36   20.13
   4  -2 -22    6.12   15.18
  -4  -2  22    8.94   21.00
   4   2 -21   75.86   18.55
   4   2 -21   43.89   22.35
  -4   2  21   72.78   21.02
   4  -2 -21   42.65   32.72
   4  -2 -21   94.67   43.04
  -4  -2  21   58.49   17.09
   4   2 -20 2209.09  123.79
   4   2 -20 1723.67   94.02
  -4   2  20 1720.55   87.50
   4  -2 -20 2373.58  154.37
  -4  -2  20 1930.40  106.72
   4  -2 -20 1923.47   94.73
   4   2 -19   17.50   20.58
   4   2 -19    1.21   10.82
  -4   2  19    3.13   12.29
   4  -2 -19  -13.18   18.47
   4  -2 -19   20.91   14.38
  -4  -2  19    1.89   15.76
   4   2 -18 1019.80   85.43
   4   2 -18 1264.53   78.95
  -4   2  18 1059.99   55.81
   4  -2 -18 1152.03   57.41
   4  -2 -18 1293.73   66.20
  -4  -2  18 1157.37   49.41
   4   2 -17  634.14   61.92
   4   2 -17  769.33   37.06
  -4   2  17  633.53   58.69
   4  -2 -17  744.06   70.16
   4  -2 -17  679.10   56.29
  -4  -2  17  682.24   47.98
   4   2 -16  985.37   53.26
   4   2 -16  796.37   63.73
  -4   2  16  785.04   61.08
   4  -2 -16  957.62   73.24
  -4  -2  16  846.66   50.46
   4  -2 -16  894.38   61.19
   4   2 -15  703.06   59.34
   4   2 -15  858.28   33.14
  -4   2  15  675.93   54.26
   4  -2 -15  829.29   38.59
  -4  -2  15  787.53   31.86
   4  -2 -15  899.90   43.12
   4   2 -14 2276.64  109.94
   4   2 -14 2632.07   94.23
  -4   2  14 2278.27   81.32
   4  -2 -14 2351.05   81.18
   4  -2 -14 2501.15   88.58
  -4  -2  14 2411.52   72.79
   4   2 -13  597.34   31.51
   4   2 -13  510.00   28.23
  -4   2  13  517.83   26.53
   4  -2 -13  562.72   27.08
  -4  -2  13  543.72   29.80
   4   2 -12  799.87   25.46
   4   2 -12  726.48   31.71
  -4   2  12  725.13   30.85
   4  -2 -12  749.31   30.72
  -4  -2  12  702.50   32.96
  -4   2  11   13.52   10.99
   4   2 -11    2.24   11.69
   4   2 -11    8.77    7.60
   4  -2 -11    4.71    6.84
  -4  -2  11    9.76    7.36
  -4   2  10 2919.23   85.87
   4   2 -10 2954.77   88.40
   4   2 -10 3052.80   77.10
   4  -2 -10 3023.63  103.92
  -4  -2  10 2955.34   84.22
  -4   2   9  161.46   18.85
   4   2  -9  159.22   19.32
   4   2  -9  195.09   11.68
   4  -2  -9  172.17   12.22
  -4  -2   9  165.15   11.30
  -4  -2   9  171.94   11.32
   4   2  -8  614.67   31.94
   4   2  -8  558.06   18.30
  -4   2   8  582.43   30.69
   4  -2  -8  619.26   21.38
  -4  -2   8  598.44   28.90
  -4  -2   8  584.00   13.88
   4   2  -7   88.94    6.69
  -4   2   7  122.68   14.16
   4   2  -7  138.55   14.89
  -4  -2   7  109.33    6.76
   4  -2  -7  114.50    8.97
  -4  -2   7   90.09    8.56
   4   2  -6  420.44   12.97
   4   2  -6  454.61   16.61
   4  -2  -6  479.66   16.44
  -4  -2   6  473.99   15.84
  -4  -2   6  491.11   11.14
   4   2  -5 2720.25   67.89
   4  -2  -5 2806.23   69.23
  -4  -2   5 2745.97   67.18
  -4  -2   5 2692.77   50.03
   4   2  -4 1558.33   23.46
   4   2  -4 1649.52   39.69
   4  -2  -4 1755.12   50.11
  -4  -2   4 1714.14   39.85
   4   2  -3    8.56    5.81
   4  -2  -3    2.85    0.86
  -4  -2   3    5.85    3.63
   4  -2  -2  555.19   21.74
  -4  -2   2  522.63    6.64
  -4  -2   2  534.26   14.69
   4   2  -1 4129.17   87.83
  -4   2   1 4475.52  110.47
   4  -2  -1 4683.65  125.99
  -4  -2   1 4334.85   87.78
   4   2   043594.31 2351.73
  -4   2   055510.74 2881.06
  -4   2   054023.02 2975.99
  -4  -2   051816.18 2741.33
   4  -2   054296.59 2972.17
   4   2   1 9283.31  285.50
  -4   2  -110309.12  326.41
   4  -2   110495.99  320.68
  -4  -2  -110477.63  308.67
   4   2   2 7129.44  198.86
  -4   2  -2 7378.53  205.77
   4  -2   2 7547.06  211.18
  -4  -2  -2 7254.71  196.18
   4   2   3 1275.69   31.06
  -4   2  -3 1341.49   38.23
   4  -2   3 1375.19   31.80
  -4  -2  -3 1332.78   37.15
  -4   2  -4   10.96    7.04
   4   2   4    7.77    8.25
  -4  -2  -4   13.85    4.51
   4  -2   4   11.72    7.31
   4   2   5  557.83   19.50
  -4   2  -5  563.20   17.27
   4  -2   5  548.48   24.89
  -4  -2  -5  535.14   18.03
   4   2   6  221.22   13.94
  -4   2  -6  242.12   11.65
   4  -2   6  237.50   18.08
  -4  -2  -6  214.03   12.54
   4   2   7 1324.74   53.42
  -4   2  -7 1324.61   36.85
   4  -2   7 1308.38   36.87
  -4  -2  -7 1321.95   38.59
  -4   2  -8 1204.36   36.65
   4   2   8 1251.80   41.17
  -4  -2  -8 1210.66   38.67
   4  -2   8 1222.78   48.83
  -4   2  -9   12.58   10.77
   4   2   9   11.83   12.71
  -4  -2  -9   15.94   12.03
   4  -2   9   10.56    6.81
   4   2  10 1930.78   66.28
  -4   2 -10 1946.57   59.65
   4  -2  10 1937.26   61.31
  -4  -2 -10 1990.38   80.47
  -4   2 -11  193.92   24.42
   4   2  11  206.03   19.51
  -4  -2 -11  204.46   17.77
   4  -2  11  222.63   16.38
   4   2  12  958.64   62.45
  -4   2 -12  958.58   54.23
   4  -2  12  898.41   55.82
  -4  -2 -12  937.58   41.41
  -4   2 -13  -12.73    8.14
   4   2  13    1.65    9.80
  -4  -2 -13    0.88   14.73
   4  -2  13    3.72    8.86
   4   2  14  156.35   31.13
  -4   2 -14   62.51   19.48
  -4   2 -14  130.66   16.69
   4  -2  14  119.53   18.46
  -4  -2 -14  122.53   18.94
  -4   2 -15  110.89   21.43
   4   2  15   94.68   21.02
  -4   2 -15   94.91   17.30
  -4  -2 -15  128.11   20.15
   4  -2  15  105.47   20.30
   4   2  16 1750.88   85.15
  -4   2 -16 1597.91   71.27
  -4   2 -16 1816.17   88.38
  -4  -2 -16 1961.33  119.39
   4  -2  16 1749.99   82.08
   4   2  17   44.39   26.68
  -4   2 -17    7.10   13.28
  -4   2 -17   37.89   26.84
  -4  -2 -17   18.01   17.00
   4  -2  17   17.77   24.03
   4   2  18 1701.26   92.32
  -4   2 -18 1854.67  124.15
  -4   2 -18 1656.20   94.86
  -4  -2 -18 2005.83  143.45
   4  -2  18 1683.65  123.87
   4   2  19  138.82   49.12
  -4   2 -19  145.05   47.51
  -4   2 -19  124.63   41.80
   4  -2  19  146.03   27.19
  -4  -2 -19  157.97   33.17
   4   2  20   33.75   20.93
  -4   2 -20   33.61   21.04
  -4   2 -20   12.44   24.83
  -4  -2 -20   45.27   23.07
   4  -2  20   -2.10   18.45
  -4   2 -21   -0.77   11.98
   4   2  21    7.08   27.49
  -4   2 -21   19.59   17.00
  -4  -2 -21  -45.36   31.71
   4  -2  21    3.46   24.85
   4   3 -22  550.70   77.35
   4   3 -22  498.48   54.36
  -4   3  22  500.04   75.38
   4  -3 -22  694.30   64.94
   4  -3 -22  469.42   45.72
  -4  -3  22  538.56   38.36
   4   3 -21   93.26   18.11
   4   3 -21   73.57   25.14
  -4   3  21   85.83   23.85
   4  -3 -21   68.17   49.84
  -4  -3  21  106.89   28.45
   4  -3 -21   92.84   34.83
   4   3 -20   25.33   15.06
  -4   3  20    6.69   14.41
   4   3 -20    3.09   10.73
   4  -3 -20   -4.33   12.77
   4  -3 -20   -2.98   17.64
  -4  -3  20   15.03   10.45
   4   3 -19  770.86   59.49
   4   3 -19  656.46   49.79
  -4   3  19  670.77   47.59
   4  -3 -19  872.92   56.71
  -4  -3  19  739.91   54.36
   4  -3 -19  774.87   69.09
   4   3 -18  407.81   40.98
   4   3 -18  367.98   34.31
  -4   3  18  369.33   33.57
   4  -3 -18  399.73   31.91
   4  -3 -18  463.49   40.83
  -4  -3  18  404.60   38.29
   4   3 -17  499.77   37.55
   4   3 -17  570.52   29.39
  -4   3  17  500.18   35.34
   4  -3 -17  614.37   64.81
  -4  -3  17  532.70   27.51
   4   3 -16  225.16   25.39
   4   3 -16  280.70   27.66
  -4   3  16  209.79   24.37
   4  -3 -16  286.23   43.62
  -4  -3  16  283.11   26.78
   4   3 -15 1244.63   58.23
  -4   3  15 1239.55   57.11
   4   3 -15 1365.73   59.97
  -4  -3  15 1422.79   45.78
   4  -3 -15 1492.59   62.22
  -4   3  14  641.49   35.26
   4   3 -14  635.79   34.41
   4   3 -14  662.53   54.68
   4  -3 -14  724.74   36.27
  -4  -3  14  733.69   36.91
   4   3 -13 4058.02  137.21
   4   3 -13 4343.47  184.06
  -4   3  13 4244.88  177.99
   4  -3 -13 4660.49  155.74
  -4  -3  13 4586.26  148.83
   4   3 -12 4803.17  155.34
   4   3 -12 5128.70  175.28
  -4   3  12 5096.61  198.60
   4  -3 -12 5313.70  175.36
  -4  -3  12 5298.98  165.65
   4   3 -11  110.48   21.81
   4   3 -11  112.59   11.09
  -4   3  11  114.68   13.50
   4  -3 -11  118.45   12.89
  -4  -3  11  120.96   12.66
  -4  -3  11  108.01    7.52
   4   3 -10  917.57   27.72
   4   3 -10  932.50   34.89
  -4   3  10  878.20   45.42
   4  -3 -10  954.91   46.08
  -4  -3  10  909.76   27.99
  -4  -3  10  927.28   31.24
   4   3  -9  199.15   14.41
   4   3  -9  181.55    9.77
  -4   3   9  171.81   13.31
   4  -3  -9  190.38   13.53
  -4  -3   9  185.42   10.06
  -4  -3   9  188.54   12.69
   4   3  -8 2454.73   87.51
  -4   3   8 2403.71   69.08
   4   3  -8 2485.22   56.27
  -4  -3   8 2384.54   54.14
   4  -3  -8 2479.71   69.73
  -4  -3   8 2354.20   65.45
   4   3  -7  405.11    9.81
   4   3  -7  382.59   17.61
   4  -3  -7  410.02   24.89
  -4  -3   7  382.13    9.91
  -4  -3   7  411.72   23.94
   4   3  -6 1014.52   18.75
   4   3  -6 1000.58   31.09
   4  -3  -6 1053.52   41.28
  -4  -3   6 1009.32   29.79
  -4  -3   6 1031.85   19.58
   4   3  -5    1.47    1.01
   4   3  -5    0.24    7.79
   4  -3  -5   12.34    4.70
  -4  -3   5    1.35    1.08
  -4  -3   5   -2.76    4.58
   4   3  -4  450.31   24.60
   4  -3  -4  460.69   17.39
  -4  -3   4  454.29   24.86
   4  -3  -3  903.23   14.92
  -4  -3   3  855.18   24.82
   4  -3  -2  119.88    2.90
   4  -3  -2  120.39   13.59
  -4  -3   2  111.06    2.72
  -4  -3   2  127.81   13.27
   4   3  -1  789.50   15.93
   4  -3  -1  808.16   22.66
   4  -3  -1  800.77   13.29
  -4  -3   1  746.28   13.62
  -4  -3   1  818.67   22.39
  -4   3   0   77.10    4.09
   4   3   0   69.23    5.08
  -4   3   0   60.26    6.73
   4  -3   0   83.47    7.10
  -4  -3   0   59.63    5.11
   4   3   1 6106.04  153.04
  -4   3  -1 5973.95  177.78
  -4   3  -1 6126.11  153.68
   4  -3   1 6219.62  185.77
  -4  -3  -1 5363.44  138.35
   4   3   2 6403.24  170.80
  -4   3  -2 6635.08  178.91
  -4   3  -2 6326.27  177.52
   4  -3   2 6438.39  182.38
  -4  -3  -2 5774.43  158.98
   4   3   3 4561.55  130.45
  -4   3  -3 4568.84  121.57
  -4   3  -3 4889.33  131.25
   4  -3   3 4764.64  140.31
  -4  -3  -3 4304.09  115.45
   4   3   4 1383.79   36.52
  -4   3  -4 1537.65   44.74
  -4   3  -4 1486.43   37.37
  -4  -3  -4 1441.97   47.03
   4  -3   4 1484.99   38.38
   4   3   5  254.65   19.08
  -4   3  -5  270.28   12.07
  -4   3  -5  238.96   17.83
  -4  -3  -5  268.30   19.28
   4  -3   5  254.46   18.24
   4   3   6 1618.66   60.01
  -4   3  -6 1743.47   46.43
  -4   3  -6 1766.15   60.38
   4  -3   6 1777.33   47.32
  -4  -3  -6 1759.60   49.19
   4   3   7 3222.01  113.74
  -4   3  -7 3260.05   95.43
  -4   3  -7 3472.49   94.77
  -4  -3  -7 3448.91  100.38
   4  -3   7 3470.89   96.07
   4   3   8  545.96   23.84
  -4   3  -8  544.44   22.35
  -4   3  -8  582.92   21.07
  -4  -3  -8  552.74   34.26
   4  -3   8  534.88   29.92
   4   3   9   12.49    6.02
  -4   3  -9   -6.94    5.58
  -4   3  -9   -0.33    7.87
   4  -3   9   -3.24    4.97
  -4  -3  -9    0.55    5.62
  -4   3 -10   85.66   12.93
   4   3  10  103.06   13.84
  -4   3 -10  107.47   17.98
   4  -3  10   80.28   18.52
  -4  -3 -10   88.74   13.07
   4   3  11 2764.84  123.22
  -4   3 -11 2849.82   89.88
  -4   3 -11 2597.76   92.82
  -4  -3 -11 2990.45  124.06
   4  -3  11 2842.94  112.81
  -4   3 -12   10.43    9.78
   4   3  12    3.25   16.14
  -4   3 -12   10.93    8.13
   4  -3  12    3.03    8.44
  -4  -3 -12   -0.72    9.76
   4   3  13  219.61   24.29
  -4   3 -13  228.88   29.75
  -4   3 -13  283.92   37.28
   4  -3  13  227.74   20.89
  -4  -3 -13  287.67   37.07
   4   3  14  338.35   29.34
  -4   3 -14  316.77   43.36
  -4   3 -14  317.10   34.80
  -4  -3 -14  280.93   43.10
   4  -3  14  307.76   25.71
  -4   3 -15 1483.28   84.76
   4   3  15 1728.31  109.67
  -4   3 -15 1677.56   77.68
   4  -3  15 1621.38   71.59
  -4  -3 -15 1832.61   81.16
  -4   3 -16  899.15   55.22
   4   3  16  937.57   56.06
  -4   3 -16  732.17   41.37
  -4  -3 -16 1065.61   84.95
   4  -3  16  931.89   77.34
  -4   3 -17  744.50   46.00
   4   3  17  831.91   57.66
  -4   3 -17  791.86   84.10
  -4  -3 -17  940.82   60.91
   4  -3  17  796.26   76.33
   4   3  18   11.22   21.53
  -4   3 -18  -17.35   21.23
  -4   3 -18    1.11   10.99
   4  -3  18    4.47   19.84
  -4  -3 -18  -10.83   23.67
   4   3  19   25.50   18.23
  -4   3 -19    4.19   20.79
  -4   3 -19   24.58   18.15
   4  -3  19   -9.57   16.14
  -4  -3 -19   36.76   20.88
  -4   3 -20    7.50   18.61
   4   3  20   -9.72   17.12
  -4   3 -20   30.05   17.16
  -4  -3 -20   -7.12   21.29
   4  -3  20    3.53   14.86
  -4   3 -21  -11.17   19.78
   4   3  21    5.69   29.06
  -4   3 -21    7.72   29.17
  -4  -3 -21  -25.98   36.77
   4  -3  21   -0.75   25.15
   4   4 -21   13.38   11.74
   4   4 -21   34.56   33.25
  -4   4  21   42.15   20.00
   4  -4 -21   83.59   40.41
   4  -4 -21   18.58   26.83
  -4  -4  21   43.80   21.05
   4   4 -20  160.38   45.17
  -4   4  20  152.21   27.21
   4   4 -20  108.57   27.41
   4  -4 -20  226.14   34.70
   4  -4 -20  104.95   24.47
  -4  -4  20  180.40   29.30
   4   4 -19  100.89   36.41
   4   4 -19   51.08   22.19
  -4   4  19   83.40   21.76
   4  -4 -19   56.72   18.66
  -4  -4  19  113.34   23.06
   4  -4 -19  111.57   27.76
   4   4 -18   48.21   18.06
   4   4 -18   49.76   29.61
  -4   4  18   47.63   17.43
   4  -4 -18   61.11   33.56
  -4  -4  18   33.76   18.10
   4   4 -17  110.99   33.93
  -4   4  17  106.26   20.79
   4   4 -17   65.64   20.54
  -4  -4  17  124.00   20.90
   4  -4 -17  117.10   37.85
   4   4 -16    1.06    9.47
   4   4 -16    1.97   17.32
  -4   4  16   -6.23    9.92
   4  -4 -16    3.65   10.58
  -4  -4  16    1.83    6.03
  -4   4  15   74.33   16.24
   4   4 -15   53.57   15.04
   4   4 -15   70.79   17.84
   4  -4 -15   70.87   16.87
  -4  -4  15   64.45   15.51
   4   4 -14   44.75   16.30
   4   4 -14   54.83   12.91
  -4   4  14   53.04   24.45
   4  -4 -14   69.64   15.47
  -4  -4  14   68.15    8.60
  -4   4  13  503.48   47.93
   4   4 -13  503.74   18.50
   4   4 -13  603.20   50.92
   4  -4 -13  571.39   31.67
  -4  -4  13  580.38   27.95
  -4   4  12   95.39   15.68
   4   4 -12   86.30   11.58
   4   4 -12  104.10   16.41
   4  -4 -12  100.12   15.25
  -4  -4  12   90.27   14.85
  -4  -4  12  110.94    7.87
   4   4 -11 1794.19   87.15
  -4   4  11 1656.78   81.10
   4   4 -11 1815.30   50.37
  -4  -4  11 1729.03   58.14
   4  -4 -11 1783.96   61.35
  -4  -4  11 1873.94   52.90
   4   4 -10 1292.51   34.34
   4   4 -10 1287.49   48.08
  -4   4  10 1258.70   45.95
   4  -4 -10 1298.17   45.43
  -4  -4  10 1300.23   29.17
  -4  -4  10 1284.54   42.87
   4   4  -9   75.10   19.01
   4   4  -9   73.74    6.30
   4  -4  -9   80.85   11.00
  -4  -4   9   75.01    6.84
  -4  -4   9   65.87   10.20
   4   4  -8 5432.92  195.59
   4   4  -8 5418.85  135.11
   4  -4  -8 5316.64  188.07
  -4  -4   8 5281.67  132.10
  -4  -4   8 5284.90  179.61
   4   4  -7 3288.35  116.78
   4   4  -7 3205.90   69.37
   4  -4  -7 3265.14   94.45
  -4  -4   7 3106.36   64.91
  -4  -4   7 3125.74   89.74
   4   4  -6  266.71   15.50
   4   4  -6  259.38    5.03
   4  -4  -6  282.77   23.26
  -4  -4   6  252.60    5.32
  -4  -4   6  261.82   14.07
   4   4  -5 1302.42   39.74
   4  -4  -5 1423.82   41.42
  -4  -4   5 1415.82   52.91
  -4  -4   5 1310.03   19.58
  -4  -4   5 1441.34   20.46
   4   4  -4  746.90   25.12
   4  -4  -4  790.22   25.37
  -4  -4   4  754.35    9.42
  -4  -4   4  819.51   35.50
   4  -4  -3   10.01    6.29
   4  -4  -3   12.34    2.96
  -4  -4   3   13.00    1.97
  -4  -4   3   16.07    9.72
  -4  -4   3   11.01    1.77
   4  -4  -2 3224.41   67.68
   4  -4  -2 3278.91   89.59
  -4  -4   2 2856.96   57.60
  -4  -4   2 3214.30   63.41
  -4  -4   2 3307.85  103.81
   4  -4  -1  341.91    9.37
   4  -4  -1  314.71   14.60
  -4  -4   1  304.15    9.12
  -4  -4   1  339.32   22.52
  -4   4   0 1196.40   26.35
   4   4   0 1292.71   29.31
   4  -4   0 1392.32   48.49
   4  -4   0 1340.19   28.84
  -4  -4   0 1208.60   28.95
  -4   4  -1 1387.07   36.93
   4   4   1 1401.90   35.19
  -4   4  -1 1337.41   32.07
   4  -4   1 1507.72   30.00
  -4  -4  -1 1314.96   29.47
   4  -4   1 1396.49   48.80
  -4   4  -2 2061.23   52.96
   4   4   2 2050.01   46.96
  -4   4  -2 1971.09   49.87
   4  -4   2 2037.83   53.57
  -4  -4  -2 1959.94   55.04
   4   4   3   14.51    6.92
  -4   4  -3   11.98    5.95
  -4   4  -3    6.70    5.01
   4  -4   3    5.71    8.31
  -4  -4  -3    4.42    4.68
   4   4   4 1741.52   45.21
  -4   4  -4 1707.60   56.79
  -4   4  -4 1722.48   42.91
   4  -4   4 1776.98   58.43
  -4  -4  -4 1727.66   58.64
  -4   4  -5 3712.19  100.47
   4   4   5 3803.93  119.39
  -4   4  -5 3578.14   98.45
  -4  -4  -5 3538.48  100.90
   4  -4   5 3708.82  116.94
  -4   4  -6 1165.97   34.45
   4   4   6 1188.38   36.60
  -4   4  -6 1196.43   44.61
  -4  -4  -6 1177.73   36.35
   4  -4   6 1201.66   45.36
   4   4   7  594.56   34.59
  -4   4  -7  629.73   31.17
  -4   4  -7  641.44   33.40
  -4  -4  -7  651.57   35.82
   4  -4   7  616.37   31.94
  -4   4  -8   41.89    9.29
   4   4   8   59.76   15.82
  -4   4  -8   48.09    8.31
  -4  -4  -8   61.33   10.28
   4  -4   8   54.63    8.40
   4   4   9    3.75   13.58
  -4   4  -9   19.37    7.75
  -4   4  -9    0.45   10.55
  -4  -4  -9    8.84   13.36
   4  -4   9   11.64   10.98
  -4   4 -10   19.14   10.15
   4   4  10    6.18   17.49
  -4   4 -10   19.79   13.59
   4  -4  10   18.97    8.73
  -4  -4 -10   38.45   10.72
   4   4  11   12.96   13.40
  -4   4 -11   -1.62    6.37
  -4   4 -11    8.06   12.35
  -4  -4 -11    0.58   13.46
   4  -4  11   -5.33   10.92
   4   4  12 1137.61   72.09
  -4   4 -12  975.14   68.13
  -4   4 -12 1116.17   58.61
   4  -4  12 1219.71   63.81
  -4  -4 -12 1268.38   52.49
   4   4  13  257.10   26.10
  -4   4 -13  249.80   19.79
  -4   4 -13  266.49   37.67
   4  -4  13  249.58   20.76
  -4  -4 -13  300.06   40.07
  -4   4 -14   21.25    9.70
   4   4  14   -0.25   13.28
  -4   4 -14   -5.31   20.24
   4  -4  14   12.27   10.74
  -4  -4 -14   21.83   13.49
   4   4  15   50.07   18.73
  -4   4 -15   54.88   17.96
  -4   4 -15   63.36   21.10
  -4  -4 -15   70.63   19.47
   4  -4  15   60.03   15.93
   4   4  16   86.74   35.82
  -4   4 -16   77.72   25.50
  -4   4 -16   95.82   21.04
  -4  -4 -16  118.50   37.73
   4  -4  16   77.29   18.82
  -4   4 -17   13.63   16.93
   4   4  17   27.07   28.97
  -4   4 -17   12.06   22.36
  -4  -4 -17   45.23   19.72
   4  -4  17   25.77   25.64
   4   4  18   14.44   17.39
  -4   4 -18    7.66   26.68
  -4   4 -18    9.84   20.00
   4  -4  18   -0.07   23.96
  -4  -4 -18   42.46   31.79
  -4   4 -19   22.16   22.35
   4   4  19   62.28   22.48
  -4   4 -19   27.82   34.56
   4  -4  19   -0.49   30.94
  -4  -4 -19   50.26   26.56
   4   4  20   54.63   39.76
  -4   4 -20   28.33   25.48
  -4   4 -20   55.65   24.15
  -4  -4 -20  135.00   50.87
   4  -4  20    5.88   34.11
   4   5 -21   94.11   16.29
   4   5 -21  108.33   32.85
  -4   5  21  164.86   31.39
   4  -5 -21  193.05   25.91
   4  -5 -21  238.00   40.30
  -4  -5  21  179.25   19.50
   4   5 -20  198.51   28.55
   4   5 -20   96.50   14.40
  -4   5  20  179.72   27.17
   4  -5 -20   30.24   21.27
   4  -5 -20  182.03   55.93
  -4  -5  20   95.90   25.78
   4   5 -19  156.25   28.65
   4   5 -19   97.45   14.33
  -4   5  19  136.65   26.35
   4  -5 -19  213.30   52.82
  -4  -5  19  165.44   16.37
   4   5 -18   52.46   10.91
   4   5 -18   84.35   22.07
  -4   5  18   88.97   20.58
   4  -5 -18   95.33   24.35
  -4  -5  18   66.36   19.47
  -4   5  17   79.09   21.44
   4   5 -17  119.23   23.25
   4   5 -17   80.98   11.55
   4  -5 -17  132.86   24.55
  -4  -5  17  114.83   12.54
   4   5 -16  210.38   27.94
   4   5 -16  177.06   21.25
  -4   5  16  191.01   39.94
   4  -5 -16  212.40   42.33
  -4  -5  16  229.47   22.06
   4   5 -15   59.41   30.67
   4   5 -15   71.53   14.02
  -4   5  15   44.85   28.73
   4  -5 -15   58.44   29.58
  -4  -5  15  102.19   14.89
   4   5 -14  482.41   55.84
  -4   5  14  496.27   34.30
   4   5 -14  506.10   26.58
  -4  -5  14  542.01   27.79
   4  -5 -14  528.02   52.48
   4   5 -13 1485.82   66.44
  -4   5  13 1425.94   63.00
   4   5 -13 1486.86   49.08
  -4  -5  13 1587.10   51.81
   4  -5 -13 1476.95   87.24
   4   5 -12  129.60   11.56
   4   5 -12  138.62   29.93
   4  -5 -12  135.11   17.08
  -4  -5  12  137.40   12.56
  -4  -5  12  144.61   28.11
   4   5 -11 1713.65   47.76
   4   5 -11 1703.31   67.62
   4  -5 -11 1692.28   63.05
  -4  -5  11 1688.94   80.94
  -4  -5  11 1768.76   48.58
   4   5 -10  442.03   15.62
   4   5 -10  448.18   43.15
   4  -5 -10  458.45   40.29
  -4  -5  10  464.32   16.55
  -4  -5  10  444.12   36.62
   4   5  -9 7724.74  312.64
   4   5  -9 7754.46  224.55
   4  -5  -9 7948.24  308.17
  -4  -5   9 8022.97  229.25
  -4  -5   9 7461.72  255.82
   4   5  -8  196.55    7.19
   4   5  -8  204.68   27.31
   4  -5  -8  208.25   25.12
  -4  -5   8  202.87    8.05
  -4  -5   8  195.67   15.55
   4   5  -7  240.24   26.82
   4  -5  -7  235.48   16.26
  -4  -5   7  244.18    6.92
  -4  -5   7  248.71   24.30
   4   5  -6  671.15   39.32
   4  -5  -6  682.49   26.63
  -4  -5   6  661.89   11.49
  -4  -5   6  659.27   25.77
   4   5  -5    5.88    6.71
   4  -5  -5  -16.62   10.51
  -4  -5   5    5.47   10.42
  -4  -5   5    6.96    1.72
  -4  -5   5    4.95    2.11
   4  -5  -4  659.23   17.63
   4  -5  -4  650.39   24.84
  -4  -5   4  617.52   12.24
  -4  -5   4  641.33   11.24
  -4  -5   4  656.06   24.37
   4  -5  -3  298.34   16.27
   4  -5  -3  269.36   15.22
   4  -5  -3  264.67   10.25
  -4  -5   3  269.86   15.31
  -4  -5   3  286.05    7.43
  -4  -5   3  259.43    7.08
   4  -5  -2    4.77    9.43
   4  -5  -2    7.64    3.68
  -4  -5   2   -0.32    3.03
  -4  -5   2   12.59    5.95
  -4  -5   2    1.95    2.89
   4  -5  -1  521.45   15.34
   4  -5  -1  504.97   30.17
  -4  -5   1  523.84   30.46
  -4  -5   1  490.50   14.39
   4  -5   0  631.75   33.75
   4  -5   0  637.84   18.68
  -4  -5   0  670.43   34.00
  -4  -5   0  617.87   18.81
  -4   5  -1 1212.25   32.58
   4   5   1 1304.69   29.58
   4  -5   1 1439.96   52.42
  -4  -5  -1 1256.19   35.74
   4  -5   1 1380.51   29.73
   4   5   2  635.24   17.44
  -4   5  -2  571.79   21.18
  -4   5  -2  648.51   30.32
   4  -5   2  671.06   22.70
  -4  -5  -2  613.50   17.76
   4  -5   2  611.28   31.94
   4   5   3  149.03   13.72
  -4   5  -3  153.59   10.74
  -4   5  -3  135.85   12.30
   4  -5   3  151.95   17.29
  -4  -5  -3  144.48   14.27
   4   5   4 2380.33   76.00
  -4   5  -4 2314.32   77.02
  -4   5  -4 2265.74   58.75
  -4  -5  -4 2356.36   65.52
   4  -5   4 2427.00   81.04
   4   5   5   -4.88    8.28
  -4   5  -5    5.59    5.13
  -4   5  -5   -1.55    7.47
   4  -5   5    9.04    8.56
  -4  -5  -5   -0.09    9.12
   4   5   6   51.02    8.89
  -4   5  -6   56.56   12.94
  -4   5  -6   49.66   12.83
  -4  -5  -6   49.54    9.45
   4  -5   6   45.35   13.24
   4   5   7  272.63   26.15
  -4   5  -7  274.92   22.76
  -4   5  -7  280.65   15.87
  -4  -5  -7  283.05   26.74
   4  -5   7  278.80   23.55
   4   5   8  136.44   13.53
  -4   5  -8  133.12   11.35
  -4   5  -8  110.80   12.64
  -4  -5  -8  130.11   14.10
   4  -5   8  111.41   11.87
  -4   5  -9  737.55   38.77
   4   5   9  662.93   31.85
  -4   5  -9  689.34   30.56
   4  -5   9  715.40   40.06
  -4  -5  -9  713.85   47.47
   4   5  10 1362.34   54.48
  -4   5 -10 1421.11   71.50
  -4   5 -10 1493.81   63.89
   4  -5  10 1426.24   48.57
  -4  -5 -10 1550.26   58.51
   4   5  11  137.95   29.50
  -4   5 -11  150.73   17.76
  -4   5 -11  183.37   15.06
  -4  -5 -11  140.15   30.79
   4  -5  11  176.61   24.61
   4   5  12    5.31   17.98
  -4   5 -12    7.59   10.38
  -4   5 -12    5.11    8.20
  -4  -5 -12   20.83   11.54
   4  -5  12   33.18   14.52
  -4   5 -13  239.60   29.14
   4   5  13  221.01   39.51
  -4   5 -13  236.30   24.15
   4  -5  13  249.09   20.97
  -4  -5 -13  299.76   41.44
  -4   5 -14  325.86   31.13
   4   5  14  364.75   33.49
  -4   5 -14  395.65   37.89
   4  -5  14  408.82   27.69
  -4  -5 -14  507.36   35.83
   4   5  15  904.39   55.91
  -4   5 -15  866.83   51.97
  -4   5 -15  907.84   43.70
  -4  -5 -15 1195.11   92.45
   4  -5  15  967.84   48.52
   4   5  16   39.08   19.73
  -4   5 -16   52.82   18.59
  -4   5 -16   42.41   14.70
  -4  -5 -16   48.87   22.47
   4  -5  16   55.12   16.19
   4   5  17   17.69   14.09
  -4   5 -17  -10.05   13.13
  -4   5 -17    5.11   16.70
  -4  -5 -17   34.45   26.50
   4  -5  17   -6.42   11.28
  -4   5 -18   79.91   37.59
   4   5  18  210.00   55.07
  -4   5 -18  235.53   32.59
  -4  -5 -18  321.85   42.95
   4  -5  18  243.26   30.02
   4   5  19  163.57   50.43
  -4   5 -19  102.10   29.69
  -4   5 -19  140.09   30.65
  -4  -5 -19  233.90   64.79
   4   6 -20  367.04   48.27
   4  -6 -20  580.61   62.10
   4   6 -19   12.50   19.90
   4   6 -19   22.42   13.40
   4  -6 -19   40.70   37.51
  -4  -6  19   22.77    9.92
   4   6 -18  233.84   56.66
   4  -6 -18  303.29   63.67
  -4  -6  18  263.92   28.62
   4   6 -17  853.84   88.06
   4   6 -17  674.72   41.46
   4  -6 -17 1072.36   63.06
  -4  -6  17  953.69   46.66
   4   6 -16   44.47   29.88
   4   6 -16   37.04   11.98
   4  -6 -16   53.26   18.38
  -4  -6  16   42.38   13.60
   4   6 -15   96.43   18.42
   4   6 -15   37.64   11.32
   4  -6 -15   52.75   17.52
  -4  -6  15   44.18   12.72
   4   6 -14  337.72   49.49
   4   6 -14  318.07   19.89
   4  -6 -14  377.50   46.19
  -4  -6  14  353.48   21.48
   4   6 -13   21.38    8.43
   4   6 -13   28.42   24.92
   4  -6 -13   47.46   22.91
  -4  -6  13   49.82   14.51
  -4  -6  13   47.90    6.11
   4   6 -12   51.24   17.10
   4   6 -12   63.50    8.78
   4  -6 -12   78.35   24.77
  -4  -6  12   83.50   15.19
  -4  -6  12   84.65    9.86
   4   6 -11  830.34   25.90
   4   6 -11  917.26   66.39
   4  -6 -11  868.12   60.99
  -4  -6  11  943.00   27.89
  -4  -6  11  879.60   40.28
   4   6 -10   72.12   25.03
   4   6 -10   68.87    6.60
   4  -6 -10   71.43   22.98
  -4  -6  10   73.35    7.49
  -4  -6  10   53.24   13.18
   4   6  -9  340.96   25.91
   4  -6  -9  313.80   36.75
  -4  -6   9  288.60   22.50
  -4  -6   9  332.23   12.03
   4   6  -8   57.17   13.31
   4  -6  -8   66.47   19.69
  -4  -6   8   60.45    5.26
  -4  -6   8   68.85   18.98
   4   6  -7 1753.52   62.82
   4  -6  -7 1857.57   81.69
  -4  -6   7 1858.91   79.19
  -4  -6   7 1833.12   39.60
   4   6  -6  241.43   19.14
   4  -6  -6  288.47   18.16
  -4  -6   6  263.69    8.66
  -4  -6   6  254.67   17.85
  -4  -6   6  281.09    7.33
   4  -6  -5  855.25   25.30
   4  -6  -5  790.56   31.06
  -4  -6   5  772.33   15.82
  -4  -6   5  749.85   17.31
  -4  -6   5  791.15   44.45
   4  -6  -4   50.19   15.38
   4  -6  -4   16.35    6.31
   4  -6  -4   40.73   13.74
  -4  -6   4   19.25    3.58
  -4  -6   4   24.89    3.75
  -4  -6   4   15.40    8.77
   4  -6  -3 3909.47  103.55
   4  -6  -3 3887.45  120.62
   4  -6  -3 3867.65  124.71
  -4  -6   3 4051.60  102.39
  -4  -6   3 3807.28   90.86
  -4  -6   3 4025.52  145.43
   4  -6  -2  136.34    9.77
   4  -6  -2  125.53   12.92
   4  -6  -2  133.16   21.38
  -4  -6   2  122.14    7.89
  -4  -6   2  126.03   13.04
  -4  -6   2  118.39    8.33
   4  -6  -1 3087.37   97.30
   4  -6  -1 3116.20   82.77
  -4  -6   1 3050.30   78.11
  -4  -6   1 3280.10  118.53
  -4  -6   1 3165.40   81.52
   4  -6   0  183.33   12.03
   4  -6   0  177.55   22.54
  -4  -6   0  195.64   14.75
  -4  -6   0  167.78   11.89
   4  -6   1  536.49   34.68
   4  -6   1  556.82   21.67
  -4  -6  -1  548.59   22.39
  -4  -6  -1  594.27   36.58
  -4   6  -2    1.88    3.73
   4  -6   2    2.33   10.26
   4  -6   2    1.54    6.14
  -4  -6  -2    3.15    4.12
  -4   6  -3 2801.26   81.74
   4   6   3 2731.69   87.51
  -4   6  -3 2526.39   68.21
   4  -6   3 2978.86   76.84
   4  -6   3 2876.71  102.26
  -4  -6  -3 2798.30   90.35
   4   6   4  324.69   23.56
  -4   6  -4  347.64   17.22
  -4   6  -4  317.57   14.25
  -4  -6  -4  375.19   24.68
   4  -6   4  374.43   17.70
   4   6   5  281.19   24.13
  -4   6  -5  297.52   24.58
  -4   6  -5  265.69   14.28
   4  -6   5  293.07   16.45
  -4  -6  -5  285.65   16.77
   4   6   6  251.94   26.45
  -4   6  -6  249.88   24.54
  -4   6  -6  249.29   23.57
   4  -6   6  272.75   17.04
  -4  -6  -6  360.76   27.69
   4   6   7    6.63    7.88
  -4   6  -7    9.03    7.17
  -4   6  -7    2.82   11.46
  -4  -6  -7   21.59    8.72
   4  -6   7    7.87   12.07
   4   6   8  587.66   42.36
  -4   6  -8  602.65   27.20
  -4   6  -8  597.34   25.74
   4  -6   8  623.36   26.73
  -4  -6  -8  657.46   47.34
   4   6   9  292.08   22.69
  -4   6  -9  291.61   32.25
  -4   6  -9  352.86   19.60
   4  -6   9  344.57   29.94
  -4  -6  -9  344.18   24.37
   4   6  10  146.96   17.89
  -4   6 -10  177.44   21.89
  -4   6 -10  131.53   16.11
  -4  -6 -10  150.49   29.86
   4  -6  10  128.99   14.65
  -4   6 -11    5.28   15.22
   4   6  11    2.56   10.24
  -4   6 -11    4.08   12.54
  -4  -6 -11   10.36   11.11
   4  -6  11   14.52   13.31
   4   6  12   -1.84   15.71
  -4   6 -12   29.09   14.15
  -4   6 -12   -4.10    7.14
   4  -6  12    1.53    7.69
  -4  -6 -12   -5.21   17.21
   4   6  13   93.83   33.62
  -4   6 -13  116.54   24.95
  -4   6 -13   73.95   19.53
  -4  -6 -13  196.61   23.26
   4  -6  13  144.74   16.61
  -4   6 -14   -9.55    7.83
   4   6  14   14.29   17.51
  -4   6 -14    1.48   10.07
   4  -6  14   10.93   13.86
  -4  -6 -14    5.93   19.79
   4   6  15 1462.00  109.94
  -4   6 -15 1550.31   88.18
  -4   6 -15 1295.75   71.81
  -4  -6 -15 1999.09   95.31
   4  -6  15 1515.73   90.56
   4   6  16  151.45   26.45
  -4   6 -16  114.59   31.87
  -4   6 -16  113.22   24.79
  -4  -6 -16  191.00   50.84
   4  -6  16  137.69   34.97
   4   6  17  573.38   52.25
  -4   6 -17  558.86   40.33
  -4   6 -17  496.13   47.85
  -4  -6 -17  902.82   66.25
   4  -6  17  644.31   63.51
  -4   6 -18  403.36   33.04
   4   6  18  435.03   47.80
  -4   6 -18  376.32   42.93
   4  -6  18  433.71   58.33
  -4  -6 -18  772.42   94.32
   4   7 -18   55.03   24.11
   4  -7 -18   50.99   42.61
   4   7 -17  116.13   29.66
   4  -7 -17  197.19   50.30
   4   7 -16   57.64   20.87
   4  -7 -16   34.26   21.07
   4   7 -15  189.25   16.57
   4  -7 -15  274.25   29.66
   4   7 -14   57.47   10.96
   4   7 -14  106.49   21.89
   4  -7 -14  140.54   32.33
  -4  -7  14  110.74   12.33
   4   7 -13  146.20   22.38
   4   7 -13   97.48   10.56
   4  -7 -13  133.90   32.04
  -4  -7  13  121.07   12.06
  -4  -7  13  151.99   21.12
   4   7 -12  112.64   20.89
   4   7 -12   85.19    8.73
   4  -7 -12  129.39   29.50
  -4  -7  12  153.39   18.01
  -4  -7  12  119.95   10.21
   4   7 -11  201.07   39.31
   4  -7 -11  289.66   36.32
  -4  -7  11  228.48   11.76
  -4  -7  11  248.76   22.61
   4   7 -10  255.63   25.48
   4  -7 -10  266.33   23.41
  -4  -7  10  268.43   11.99
  -4  -7  10  275.67   22.27
   4   7  -9  603.70   52.43
   4  -7  -9  618.29   31.84
  -4  -7   9  555.92   30.80
  -4  -7   9  563.59   15.96
   4   7  -8  392.02   43.75
   4  -7  -8  410.17   26.03
  -4  -7   8  404.15   25.24
  -4  -7   8  405.29   14.84
  -4  -7   8  449.12   11.75
   4  -7  -7  575.98   30.00
   4  -7  -7  605.18   26.24
  -4  -7   7  562.75   13.80
  -4  -7   7  509.98   43.58
  -4  -7   7  576.74   13.93
   4  -7  -6  429.59   38.05
   4  -7  -6  487.41   21.60
  -4  -7   6  401.78   37.97
  -4  -7   6  429.34   11.63
  -4  -7   6  438.37   14.52
   4  -7  -5   27.75   18.88
   4  -7  -5   39.73   16.23
   4  -7  -5   24.15    8.21
  -4  -7   5   22.90    4.16
  -4  -7   5   21.66    6.01
  -4  -7   5   30.53   10.05
   4  -7  -4   65.78   22.06
   4  -7  -4   74.94   19.08
   4  -7  -4   61.19   10.27
  -4  -7   4   66.04   12.35
  -4  -7   4   59.59    6.16
  -4  -7   4   68.38    6.38
   4  -7  -3  184.80    8.66
   4  -7  -3  160.59   15.93
   4  -7  -3  180.31   17.51
  -4  -7   3  159.16    9.77
  -4  -7   3  170.53   10.24
  -4  -7   3  197.01   26.38
   4  -7  -2    0.89    3.55
   4  -7  -2   -8.06    7.22
   4  -7  -2   -3.03    6.65
  -4  -7   2    1.45    4.92
  -4  -7   2    3.16    4.54
  -4  -7   2    7.66    6.88
   4  -7  -1  118.74   23.25
   4  -7  -1  108.89   11.83
  -4  -7   1  123.80   10.92
  -4  -7   1  124.60   11.54
  -4  -7   1  109.93   14.76
   4  -7   0  579.15   41.62
   4  -7   0  568.70   24.32
  -4  -7   0  597.93   43.25
  -4  -7   0  540.83   23.46
  -4  -7   0  584.42   25.71
   4  -7   1 2651.34   85.86
   4  -7   1 2525.88   66.70
  -4  -7  -1 2451.09   66.29
  -4  -7  -1 2679.46   88.37
   4  -7   2   17.43    9.72
   4  -7   2   34.18   15.30
  -4  -7  -2   23.45   16.85
  -4  -7  -2   22.94   10.16
  -4   7  -3 3554.03  121.96
   4  -7   3 4189.98  157.35
  -4  -7  -3 3713.53  127.58
   4  -7   3 3893.46  125.26
  -4   7  -4  201.02   13.05
   4  -7   4  270.39   16.83
  -4  -7  -4  223.72   15.48
   4   7   5   11.75    7.38
  -4   7  -5   12.11   10.60
  -4   7  -5    8.88    7.55
  -4  -7  -5   16.40   12.74
   4  -7   5    6.07    7.91
  -4   7  -6 1527.36   50.49
   4   7   6 1453.89   65.74
  -4   7  -6 1336.55   61.23
   4  -7   6 1550.01   68.72
  -4  -7  -6 1490.21   54.64
   4   7   7   14.67   14.24
  -4   7  -7   19.19   13.06
  -4   7  -7   33.23   13.30
  -4  -7  -7    6.75   16.11
   4  -7   7    8.84    8.47
  -4   7  -8   11.14   13.38
   4   7   8   18.66    9.57
  -4   7  -8   10.74   13.94
   4  -7   8   23.83   13.86
  -4  -7  -8   11.73   10.72
   4   7   9  117.44   26.61
  -4   7  -9  138.13   14.14
  -4   7  -9  127.86   15.51
   4  -7   9  137.38   23.19
  -4  -7  -9  136.27   28.64
   4   7  10  250.90   22.06
  -4   7 -10  217.72   17.92
  -4   7 -10  213.80   31.68
  -4  -7 -10  243.13   24.12
   4  -7  10  221.81   28.93
   4   7  11  919.65   46.88
  -4   7 -11  897.42   43.85
  -4   7 -11  962.69   55.63
  -4  -7 -11 1090.61   76.42
   4  -7  11  904.16   40.07
   4   7  12   47.20   25.37
  -4   7 -12   19.62   19.13
  -4   7 -12   41.57   23.14
   4  -7  12   43.32   19.85
  -4  -7 -12   70.41   17.98
   4   7  13  149.92   47.65
  -4   7 -13  276.86   28.43
  -4   7 -13  345.60   23.98
  -4  -7 -13  456.43   55.19
   4  -7  13  336.57   38.16
  -4   7 -14   75.60   18.50
   4   7  14   63.18   31.70
  -4   7 -14   61.79   23.30
  -4  -7 -14   88.42   23.52
   4  -7  14   62.90   15.85
  -4   7 -15   89.85   16.59
   4   7  15  103.90   36.49
  -4   7 -15   80.77   21.00
  -4  -7 -15   90.49   43.04
   4  -7  15   75.41   17.66
   4   7  16    5.92   26.41
  -4   7 -16   27.07   24.10
  -4   7 -16    5.97   19.11
   4  -7  16    3.85   12.74
  -4  -7 -16   30.77   19.64
  -4   7 -17  419.64   72.57
   4   7  17  630.47   78.96
  -4   7 -17  489.18   58.30
   4  -7  17  586.19   41.87
  -4  -7 -17  871.48  111.12
   4   8 -16  -25.20   28.45
   4  -8 -16   -8.74   17.93
   4   8 -15  239.22   36.24
   4  -8 -15  309.18   35.51
   4   8 -14   86.14   37.87
   4  -8 -14   92.76   36.09
   4   8 -13  202.38   29.02
   4  -8 -13  193.32   42.97
  -4  -8  13  221.37   28.20
   4   8 -12   14.99   23.52
   4  -8 -12   23.04   13.41
  -4  -8  12    8.42   12.94
   4   8 -11  469.28   37.25
   4  -8 -11  493.76   34.24
  -4  -8  11  458.12   33.09
   4   8 -10   -0.86   16.69
   4  -8 -10   -6.15    9.47
  -4  -8  10    2.78    3.28
  -4  -8  10   -2.26    8.98
  -4  -8  10    0.80    3.71
   4   8  -9   78.00   16.73
   4  -8  -9   64.51   15.47
   4  -8  -9   82.90    8.82
  -4  -8   9   52.91   14.93
  -4  -8   9   63.65    5.50
  -4  -8   9   57.66    5.90
   4  -8  -8  379.16   41.05
   4  -8  -8  435.97   24.63
  -4  -8   8  370.22   26.12
  -4  -8   8  353.00   14.11
  -4  -8   8  376.87   11.35
   4  -8  -7  580.32   28.62
   4  -8  -7  507.96   45.80
   4  -8  -7  521.26   35.90
  -4  -8   7  503.60   14.41
  -4  -8   7  462.10   30.15
  -4  -8   7  510.68   17.18
   4  -8  -6  949.05   61.08
   4  -8  -6 1071.92   30.60
   4  -8  -6  923.60   70.94
  -4  -8   6  946.01   42.49
  -4  -8   6  934.64   23.51
  -4  -8   6  914.02   27.40
   4  -8  -5 1620.92   94.03
   4  -8  -5 1746.59   57.37
   4  -8  -5 1565.11   80.81
  -4  -8   5 1513.76   42.95
  -4  -8   5 1549.72   38.87
  -4  -8   5 1586.78   81.53
   4  -8  -4  109.98   12.77
   4  -8  -4   83.07   23.13
   4  -8  -4  127.15   27.03
  -4  -8   4   72.30   24.12
  -4  -8   4   87.50    8.83
  -4  -8   4   95.66    9.28
   4  -8  -3  570.42   43.85
   4  -8  -3  546.64   33.10
   4  -8  -3  595.39   26.56
  -4  -8   3  636.04   46.82
  -4  -8   3  569.85   20.79
  -4  -8   3  585.77   22.36
   4  -8  -2   11.47    8.12
   4  -8  -2    2.42    4.65
   4  -8  -2   14.37    9.11
  -4  -8   2   -0.17    6.35
  -4  -8   2   -1.56    5.87
  -4  -8   2   11.15    8.79
   4  -8  -1   37.52   10.69
   4  -8  -1   41.45   19.84
   4  -8  -1   47.36   11.63
  -4  -8   1   47.87    6.02
  -4  -8   1   35.81   10.37
  -4  -8   1   27.51   12.26
   4  -8   0  233.96   19.59
   4  -8   0  240.83   20.71
   4  -8   0  233.53   12.53
  -4  -8   0  239.64   19.39
  -4  -8   0  248.24   18.20
  -4  -8   0  393.27   34.79
   4  -8   1 2081.76   70.04
   4  -8   1 2068.87   96.93
  -4  -8  -1 2081.72   75.51
  -4  -8  -1 2009.44   69.33
   4  -8   2  213.41   18.81
   4  -8   2  199.80   19.25
  -4  -8  -2  206.85   13.08
   4  -8   3  999.47   44.18
   4  -8   3 1070.91   61.02
  -4  -8  -3 1115.11   46.08
  -4  -8  -3  929.51   46.85
   4  -8   4   41.55    8.74
   4  -8   4   42.43   18.12
  -4  -8  -4   57.61   13.26
  -4  -8  -4   24.06    9.87
  -4   8  -5 3627.87  122.57
   4  -8   5 4092.60  136.88
  -4  -8  -5 4184.69  164.77
  -4   8  -6   -7.30    6.54
   4  -8   6    4.46   11.51
  -4  -8  -6    9.54    7.48
  -4   8  -7  108.81   13.36
  -4   8  -7   70.50   13.20
  -4  -8  -7   90.27   25.69
   4  -8   7  110.28   13.84
  -4   8  -8  233.20   18.99
   4   8   8  219.06   20.72
  -4   8  -8  223.27   28.02
   4  -8   8  263.27   30.08
  -4  -8  -8  253.22   23.74
   4   8   9  163.17   30.71
  -4   8  -9  139.93   28.26
  -4   8  -9  155.60   26.08
  -4  -8  -9  164.70   34.12
   4  -8   9  199.46   17.72
   4   8  10  117.77   17.97
  -4   8 -10   97.64   22.85
  -4   8 -10   94.21   26.01
  -4  -8 -10   86.51   19.72
   4  -8  10  112.35   24.20
   4   8  11    6.57   11.09
  -4   8 -11   -2.87    9.93
  -4   8 -11   11.72    8.49
   4  -8  11    1.69    8.86
  -4  -8 -11   -2.85   19.94
  -4   8 -12   14.95   17.62
   4   8  12    4.67   19.09
  -4   8 -12    0.00   14.39
  -4  -8 -12   10.01   13.67
   4  -8  12    2.36    9.51
  -4   8 -13  496.26   62.26
   4   8  13  617.84   68.09
  -4   8 -13  608.32   52.16
  -4  -8 -13  857.47   82.86
   4  -8  13  662.40   54.60
   4   8  14    5.64   11.54
  -4   8 -14    9.03   10.68
  -4   8 -14  -17.37    8.32
  -4  -8 -14   17.90   13.66
   4  -8  14    9.27   14.61
  -4   8 -15  140.57   27.98
   4   8  15  200.93   30.23
  -4   8 -15  155.88   34.78
   4  -8  15  222.43   23.55
  -4  -8 -15  307.53   64.59
   4   9 -14   43.57   20.32
   4  -9 -14   23.24   32.83
   4   9 -13   37.71   33.86
   4  -9 -13   46.55   20.44
  -4  -9  13   82.03   21.52
   4   9 -12  144.76   25.89
   4  -9 -12  130.53   24.34
  -4  -9  12  128.26   23.82
   4  -9 -11  450.56   35.01
   4  -9 -11  476.82   55.46
  -4  -9  11  420.27   35.86
   4  -9 -10   59.20   16.79
   4  -9 -10   76.74   28.58
  -4  -9  10   81.19   27.95
   4  -9  -9 1237.29   60.70
   4  -9  -9 1343.90   45.64
  -4  -9   9 1288.43   82.91
   4  -9  -8  196.30   28.67
   4  -9  -8  211.05   23.87
   4  -9  -8  245.75   22.78
  -4  -9   8  194.65   35.99
   4  -9  -7  457.34   28.84
   4  -9  -7  414.47   30.42
   4  -9  -7  442.63   36.60
  -4  -9   7  404.18   46.09
   4  -9  -6   54.04   17.11
   4  -9  -6   63.35   13.70
   4  -9  -6   57.92   13.98
  -4  -9   6   38.08    8.62
  -4  -9   6   46.62    6.66
  -4  -9   6   60.09   23.12
   4  -9  -5   60.45   12.95
   4  -9  -5   71.45   17.26
   4  -9  -5   67.58   22.83
  -4  -9   5   62.32    7.91
  -4  -9   5   69.24   23.39
  -4  -9   5   48.07    7.63
   4  -9  -4    4.85    9.18
   4  -9  -4   17.36   11.87
   4  -9  -4   -7.80   16.21
  -4  -9   4    5.77    6.75
  -4  -9   4   16.94   16.82
  -4  -9   4   14.64    6.31
   4  -9  -3  303.59   34.63
   4  -9  -3  287.86   21.36
   4  -9  -3  300.83   26.91
  -4  -9   3  290.41   17.91
  -4  -9   3  256.87   16.35
  -4  -9   3  267.67   23.60
   4  -9  -2   77.63   23.44
   4  -9  -2   93.58    9.09
   4  -9  -2   83.89   17.05
  -4  -9   2   75.13   13.00
  -4  -9   2   74.26   11.78
  -4  -9   2   90.72   16.14
   4  -9  -1  458.85   39.72
   4  -9  -1  406.45   25.38
   4  -9  -1  406.66   44.50
  -4  -9   1  397.94   17.53
  -4  -9   1  362.18   22.93
  -4  -9   1  436.86   28.42
   4  -9   0  195.79   29.52
   4  -9   0  213.55   19.60
   4  -9   0  200.91   32.65
  -4  -9   0  198.80   21.21
  -4  -9   0  198.71   20.55
  -4  -9   0  156.97   18.44
   4  -9   1  600.97   46.29
   4  -9   1  594.83   33.50
   4  -9   1  561.28   32.43
  -4  -9  -1  562.76   35.62
  -4  -9  -1  526.95   31.77
  -4  -9  -1  626.60   35.09
   4  -9   2  241.28   22.18
   4  -9   2  244.07   33.53
  -4  -9  -2  260.28   23.19
  -4  -9  -2  213.24   17.08
  -4  -9  -2  228.81   23.26
   4  -9   3   52.63   13.04
   4  -9   3   50.13   14.94
  -4  -9  -3   43.30   15.68
  -4  -9  -3    8.88   10.38
  -4  -9  -3   65.41   13.79
   4  -9   4   26.52   18.24
   4  -9   4   -7.63    8.28
  -4  -9  -4   53.89   11.89
  -4  -9  -4   35.95   14.82
   4  -9   5  447.21   27.94
  -4  -9  -5  504.42   32.83
  -4  -9  -5  442.28   41.46
   4  -9   6  725.76   52.74
  -4  -9  -6  743.67   55.45
  -4  -9  -6  767.03   43.23
  -4   9  -7   26.40   11.78
   4  -9   7   47.16   11.93
  -4  -9  -7   26.72   22.21
  -4   9  -8  143.26   33.01
   4  -9   8  260.72   32.39
  -4  -9  -8  265.89   25.96
  -4   9  -9  111.65   30.47
   4  -9   9  173.02   18.43
  -4  -9  -9  121.01   35.48
  -4   9 -10  234.56   25.21
  -4   9 -10  251.60   21.16
  -4  -9 -10  240.64   29.32
   4  -9  10  296.61   34.81
  -4   9 -11   95.55   31.40
  -4   9 -11   84.40   24.65
  -4  -9 -11   97.73   37.35
   4  -9  11   99.47   16.62
  -4   9 -12   64.15   17.50
  -4   9 -12    5.42   13.41
  -4  -9 -12  117.46   21.81
   4  -9  12   55.21   14.61
  -4   9 -13  195.94   48.60
  -4   9 -13  267.40   37.36
   4  -9  13  316.19   39.99
  -4  -9 -13  183.01   62.66
   4 -10 -11  307.76   38.91
   4 -10 -11  280.30   33.39
  -4 -10  11  377.09   52.28
   4 -10 -10   45.67   17.88
   4 -10 -10   35.91   34.43
  -4 -10  10   42.42   28.19
   4 -10  -9   29.42   18.00
   4 -10  -9   23.06   24.53
  -4 -10   9   20.37   14.74
   4 -10  -8  169.98   37.02
   4 -10  -8  196.60   44.21
  -4 -10   8  146.88   22.65
   4 -10  -7  147.33   42.71
   4 -10  -7  129.47   21.57
  -4 -10   7  174.91   21.64
   4 -10  -6  114.74   23.01
   4 -10  -6   64.35   17.26
   4 -10  -6   93.03   18.26
  -4 -10   6  114.91   18.60
   4 -10  -5  375.01   35.45
   4 -10  -5  361.57   27.05
   4 -10  -5  375.82   28.45
  -4 -10   5  369.05   29.74
   4 -10  -4   81.62   17.23
   4 -10  -4  109.86   27.51
   4 -10  -4   76.61   21.48
  -4 -10   4  119.33   18.13
   4 -10  -3  511.32   22.39
   4 -10  -3  541.17   49.41
   4 -10  -3  563.65   39.43
  -4 -10   3  556.76   34.92
   4 -10  -2  452.91   33.78
   4 -10  -2  417.39   28.46
   4 -10  -2  447.50   43.47
  -4 -10   2  371.40   26.38
  -4 -10   2  335.90   23.98
  -4 -10   2  447.73   31.27
   4 -10  -1  464.66   28.98
   4 -10  -1  430.12   50.70
   4 -10  -1  460.66   30.08
  -4 -10   1  405.35   29.59
  -4 -10   1  455.66   32.32
  -4 -10   1  400.39   26.97
   4 -10   0   60.46   25.54
   4 -10   0   56.01   14.05
   4 -10   0   50.86   14.86
  -4 -10   0   47.31   16.02
  -4 -10   0   52.44   15.82
  -4 -10   0   46.61   14.26
   4 -10   1  496.06   33.25
   4 -10   1  509.15   34.02
   4 -10   1  511.75   30.75
  -4 -10  -1  465.47   37.57
  -4 -10  -1  414.63   33.75
  -4 -10  -1  488.52   52.15
   4 -10   2   41.90   21.98
   4 -10   2   34.85   14.53
   4 -10   2   49.92   12.37
  -4 -10  -2   16.11   10.56
  -4 -10  -2  -12.35   23.80
  -4 -10  -2   29.30    9.70
   4 -10   3 1145.57   74.79
   4 -10   3 1178.68   70.79
   4 -10   3 1108.24   41.99
  -4 -10  -3 1072.91   65.37
  -4 -10  -3  968.45   59.58
  -4 -10  -3 1206.94   81.40
   4 -10   4   -0.92   10.34
  -4 -10  -4   14.27   14.09
  -4 -10  -4    1.54   14.64
   4 -10   5  195.39   34.98
  -4 -10  -5  166.33   31.35
   4 -10   6   61.52   14.52
  -4 -10  -6   30.05   25.12
   4 -10   7   65.32   21.84
  -4 -10  -7   29.44   16.43
   4 -10   8   13.42   10.70
  -4 -10  -8   -4.29   20.26
  -4  10  -9  118.58   32.52
   4 -10   9  151.44   31.20
  -4 -10  -9  146.69   24.98
  -4  10 -10    5.54   11.75
   4 -10  10   18.01   17.28
  -4 -10 -10   -7.04   22.96
   4 -11  -6  683.15   46.03
   4 -11  -6  800.18   85.10
  -4 -11   6  776.24   46.60
   4 -11  -5  184.33   50.00
   4 -11  -5  190.28   39.49
  -4 -11   5  218.07   25.87
   4 -11  -4  481.81   56.21
   4 -11  -4  640.58   70.88
  -4 -11   4  587.00   39.21
   4 -11  -3   23.33   24.97
   4 -11  -3   -2.21   19.92
  -4 -11   3   21.99   13.35
   4 -11  -2   29.09   13.85
   4 -11  -2   19.80   26.90
  -4 -11   2   41.53   23.97
   4 -11  -1   12.83   22.41
   4 -11  -1   24.48   18.66
  -4 -11   1   -5.64   21.21
   4 -11   0   -0.91   21.66
   4 -11   0   76.02   25.92
   4 -11   0   48.00   15.80
  -4 -11   0    1.26   25.80
   4 -11   1  451.23   35.18
   4 -11   1  423.58   46.14
   4 -11   1  405.40   35.54
  -4 -11  -1  485.63   55.27
   4 -11   2  118.57   30.37
   4 -11   2   67.13   13.57
  -4 -11  -2   69.67   23.87
  -4 -11  -2   63.47   22.41
  -4 -11  -2   89.81   19.46
   4 -11   3  191.83   43.46
   4 -11   3  275.85   24.64
  -4 -11  -3  279.49   28.43
  -4 -11  -3  229.69   34.48
  -4 -11  -3  168.36   35.84
   4 -11   4  288.11   39.94
   4 -11   4  244.73   29.51
  -4 -11  -4  286.45   40.68
  -4 -11  -4  266.17   40.28
  -4 -11  -4  341.86   30.81
   4 -11   5   12.28   17.41
   4 -11   5   -1.60   15.40
  -4 -11  -5   -4.77   10.11
  -4 -11  -5   10.67   16.33
   5   0 -23  -17.78   22.96
   5   0 -23   -1.91   13.16
  -5   0  23    5.22   11.48
   5   0 -22  395.83   41.99
   5   0 -22  243.65   60.55
  -5   0  22  368.01   52.61
   5   0 -21  -10.58   22.32
   5   0 -21   14.14   20.26
  -5   0  21  -10.14   17.65
   5   0 -20  268.23   44.26
   5   0 -20  176.98   26.23
  -5   0  20  171.93   36.88
   5   0 -19    4.22   11.27
   5   0 -19  -18.57   10.96
  -5   0  19    3.94    9.78
   5   0 -18  527.62   35.70
   5   0 -18  624.01   56.48
  -5   0  18  505.53   31.73
   5   0 -17   14.19   14.37
   5   0 -17    7.05   14.27
  -5   0  17   -4.50    7.88
   5   0 -16  899.49   41.03
   5   0 -16  792.77   57.14
  -5   0  16  747.56   35.15
   5   0 -15    2.92    8.41
   5   0 -15    3.58   13.33
  -5   0  15    6.64    7.56
   5   0 -14  193.92   26.59
   5   0 -14  253.52   18.49
  -5   0  14  185.18   15.47
   5   0 -13    6.52    6.82
   5   0 -13   -4.65   10.83
  -5   0  13    4.62    6.04
   5   0 -12  335.91   16.98
   5   0 -12  329.88   26.16
  -5   0  12  329.82   16.01
   5   0 -11   11.78    5.68
   5   0 -11    7.13    6.03
  -5   0  11    2.40    8.70
   5   0 -10  652.17   21.67
   5   0 -10  617.62   31.22
  -5   0  10  593.30   19.72
   5   0  -9    3.27    6.45
   5   0  -9   -2.54    4.21
  -5   0   9   -1.05    3.89
   5   0  -8   18.79    5.31
   5   0  -8   22.19    8.52
  -5   0   8   12.46    4.99
   5   0  -7    1.58    3.41
   5   0  -7   -7.61    5.24
  -5   0   7    7.00    5.10
  -5   0   7   -5.70    5.46
   5   0  -6 6825.42  186.77
   5   0  -6 6829.64  189.50
  -5   0   6 6974.62  198.07
   5   0  -5   -0.23    2.50
   5   0  -5   -1.15    2.43
  -5   0   5    2.50    3.75
   5   0  -433689.83 1558.33
  -5   0   433351.36 1511.55
   5   0  -3    3.62    4.17
  -5   0   3    2.89    3.65
   5   0  -2  521.07   12.17
  -5   0   2  552.50   12.27
  -5   0   2  534.37   10.99
   5   0  -1    2.37    4.33
  -5   0   1   -5.83    4.29
   5   0   0   67.50    4.78
  -5   0   0   61.83    7.38
   5   0   1   -7.87    4.58
  -5   0  -1   -0.19    2.73
   5   0   2 2423.51   53.66
  -5   0  -2 2339.90   58.84
   5   0   3    4.40    5.00
  -5   0  -3   -4.16    4.67
   5   0   4 1965.84   56.62
  -5   0  -4 1971.26   46.81
   5   0   5    5.68    4.99
  -5   0  -5    7.93    4.68
   5   0   6 4243.88  118.32
  -5   0  -6 4287.41  132.98
   5   0   7   -9.65    9.00
  -5   0  -7   -1.27    5.07
   5   0   8    7.19   11.42
  -5   0  -8   15.65   10.25
   5   0   9    8.99   10.82
  -5   0  -9    3.36    6.02
   5   0  10    8.77   12.93
  -5   0 -10    7.43    7.02
   5   0  11   10.32    8.26
  -5   0 -11   -1.49    7.09
   5   0  12  976.72   46.63
  -5   0 -12  898.36   38.81
   5   0  13   16.71   19.73
  -5   0 -13   15.39   10.31
   5   0  14  799.42   68.34
  -5   0 -14  767.86   40.42
   5   0  15    1.63   11.61
  -5   0 -15    3.53   10.40
   5   0  16  583.94   43.42
  -5   0 -16  654.82   63.54
   5   0  17  -16.30   24.14
  -5   0 -17   -8.16   22.87
   5   0  18   14.27   15.32
  -5   0 -18    2.94   14.79
   5   0  19   -5.38   25.14
  -5   0 -19    8.15   15.65
   5   0  20  106.98   30.76
  -5   0 -20  140.67   52.36
   5   0  21    1.89   15.54
  -5   0 -21   -1.86   24.76
   5   1 -23   -2.99   14.21
   5   1 -23   18.44   21.06
  -5   1  23   -3.16   20.40
   5  -1 -23    3.46   16.55
   5  -1 -23  -12.78   13.22
  -5  -1  23    8.04   18.55
   5   1 -22    4.19   23.18
   5   1 -22    3.13   24.62
  -5   1  22   10.75   21.93
   5  -1 -22    3.84   22.96
  -5  -1  22    4.21   12.17
   5  -1 -22   11.17   28.62
   5   1 -21    6.19   24.90
  -5   1  21    4.37   13.83
   5   1 -21   19.09   14.82
   5  -1 -21   18.91   16.94
   5  -1 -21    2.62   23.11
  -5  -1  21   14.35   12.40
   5   1 -20  471.33   62.10
   5   1 -20  633.71   62.22
  -5   1  20  465.50   36.81
   5  -1 -20  441.64   39.31
   5  -1 -20  620.02   45.96
  -5  -1  20  533.01   51.62
   5   1 -19   76.90   22.60
   5   1 -19  120.98   20.99
  -5   1  19  155.10   20.22
   5  -1 -19  119.27   32.74
   5  -1 -19  172.05   38.30
  -5  -1  19  136.80   28.43
   5   1 -18  976.17   65.84
   5   1 -18  746.50   45.67
  -5   1  18  726.75   41.36
   5  -1 -18  808.60   64.65
   5  -1 -18  972.52   71.91
  -5  -1  18  801.12   38.36
   5   1 -17   25.55   19.56
   5   1 -17   37.44   14.08
  -5   1  17   16.69   12.70
   5  -1 -17   25.26   14.57
   5  -1 -17   44.87   12.71
  -5  -1  17   48.64   11.11
   5   1 -16   14.65   11.93
  -5   1  16   22.88   10.77
   5   1 -16   32.30    9.87
   5  -1 -16   -5.61   13.07
   5  -1 -16   26.82   10.68
  -5  -1  16   16.05    9.20
   5   1 -15  110.37   20.10
   5   1 -15   67.61   14.38
  -5   1  15   59.34   13.65
   5  -1 -15   77.32   13.37
   5  -1 -15   83.43   15.72
  -5  -1  15   69.73   18.26
   5   1 -14 1044.79   50.35
   5   1 -14  890.72   39.38
  -5   1  14  846.35   36.00
   5  -1 -14  985.25   39.70
   5  -1 -14  873.97   36.34
  -5  -1  14  898.97   44.77
   5   1 -13 1097.64   57.16
  -5   1  13 1075.73   38.96
   5   1 -13 1264.89   40.35
   5  -1 -13 1202.45   41.42
   5  -1 -13 1073.82   51.29
  -5  -1  13 1088.38   35.09
   5   1 -12    9.26   11.50
  -5   1  12    6.41   10.70
   5   1 -12   -0.35    5.77
   5  -1 -12   15.01    6.69
   5  -1 -12   -1.94    9.72
  -5  -1  12   12.27    5.27
   5   1 -11   81.04    9.00
  -5   1  11   67.06    9.77
   5   1 -11   90.22   10.52
   5  -1 -11   83.36    8.74
  -5  -1  11   88.08   12.29
   5  -1 -11   98.15   10.13
   5   1 -10 5105.90  172.90
   5   1 -10 5385.38  152.58
  -5   1  10 4977.50  164.34
   5  -1 -10 5318.40  173.18
   5  -1 -10 4889.18  142.29
  -5  -1  10 5002.96  138.08
   5   1  -9  356.59   16.24
  -5   1   9  368.44   15.66
   5   1  -9  400.90   19.80
   5  -1  -9  388.35   19.97
   5  -1  -9  397.77   15.96
  -5  -1   9  381.82   15.69
  -5  -1   9  399.93   17.58
   5   1  -8 4592.36  127.89
   5   1  -8 4679.59  129.38
  -5   1   8 4389.26  121.93
   5  -1  -8 4608.61  141.26
  -5  -1   8 4551.32  123.01
  -5  -1   8 4631.44  137.94
   5  -1  -8 4582.27  119.52
   5   1  -7  289.64   19.69
   5   1  -7  299.98   13.32
   5  -1  -7  303.10   18.27
   5  -1  -7  311.08   14.04
  -5  -1   7  295.61   17.66
  -5  -1   7  299.83   12.47
   5   1  -6 1312.74   33.07
   5   1  -6 1317.43   26.20
   5  -1  -6 1321.07   40.48
   5  -1  -6 1320.14   31.89
  -5  -1   6 1318.36   39.75
   5   1  -5  809.97   20.34
   5   1  -5  809.59   18.04
   5  -1  -5  770.87   17.92
   5  -1  -5  828.63   20.82
  -5  -1   5  810.05   19.61
   5   1  -4 2204.57   44.74
   5   1  -4 2202.40   44.25
   5   1  -4 2193.01   57.59
  -5   1   4 2201.72   42.82
   5  -1  -4 2245.33   44.41
  -5  -1   4 2183.85   57.00
   5   1  -3 5015.65  115.13
  -5   1   3 5133.11  111.96
   5  -1  -3 4843.09  124.01
  -5  -1   3 5067.22  126.45
   5   1  -2  929.14   18.07
  -5   1   2  970.86   22.03
  -5   1   2  926.47   15.41
  -5  -1   2  989.07   27.49
  -5  -1   2  960.72   18.59
   5   1  -1 6259.62  150.65
  -5   1   1 6338.16  177.83
   5  -1  -1 6618.39  174.63
  -5  -1   1 6264.75  156.36
  -5   1   0 2348.72   52.48
   5   1   0 2391.79   52.02
  -5  -1   0 2332.18   50.47
   5  -1   0 2421.75   54.20
  -5   1  -1  229.53    8.40
   5   1   1  219.34   10.22
  -5  -1  -1  224.05    9.77
   5  -1   1  235.84   12.94
   5   1   2  177.49   10.60
  -5   1  -2  153.61   11.28
   5  -1   2  162.21    7.64
  -5  -1  -2  159.02    6.44
   5   1   3 6015.51  161.14
  -5   1  -3 5865.33  169.43
   5  -1   3 5951.82  161.71
  -5  -1  -3 5905.46  167.51
   5   1   4   99.22   12.07
  -5   1  -4   97.57    7.32
   5  -1   4   82.69    7.88
  -5  -1  -4  106.65   11.28
   5   1   5   93.11   13.60
  -5   1  -5   58.96   12.26
   5  -1   5   84.62    7.93
  -5  -1  -5   80.50    7.51
   5   1   6  138.71   18.07
  -5   1  -6  158.18   16.17
   5  -1   6  163.24   16.84
  -5  -1  -6  141.18   16.21
   5   1   7   94.22   17.31
  -5   1  -7   99.16   14.75
   5  -1   7  112.56    9.89
  -5  -1  -7   83.91    9.46
   5   1   8   16.76    8.07
  -5   1  -8   27.54    6.81
   5  -1   8   22.31    7.19
  -5  -1  -8    8.71    6.96
   5   1   9  508.39   25.76
  -5   1  -9  481.96   30.98
   5  -1   9  492.85   22.03
  -5  -1  -9  439.43   20.86
   5   1  10  197.88   27.20
  -5   1 -10  180.12   14.09
   5  -1  10  186.89   23.32
  -5  -1 -10  157.51   14.12
   5   1  11  413.35   26.80
  -5   1 -11  423.06   21.63
   5  -1  11  362.93   35.57
  -5  -1 -11  357.05   21.79
   5   1  12  806.04   39.67
  -5   1 -12  722.70   33.67
   5  -1  12  725.56   36.53
  -5  -1 -12  749.46   34.74
   5   1  13   58.34   24.83
  -5   1 -13   32.74   12.83
   5  -1  13   63.62   14.25
  -5  -1 -13   38.44   13.22
   5   1  14  653.20   41.46
  -5   1 -14  634.20   37.42
   5  -1  14  703.41   42.57
  -5  -1 -14  656.03   57.43
   5   1  15  741.38   71.00
  -5   1 -15  743.13   43.99
   5  -1  15  783.12   71.10
  -5  -1 -15  827.64   68.21
   5   1  16   63.13   21.36
  -5   1 -16  114.66   19.07
   5  -1  16   49.67   34.63
  -5  -1 -16   83.25   20.77
   5   1  17   15.64   27.12
  -5   1 -17   15.62   14.47
   5  -1  17   15.55   16.38
  -5  -1 -17   38.65   16.69
  -5   1 -18  728.19   73.18
   5   1  18  741.08   55.63
  -5  -1 -18  790.31   85.91
   5  -1  18  653.66   51.45
  -5   1 -19    9.89   30.17
   5   1  19  171.44   29.30
  -5   1 -19  126.67   46.95
   5  -1  19  154.31   45.11
  -5  -1 -19  278.12   49.92
   5   1  20  127.60   51.48
  -5   1 -20  181.83   34.64
  -5   1 -20  120.55   47.07
  -5  -1 -20  179.88   35.62
   5  -1  20  107.90   31.30
  -5   1 -21   58.76   49.70
   5   1  21   76.07   28.82
  -5   1 -21   92.05   23.62
   5  -1  21   57.45   27.62
  -5  -1 -21   88.29   50.32
   5   2 -23   -2.04   15.34
   5   2 -23   17.24   18.57
  -5   2  23   12.10   22.31
   5  -2 -23  -19.20   17.91
   5  -2 -23    0.90   13.36
  -5  -2  23   -5.13   11.19
   5   2 -22  403.57   46.49
   5   2 -22  462.48   59.47
  -5   2  22  490.70   43.46
   5  -2 -22  420.29   65.19
  -5  -2  22  526.34   55.24
   5  -2 -22  668.67   88.32
   5   2 -21   45.05   15.67
  -5   2  21   13.74   17.80
   5   2 -21   33.61   29.94
   5  -2 -21   46.35   26.76
  -5  -2  21   21.65   22.44
   5  -2 -21   41.23   35.07
   5   2 -20   11.54   22.72
  -5   2  20    7.52   13.11
   5   2 -20   -5.25   19.06
   5  -2 -20  -16.12   16.14
   5  -2 -20   18.41   12.69
  -5  -2  20    8.68   10.29
   5   2 -19   53.54   29.87
  -5   2  19   46.56   17.40
   5   2 -19   60.26   15.90
   5  -2 -19   65.84   26.39
   5  -2 -19   72.24   20.58
  -5  -2  19   50.93   21.51
   5   2 -18  140.81   36.59
   5   2 -18  173.96   30.20
  -5   2  18  149.19   21.18
   5  -2 -18  164.64   41.94
   5  -2 -18  127.38   31.76
  -5  -2  18  154.76   26.25
   5   2 -17  290.03   20.94
   5   2 -17  327.09   39.84
  -5   2  17  204.69   23.37
   5  -2 -17  233.17   45.16
   5  -2 -17  269.78   22.71
  -5  -2  17  225.53   18.54
   5   2 -16  363.72   42.78
  -5   2  16  290.48   25.87
   5   2 -16  406.11   33.09
   5  -2 -16  332.55   36.46
   5  -2 -16  388.77   45.77
  -5  -2  16  369.67   20.13
   5   2 -15 1051.19   38.21
  -5   2  15  934.06   42.68
   5   2 -15  983.58   65.74
   5  -2 -15 1072.48   56.95
  -5  -2  15  999.69   35.14
   5  -2 -15 1068.51   48.13
   5   2 -14 1135.14   48.33
   5   2 -14  928.63   43.36
  -5   2  14  947.94   40.74
   5  -2 -14  962.47   38.01
   5  -2 -14 1071.32   42.95
  -5  -2  14  941.54   43.86
   5   2 -13  239.26   13.74
  -5   2  13  236.76   27.56
   5   2 -13  234.50   18.33
   5  -2 -13  207.68   18.12
   5  -2 -13  235.70   15.09
  -5  -2  13  218.41   19.10
   5   2 -12 2779.71  112.09
  -5   2  12 2794.85  107.24
   5   2 -12 3190.17   98.43
   5  -2 -12 2769.99   97.19
   5  -2 -12 3038.38  112.21
  -5  -2  12 2764.79   74.83
   5   2 -11 1115.03   29.40
  -5   2  11 1039.74   36.26
   5   2 -11 1087.19   38.51
   5  -2 -11 1102.74   49.78
   5  -2 -11 1027.78   40.30
  -5  -2  11 1054.62   27.38
   5   2 -10   -1.23    5.36
   5   2 -10   -2.49    9.27
  -5   2  10   -2.41    5.30
   5  -2 -10    4.76    6.09
   5  -2 -10    4.34    5.34
  -5  -2  10    3.54    7.99
  -5  -2  10    0.05    5.00
  -5   2   9  746.13   35.98
   5   2  -9  759.76   23.85
   5   2  -9  807.41   38.82
   5  -2  -9  807.55   26.64
  -5  -2   9  767.92   22.52
  -5  -2   9  752.35   24.41
   5  -2  -9  735.44   26.51
   5   2  -8 4948.59  124.28
   5   2  -8 4999.31  147.46
   5  -2  -8 4811.06  125.53
   5  -2  -8 5085.45  146.52
  -5  -2   8 5047.34  129.27
  -5  -2   8 4947.06  155.14
   5   2  -7   47.57   12.20
   5   2  -7   41.11    5.24
   5  -2  -7   42.99    6.12
   5  -2  -7   50.72   11.70
  -5  -2   7   50.26    4.75
  -5  -2   7   44.04   11.00
   5   2  -6 1819.93   37.63
   5   2  -6 1798.76   48.13
   5  -2  -6 1814.95   39.01
   5  -2  -6 1874.67   60.43
  -5  -2   6 1830.51   57.91
   5   2  -5 1556.29   40.66
   5   2  -5 1604.01   28.17
   5  -2  -5 1589.98   40.87
   5  -2  -5 1604.69   29.84
  -5  -2   5 1604.52   41.01
   5   2  -4 1098.67   16.88
   5   2  -4 1078.03   28.32
   5  -2  -4 1156.52   18.55
  -5  -2   4 1158.72   37.66
   5  -2  -3  854.44   22.73
  -5  -2   3  824.42   22.16
   5   2  -2 1312.35   22.26
   5  -2  -2 1392.06   42.56
  -5  -2   2 1354.29   32.66
  -5  -2   2 1310.47   20.67
   5   2  -1 5707.73  134.57
  -5   2   1 5875.97  169.73
   5  -2  -1 6092.83  164.69
  -5  -2   1 5582.91  130.04
   5   2   010647.30  320.36
  -5   2   010949.75  345.86
   5  -2   011299.91  359.84
  -5  -2   010669.31  315.87
   5   2   1 2834.55   69.11
  -5   2  -1 2867.66   69.30
   5  -2   1 2943.80   71.67
  -5  -2  -1 2840.58   65.57
   5   2   2  156.47   11.63
  -5   2  -2  171.05    8.35
   5  -2   2  173.05   13.90
  -5  -2  -2  156.86    6.58
  -5   2  -3 1571.36   38.80
   5   2   3 1570.81   38.68
  -5  -2  -3 1619.82   37.32
   5  -2   3 1625.00   40.08
  -5   2  -413053.01  451.47
   5   2   413450.67  475.35
  -5  -2  -413227.16  478.37
   5  -2   412845.98  448.42
   5   2   5    7.54    8.37
  -5   2  -5   -2.91    4.37
   5  -2   5   -0.42    4.55
  -5  -2  -5    3.94    4.49
  -5   2  -616552.28  657.70
   5   2   616982.79  664.64
  -5  -2  -615641.98  610.30
   5  -2   616611.47  634.78
   5   2   7  171.52   20.98
  -5   2  -7  163.78   17.22
   5  -2   7  146.04   17.74
  -5  -2  -7  123.51   11.42
   5   2   8  126.46   12.97
  -5   2  -8  105.08   10.55
   5  -2   8   91.53   10.94
  -5  -2  -8  131.57   11.42
   5   2   9  857.77   48.68
  -5   2  -9  835.93   29.85
   5  -2   9  830.08   42.71
  -5  -2  -9  785.28   30.83
  -5   2 -10   91.99   11.43
   5   2  10  102.81   13.79
  -5  -2 -10   76.09   12.61
   5  -2  10   69.75   19.19
  -5   2 -11   53.53   18.04
   5   2  11   65.92   21.54
  -5  -2 -11   53.91   12.09
   5  -2  11   60.59   18.42
   5   2  12  103.97   18.13
  -5   2 -12  139.77   15.34
   5  -2  12  108.87   25.78
  -5  -2 -12  105.39   26.39
   5   2  13  270.65   25.22
  -5   2 -13  221.46   21.21
   5  -2  13  270.38   35.98
  -5  -2 -13  264.86   22.96
   5   2  14  128.90   21.37
  -5   2 -14   95.28   17.58
   5  -2  14  107.17   30.82
  -5  -2 -14  166.87   19.63
   5   2  15  223.06   28.66
  -5   2 -15  241.51   23.55
   5  -2  15  227.89   41.18
  -5  -2 -15  213.54   26.96
  -5   2 -16 1518.14   80.86
   5   2  16 1603.45  113.04
  -5   2 -16 1380.82   67.56
   5  -2  16 1566.80   79.97
  -5  -2 -16 1650.88  111.91
   5   2  17  125.14   24.36
  -5   2 -17  102.33   18.97
  -5   2 -17  118.41   25.95
   5  -2  17  111.52   24.34
  -5  -2 -17   94.68   25.23
   5   2  18   -9.00   26.69
  -5   2 -18   14.60   28.04
  -5   2 -18    6.88   14.96
   5  -2  18   15.31   15.97
  -5  -2 -18   20.35   17.45
   5   2  19  208.26   32.92
  -5   2 -19  176.46   27.18
  -5   2 -19  165.91   33.89
  -5  -2 -19  190.07   56.15
   5  -2  19  131.88   47.44
  -5   2 -20   20.07   31.95
   5   2  20   32.69   32.04
  -5   2 -20   11.45   22.88
   5  -2  20   12.95   18.33
  -5  -2 -20    8.68   22.70
   5   2  21  171.28   33.78
  -5   2 -21   97.36   34.00
  -5   2 -21   75.59   39.07
   5  -2  21  124.86   30.33
  -5  -2 -21  124.47   64.37
   5   3 -22   12.88   10.69
  -5   3  22  -10.43   15.09
   5   3 -22   -8.25   16.29
   5  -3 -22    0.08   13.35
   5  -3 -22  -15.48   32.19
  -5  -3  22   24.13   17.15
   5   3 -21   40.76   22.05
   5   3 -21   30.95   23.85
  -5   3  21   40.04   19.93
   5  -3 -21   51.38   25.63
  -5  -3  21   59.12   14.55
   5  -3 -21   54.68   28.84
   5   3 -20  788.71   57.92
  -5   3  20  764.18   54.25
   5   3 -20  971.35   66.34
   5  -3 -20 1023.79   68.41
  -5  -3  20  921.49   61.00
   5  -3 -20  847.32   53.20
   5   3 -19   10.15   15.53
   5   3 -19   26.04   10.84
  -5   3  19   17.25   14.44
   5  -3 -19   -1.72   20.15
   5  -3 -19   22.15   18.05
  -5  -3  19    7.83    9.98
   5   3 -18  893.80   56.50
   5   3 -18  719.05   49.29
  -5   3  18  735.22   46.18
   5  -3 -18  792.01   42.87
  -5  -3  18  803.57   35.39
   5  -3 -18  943.70   81.34
   5   3 -17  343.58   32.43
  -5   3  17  367.19   30.63
   5   3 -17  410.55   35.43
   5  -3 -17  390.67   40.71
   5  -3 -17  453.83   54.48
  -5  -3  17  403.80   32.37
   5   3 -16  122.10   13.05
   5   3 -16  105.20   20.24
  -5   3  16  119.94   18.64
   5  -3 -16  129.26   32.62
   5  -3 -16  129.60   25.29
  -5  -3  16  156.54   19.39
   5   3 -15  137.11   19.59
  -5   3  15  178.77   19.29
   5   3 -15  107.64   20.35
   5  -3 -15  160.68   16.36
   5  -3 -15  189.48   19.99
  -5  -3  15  141.53   12.33
   5   3 -14  296.30   21.31
   5   3 -14  256.69   37.76
  -5   3  14  263.25   35.80
   5  -3 -14  344.49   22.91
   5  -3 -14  210.86   18.36
  -5  -3  14  278.87   14.54
   5   3 -13  213.78   17.53
   5   3 -13  241.91   21.50
  -5   3  13  240.48   30.90
   5  -3 -13  251.48   19.95
  -5  -3  13  234.63   18.38
   5   3 -12  134.89   12.77
   5   3 -12  142.48   16.56
  -5   3  12  165.02   15.31
   5  -3 -12  125.35   23.90
  -5  -3  12  101.26   14.50
  -5  -3  12  136.64   13.17
   5   3 -11  184.34   12.23
   5   3 -11  191.10   26.29
  -5   3  11  179.69   24.48
   5  -3 -11  184.21   24.59
  -5  -3  11  187.31    8.40
  -5  -3  11  185.00   14.26
  -5   3  10  582.86   25.91
   5   3 -10  598.40   19.26
   5   3 -10  662.37   39.65
   5  -3 -10  642.77   37.09
  -5  -3  10  623.67   19.56
  -5  -3  10  598.21   23.76
   5   3  -9   89.43    6.86
   5   3  -9  101.31   11.76
   5  -3  -9  102.49   11.00
  -5  -3   9   97.38    6.83
  -5  -3   9  114.30   15.76
   5   3  -8 1486.64   46.36
   5   3  -8 1502.67   35.03
   5  -3  -8 1532.30   58.58
  -5  -3   8 1441.03   42.52
  -5  -3   8 1536.50   34.78
   5   3  -7  730.11   15.14
   5   3  -7  711.35   25.43
   5  -3  -7  701.65   24.98
  -5  -3   7  713.27   33.79
  -5  -3   7  734.12   13.27
   5   3  -6 1304.93   50.46
   5   3  -6 1275.71   19.26
   5  -3  -6 1354.34   38.27
  -5  -3   6 1315.64   47.78
   5   3  -5   82.24    9.11
   5  -3  -5   96.37    9.28
  -5  -3   5  107.49   14.19
   5   3  -4  226.16   12.62
   5  -3  -4  227.11    3.25
  -5  -3   4  243.44   19.22
   5  -3  -3  819.21   25.69
  -5  -3   3  834.64   25.31
   5  -3  -2  140.77   10.28
  -5  -3   2  160.45    9.99
  -5  -3   2  144.41    3.41
   5   3  -1 6267.60  149.37
  -5   3   1 5751.91  127.32
   5  -3  -1 6558.94  203.33
  -5  -3   1 6043.59  142.32
   5   3   0 8430.10  236.92
  -5   3   0 8502.61  226.24
  -5   3   0 8514.32  261.38
   5  -3   0 8684.61  269.55
  -5  -3   0 8541.05  238.47
   5   3   1 2887.40   65.25
  -5   3  -1 3069.91   68.21
  -5   3  -1 2951.07   76.40
   5  -3   1 3100.14   94.64
  -5  -3  -1 2900.64   64.79
   5   3   211343.59  387.67
  -5   3  -212443.79  402.38
  -5   3  -211907.47  402.43
   5  -3   212303.36  418.19
  -5  -3  -211701.72  394.73
   5   3   3  347.80   12.71
  -5   3  -3  362.11   16.06
  -5   3  -3  333.30   13.72
  -5  -3  -3  330.87   12.12
   5  -3   3  369.46   14.69
  -5   3  -4 1083.69   40.13
   5   3   4 1002.20   28.93
  -5   3  -4 1123.17   27.95
  -5  -3  -4 1053.79   28.79
   5  -3   4 1115.46   31.61
   5   3   5 7554.03  243.03
  -5   3  -5 8237.28  273.07
  -5   3  -5 8143.28  254.47
  -5  -3  -5 7773.48  246.24
   5  -3   5 8228.28  257.54
   5   3   6 1148.20   48.80
  -5   3  -6 1171.35   35.17
  -5   3  -6 1207.96   46.07
  -5  -3  -6 1147.62   35.04
   5  -3   6 1193.16   35.82
   5   3   7  426.64   29.43
  -5   3  -7  407.95   26.36
  -5   3  -7  427.91   18.52
  -5  -3  -7  411.12   19.15
   5  -3   7  432.63   27.10
   5   3   8  680.95   40.37
  -5   3  -8  626.14   26.04
  -5   3  -8  675.35   24.61
   5  -3   8  667.45   25.27
  -5  -3  -8  712.58   27.29
   5   3   9   85.96   12.94
  -5   3  -9   90.47   10.95
  -5   3  -9   81.91   12.28
   5  -3   9   89.03   17.89
  -5  -3  -9  100.12   19.56
  -5   3 -10 2196.87   77.70
   5   3  10 2311.66   81.48
  -5   3 -10 2381.88   94.26
   5  -3  10 2325.56   75.59
  -5  -3 -10 2409.75  100.23
   5   3  11   85.13   24.77
  -5   3 -11   62.93   12.95
  -5   3 -11   72.32   23.88
  -5  -3 -11   81.04   14.78
   5  -3  11  102.88   13.34
   5   3  12 2045.47   79.95
  -5   3 -12 2008.82  103.02
  -5   3 -12 2059.46   94.78
  -5  -3 -12 2157.22   79.98
   5  -3  12 2014.87   95.74
  -5   3 -13    3.41    8.76
   5   3  13    6.46   10.87
  -5   3 -13   -0.42   10.44
  -5  -3 -13   18.59   16.88
   5  -3  13    7.83   14.83
   5   3  14   76.57   29.19
  -5   3 -14   47.98   14.31
  -5   3 -14   77.28   17.28
  -5  -3 -14   62.30   17.68
   5  -3  14   84.10   24.91
  -5   3 -15  225.10   22.18
   5   3  15  218.83   28.46
  -5   3 -15  224.97   26.83
  -5  -3 -15  203.81   28.26
   5  -3  15  198.16   39.51
  -5   3 -16  593.86   67.97
   5   3  16  603.71   46.50
  -5   3 -16  520.05   33.78
  -5  -3 -16  754.81   73.99
   5  -3  16  584.65   41.80
   5   3  17   44.78   31.04
  -5   3 -17   44.97   19.04
  -5   3 -17   28.68   14.14
   5  -3  17   22.68   18.22
  -5  -3 -17   43.09   20.08
   5   3  18  243.23   35.61
  -5   3 -18  230.57   29.81
  -5   3 -18  236.72   35.24
  -5  -3 -18  298.87   39.01
   5  -3  18  265.18   32.58
  -5   3 -19   10.58   26.30
   5   3  19   13.76   27.48
  -5   3 -19    4.16   10.99
  -5  -3 -19    7.44   30.38
   5  -3  19    0.61   24.06
   5   3  20   41.10   21.88
  -5   3 -20    7.69   15.69
  -5   3 -20   35.01   21.40
   5  -3  20   -3.73   31.72
  -5  -3 -20   46.11   25.87
   5   4 -21  137.88   31.45
  -5   4  21  157.03   27.99
   5   4 -21  124.68   28.41
   5  -4 -21  113.92   38.61
   5  -4 -21  178.90   36.39
  -5  -4  21  152.57   29.71
   5   4 -20  306.89   39.51
  -5   4  20  324.02   36.48
   5   4 -20  265.08   36.71
   5  -4 -20  465.67   47.18
   5  -4 -20  331.82   30.94
  -5  -4  20  356.59   36.68
   5   4 -19  743.31   54.56
  -5   4  19  714.80   50.05
   5   4 -19  759.30   38.11
   5  -4 -19  956.29   95.63
   5  -4 -19  825.51   65.40
  -5  -4  19  825.47   51.27
   5   4 -18   12.28   11.88
  -5   4  18   -4.54   10.94
   5   4 -18   -7.44    6.65
   5  -4 -18   45.20   20.97
  -5  -4  18   16.97   10.63
   5  -4 -18   -7.62    8.85
   5   4 -17  107.78   34.22
   5   4 -17   81.12   19.00
  -5   4  17   69.88   19.43
   5  -4 -17  106.49   22.31
   5  -4 -17   77.59   16.00
  -5  -4  17  112.76   11.78
   5   4 -16 1028.55   80.33
  -5   4  16  967.38   51.82
   5   4 -16  985.85   49.34
  -5  -4  16 1061.99   47.51
   5  -4 -16 1079.36   54.27
   5   4 -15 1721.52   55.44
   5   4 -15 1724.63   78.63
  -5   4  15 1727.27   73.20
   5  -4 -15 1995.87   77.68
  -5  -4  15 1800.69   66.10
  -5   4  14    5.66   20.73
   5   4 -14   37.67    6.46
   5   4 -14   18.47   13.83
   5  -4 -14   15.27   12.47
  -5  -4  14   25.93   10.42
   5   4 -13  283.35   18.30
   5   4 -13  325.06   38.65
  -5   4  13  238.81   23.47
   5  -4 -13  300.31   22.73
  -5  -4  13  298.72   12.39
   5   4 -12 1007.81   25.95
  -5   4  12  972.50   42.87
   5   4 -12 1023.51   46.43
  -5  -4  12 1000.33   57.33
   5  -4 -12 1052.26   42.91
  -5  -4  12  967.11   32.03
   5   4 -11  302.59   13.44
   5   4 -11  273.63   35.75
   5  -4 -11  291.14   20.70
  -5  -4  11  258.17   30.39
  -5  -4  11  275.15   13.57
   5   4 -10 5239.32  139.18
   5   4 -10 5232.75  177.36
   5  -4 -10 5293.45  173.01
  -5  -4  10 5042.93  161.73
  -5  -4  10 5089.75  134.46
   5   4  -9 1502.51   53.12
   5   4  -9 1554.80   33.14
   5  -4  -9 1583.26   67.71
  -5  -4   9 1518.34   47.99
  -5  -4   9 1555.07   32.67
   5   4  -8   13.91    8.49
   5   4  -8   15.10    2.47
   5  -4  -8   31.81    7.83
  -5  -4   8   13.67    2.48
  -5  -4   8   15.82    7.31
   5   4  -7 3332.18   60.47
   5   4  -7 3338.46  102.05
   5  -4  -7 3356.09  100.51
  -5  -4   7 3354.90   58.96
  -5  -4   7 3291.79   95.50
   5   4  -6 7850.75  261.78
   5  -4  -6 8323.13  271.45
  -5  -4   6 7980.28  258.21
   5   4  -5  229.65   23.05
   5  -4  -5  267.89   22.93
  -5  -4   5  245.45   22.52
   5  -4  -4   -0.08    5.86
   5  -4  -4   -1.35    5.68
   5  -4  -4    3.06    1.68
  -5  -4   4   -1.22    8.64
   5  -4  -3   31.31    2.82
   5  -4  -3   38.51   12.45
  -5  -4   3   51.84   12.01
   5  -4  -2 4165.28  137.43
   5  -4  -2 4254.65   88.03
  -5  -4   2 4260.25  136.88
  -5  -4   2 4101.38   86.33
   5   4  -1  163.07    7.57
   5  -4  -1  153.13   18.25
  -5  -4   1  146.22   17.93
  -5  -4   1  156.65    5.89
   5   4   0  796.84   19.39
  -5   4   0  771.51   24.54
  -5   4   0  735.42   16.25
   5  -4   0  823.83   36.67
  -5  -4   0  740.32   18.96
   5   4   1 2492.33   61.23
  -5   4  -1 2554.95   79.95
  -5   4  -1 2407.38   55.34
   5  -4   1 2628.69   83.60
  -5  -4  -1 2275.45   58.71
   5   4   2  911.74   28.16
  -5   4  -2  936.09   36.91
  -5   4  -2  890.62   19.59
   5  -4   2  952.69   38.81
  -5  -4  -2  816.69   27.05
   5   4   3  310.61   12.10
  -5   4  -3  334.39   10.76
  -5   4  -3  318.05   14.55
   5  -4   3  321.68   15.00
  -5  -4  -3  292.95   17.50
   5   4   4 2111.63   55.75
  -5   4  -4 2178.84   70.79
  -5   4  -4 2181.25   63.08
  -5  -4  -4 1981.54   64.87
   5  -4   4 2150.40   60.23
   5   4   5 1080.43   32.78
  -5   4  -5 1146.04   40.95
  -5   4  -5 1085.39   32.58
  -5  -4  -5 1078.37   32.42
   5  -4   5 1128.73   45.95
   5   4   6 1325.87   53.45
  -5   4  -6 1352.58   39.61
  -5   4  -6 1400.00   52.14
  -5  -4  -6 1323.19   41.13
   5  -4   6 1393.22   54.85
   5   4   7   35.71   13.72
  -5   4  -7   36.72   12.52
  -5   4  -7   36.29   12.77
  -5  -4  -7   26.85   13.70
   5  -4   7   40.44    8.13
   5   4   8   -9.04   10.76
  -5   4  -8   14.37   10.09
  -5   4  -8   -1.00    9.52
  -5  -4  -8   13.11    6.43
   5  -4   8   -4.47    6.15
   5   4   9   30.33   17.44
  -5   4  -9   37.31    9.20
  -5   4  -9   36.76   10.09
   5  -4   9   55.06   15.69
  -5  -4  -9   54.87   10.77
  -5   4 -10 3327.37  105.40
   5   4  10 3122.40  135.54
  -5   4 -10 2886.65  103.33
   5  -4  10 3330.96  128.33
  -5  -4 -10 3558.68  142.12
   5   4  11  864.67   61.02
  -5   4 -11  788.62   39.21
  -5   4 -11  897.97   51.24
   5  -4  11  929.99   38.19
  -5  -4 -11  983.54   43.18
   5   4  12    8.92   10.95
  -5   4 -12   22.65    9.99
  -5   4 -12    6.67    8.47
  -5  -4 -12   -3.26   10.85
   5  -4  12    3.17    9.21
   5   4  13  288.77   28.05
  -5   4 -13  280.42   33.56
  -5   4 -13  286.68   26.22
  -5  -4 -13  321.10   44.10
   5  -4  13  314.09   23.98
   5   4  14  319.15   50.93
  -5   4 -14  340.03   30.04
  -5   4 -14  323.89   37.92
   5  -4  14  343.58   41.17
  -5  -4 -14  377.89   32.98
   5   4  15  113.95   37.75
  -5   4 -15  136.76   16.94
  -5   4 -15   77.40   35.28
   5  -4  15  106.46   31.27
  -5  -4 -15  138.41   24.87
   5   4  16  151.59   26.67
  -5   4 -16  143.29   18.70
  -5   4 -16  119.14   40.04
   5  -4  16  160.05   36.81
  -5  -4 -16  197.30   45.89
  -5   4 -17   83.28   20.30
   5   4  17  113.30   25.78
  -5   4 -17   89.05   39.30
   5  -4  17  107.82   22.63
  -5  -4 -17  138.23   28.90
   5   4  18   10.37   28.05
  -5   4 -18   16.77   16.17
  -5   4 -18   13.76   12.20
  -5  -4 -18  -52.31   32.66
   5  -4  18    8.17   15.32
   5   4  19   13.63   21.61
  -5   4 -19   27.51   20.79
  -5   4 -19   30.88   13.59
   5  -4  19   -0.43   18.86
  -5  -4 -19   61.50   25.09
  -5   4 -20    7.11   33.19
   5   4  20   12.68   21.36
  -5   4 -20   25.81   16.00
   5  -4  20    9.53   18.33
  -5  -4 -20   22.06   26.67
   5   5 -21  107.05   28.87
  -5   5  21  274.36   35.51
   5   5 -21  201.52   58.71
   5  -5 -21  309.53   76.40
   5  -5 -21  254.30   28.72
  -5  -5  21  270.52   32.86
   5   5 -20    5.63   12.58
  -5   5  20    0.96   15.54
   5   5 -20   10.69   27.08
   5  -5 -20   18.13   20.08
  -5  -5  20   12.70   14.14
   5  -5 -20   -6.70   33.09
   5   5 -19   36.58   27.87
   5   5 -19   16.12   12.88
  -5   5  19    8.38   16.15
   5  -5 -19   16.71   12.65
   5  -5 -19   25.89   19.67
  -5  -5  19    4.67   14.23
   5   5 -18  218.90   48.45
   5   5 -18  162.86   23.07
  -5   5  18  225.43   29.05
   5  -5 -18  277.37   33.24
  -5  -5  18  226.46   24.72
   5   5 -17   31.44   18.74
  -5   5  17   71.23   17.26
   5   5 -17   36.83    8.37
  -5  -5  17   43.48    9.01
   5  -5 -17   35.26   29.64
   5   5 -16   29.01   10.81
   5   5 -16   35.52   16.05
  -5   5  16   22.82   14.90
   5  -5 -16   15.21   24.10
  -5  -5  16   12.86   11.44
   5   5 -15   91.81   21.22
   5   5 -15  100.51   14.20
   5  -5 -15  106.86   31.33
  -5  -5  15  124.14   14.76
   5   5 -14    8.99   19.54
   5   5 -14    7.37    7.31
   5  -5 -14   -4.89   17.99
  -5  -5  14   11.24    7.71
   5   5 -13  701.75   26.80
   5   5 -13  737.22   42.51
   5  -5 -13  726.93   38.79
  -5  -5  13  824.31   39.61
  -5  -5  13  728.23   27.10
   5   5 -12   44.25   21.89
   5   5 -12   22.45    6.63
   5  -5 -12   43.45   12.08
  -5  -5  12   35.31    7.20
  -5  -5  12   33.64   11.57
   5   5 -11  824.23   42.51
   5   5 -11  895.33   24.14
   5  -5 -11  887.62   59.29
  -5  -5  11  866.61   55.10
  -5  -5  11  870.26   23.97
   5   5 -10 1334.92   30.01
   5   5 -10 1428.05   78.41
   5  -5 -10 1411.33   72.58
  -5  -5  10 1376.35   30.41
  -5  -5  10 1407.51   68.29
   5   5  -9   -3.97   15.20
   5   5  -9    8.48    3.36
   5  -5  -9  -13.40   13.91
  -5  -5   9    6.37    7.85
  -5  -5   9    7.05    2.64
   5   5  -8 1872.68   84.61
   5  -5  -8 1921.98   63.27
  -5  -5   8 1906.10   32.43
  -5  -5   8 1845.57   60.33
   5   5  -7 1563.84   72.43
   5  -5  -7 1649.20   54.26
  -5  -5   7 1646.62   68.83
   5   5  -6   51.56   17.22
   5  -5  -6   37.59   16.37
  -5  -5   6   56.71   10.13
   5  -5  -5 5850.42  187.65
   5  -5  -5 6000.33  152.92
  -5  -5   5 5724.23  204.69
   5  -5  -4  712.90   39.09
   5  -5  -4  739.81   16.01
   5  -5  -4  679.93   41.69
  -5  -5   4  659.07   27.39
   5  -5  -3   17.57    4.48
   5  -5  -3   20.84    8.37
  -5  -5   3   20.16    2.59
  -5  -5   3   20.32    2.58
  -5  -5   3   18.25    7.95
   5  -5  -2   16.53    3.55
   5  -5  -2   22.74    7.66
  -5  -5   2   17.26    4.16
  -5  -5   2   18.16    3.07
  -5  -5   2   14.77   12.31
   5  -5  -1   16.54    3.96
   5  -5  -1   22.82   11.53
  -5  -5   1   12.34    4.25
  -5  -5   1    8.65    7.09
   5  -5   0 1290.90   53.74
   5  -5   0 1273.32   26.00
  -5  -5   0 1138.81   31.49
  -5  -5   0 1298.15   40.99
   5   5   1 1209.41   27.25
  -5   5  -1 1116.96   28.78
   5  -5   1 1286.53   39.34
  -5  -5  -1 1063.97   32.47
   5   5   2 2572.69   62.71
  -5   5  -2 2587.12   72.68
  -5   5  -2 2440.92   64.49
  -5  -5  -2 2340.25   69.76
   5  -5   2 2672.49   76.09
   5   5   3 1371.83   35.67
  -5   5  -3 1271.18   39.42
  -5   5  -3 1387.90   52.84
   5  -5   3 1402.83   42.20
  -5  -5  -3 1288.14   35.49
   5   5   4  138.14    9.74
  -5   5  -4  137.08   11.14
  -5   5  -4  109.77   13.02
  -5  -5  -4  134.88   15.51
   5  -5   4  123.94   11.74
   5   5   5  248.09   14.06
  -5   5  -5  289.97   23.00
  -5   5  -5  242.00   18.92
   5  -5   5  290.74   15.48
  -5  -5  -5  277.58   22.69
   5   5   6 1176.46   51.09
  -5   5  -6 1194.34   50.95
  -5   5  -6 1152.73   46.41
   5  -5   6 1175.18   52.65
  -5  -5  -6 1222.70   39.51
   5   5   7   28.48   14.39
  -5   5  -7   20.32   13.01
  -5   5  -7   36.80    8.25
  -5  -5  -7   47.69   14.78
   5  -5   7   23.27    8.63
   5   5   8   32.62    9.58
  -5   5  -8   15.98   13.69
  -5   5  -8   34.20   13.91
  -5  -5  -8    9.80   15.24
   5  -5   8   30.48    8.89
  -5   5  -9   33.95    9.37
   5   5   9   27.28   10.30
  -5   5  -9   17.44   13.93
  -5  -5  -9   18.39   10.52
   5  -5   9   28.23    9.30
   5   5  10    9.26    9.07
  -5   5 -10  -15.91   12.16
  -5   5 -10    3.38   13.18
  -5  -5 -10   23.84   14.94
   5  -5  10    9.34   12.33
   5   5  11  226.52   22.48
  -5   5 -11  224.68   32.64
  -5   5 -11  232.50   18.32
  -5  -5 -11  281.04   23.10
   5  -5  11  247.01   19.36
  -5   5 -12   56.89   19.68
   5   5  12   46.45   15.66
  -5   5 -12   44.24   22.91
  -5  -5 -12   62.36   16.38
   5  -5  12   69.49   13.20
   5   5  13  393.74   31.93
  -5   5 -13  326.52   44.70
  -5   5 -13  367.28   24.55
  -5  -5 -13  428.58   52.39
   5  -5  13  405.39   40.64
   5   5  14   37.56   16.41
  -5   5 -14   24.50   24.01
  -5   5 -14   28.33   19.25
   5  -5  14   33.75   21.79
  -5  -5 -14   42.22   18.37
   5   5  15  892.11   83.37
  -5   5 -15  822.86   61.51
  -5   5 -15  825.91   76.80
  -5  -5 -15 1103.23   95.73
   5  -5  15  893.81   70.14
  -5   5 -16   19.53   23.55
   5   5  16   23.28   25.43
  -5   5 -16    5.10   11.35
  -5  -5 -16   25.35   17.98
   5  -5  16   -3.23   21.58
   5   5  17  402.14   66.71
  -5   5 -17  413.48   61.59
  -5   5 -17  380.88   34.23
  -5  -5 -17  527.04   78.81
   5  -5  17  351.19   55.71
   5   5  18   57.20   24.36
  -5   5 -18   81.70   36.83
  -5   5 -18   49.85   16.31
  -5  -5 -18   74.15   30.03
   5  -5  18   59.52   32.51
  -5   5 -19    5.42   11.96
   5   5  19   10.01   19.40
  -5   5 -19   20.75   18.53
  -5  -5 -19   12.72   26.53
   5  -5  19   24.61   27.57
   5   6 -19   71.68   22.25
   5  -6 -19   14.57   14.61
   5  -6 -19  103.12   41.22
   5   6 -18   37.30    8.56
   5   6 -18   81.42   22.04
   5  -6 -18   70.30   23.57
   5   6 -17   97.22   17.51
   5   6 -17  189.14   29.32
   5  -6 -17  234.57   29.58
  -5  -6  17  172.85   12.47
   5   6 -16   67.53   12.59
   5   6 -16   76.97   34.45
   5  -6 -16  110.98   20.59
  -5  -6  16   70.47   13.68
   5   6 -15  115.09   12.85
   5   6 -15  149.58   24.35
   5  -6 -15  186.86   35.61
  -5  -6  15  124.37   13.89
   5   6 -14    2.93    6.17
   5   6 -14   11.37   12.75
   5  -6 -14    8.44   18.57
  -5  -6  14    7.65    6.71
  -5  -6  14   13.54   12.40
   5   6 -13   26.93    6.68
   5  -6 -13   26.51   21.68
  -5  -6  13   43.53   21.78
  -5  -6  13   33.29    7.41
   5   6 -12   80.96    6.99
   5   6 -12   74.13   17.55
   5  -6 -12   57.05   25.57
  -5  -6  12   73.85   25.14
  -5  -6  12   80.28    7.49
   5   6 -11 2540.30   58.42
   5   6 -11 2691.53  132.52
   5  -6 -11 2716.18  123.39
  -5  -6  11 2631.10  116.96
  -5  -6  11 2521.18   59.09
   5   6 -10  187.63   21.13
   5  -6 -10  212.08   30.52
  -5  -6  10  186.07   17.91
  -5  -6  10  177.73    6.25
   5   6  -9 3716.77  133.73
   5  -6  -9 3734.43  154.55
  -5  -6   9 3635.74  121.56
  -5  -6   9 3593.84   73.22
   5   6  -8   64.88   13.74
   5  -6  -8   61.71   20.45
  -5  -6   8   59.65   12.12
   5   6  -7  564.92   30.00
   5  -6  -7  604.14   43.70
  -5  -6   7  590.74   41.97
   5  -6  -6  286.71   19.44
   5  -6  -6  292.10   12.54
  -5  -6   6  276.00   19.68
   5  -6  -5  531.80   43.92
   5  -6  -5  532.98   26.83
   5  -6  -5  555.01   16.85
  -5  -6   5  522.78   26.61
   5  -6  -4  252.23   26.37
   5  -6  -4  225.32    9.62
   5  -6  -4  231.12   29.18
  -5  -6   4  218.63   27.06
  -5  -6   4  216.86    5.74
  -5  -6   4  206.83    6.37
   5  -6  -3  595.63   29.59
   5  -6  -3  630.28   17.77
   5  -6  -3  643.68   28.58
  -5  -6   3  589.41   28.46
  -5  -6   3  639.72   14.07
   5  -6  -2  317.18   31.77
   5  -6  -2  351.27   12.92
  -5  -6   2  364.01   11.26
  -5  -6   2  391.54   31.81
  -5  -6   2  329.61   11.29
   5  -6  -1   54.13    6.87
   5  -6  -1   56.65   10.99
  -5  -6   1   49.02    4.39
  -5  -6   1   56.21    7.07
  -5  -6   1   79.28   11.13
   5  -6   0  367.38   14.78
   5  -6   0  353.32   30.07
  -5  -6   0  383.56   31.31
  -5  -6   0  320.90   10.93
   5  -6   1 2096.42   49.76
   5  -6   1 2137.36   68.11
  -5  -6  -1 2182.85   69.01
  -5  -6  -1 1913.03   58.34
   5   6   2    6.44    7.45
  -5   6  -2    9.29    4.04
   5  -6   2   14.02    7.61
  -5  -6  -2   10.09    8.45
   5   6   3 2745.98   87.84
  -5   6  -3 2907.36  104.42
  -5   6  -3 2599.16   68.60
  -5  -6  -3 2753.78   78.62
   5  -6   3 2902.52  107.79
   5   6   4 1632.61   47.65
  -5   6  -4 1674.65   69.35
  -5   6  -4 1519.60   53.22
  -5  -6  -4 1666.20   65.96
   5  -6   4 1712.34   71.08
  -5   6  -5  220.93   13.33
   5   6   5  231.38   23.18
  -5   6  -5  249.08   16.68
  -5  -6  -5  250.49   16.00
   5  -6   5  261.31   17.44
  -5   6  -6 3426.72  106.60
   5   6   6 3389.90  126.41
  -5   6  -6 3168.96   96.50
   5  -6   6 3502.33  110.56
  -5  -6  -6 3407.33  130.97
   5   6   7 3125.69  102.35
  -5   6  -7 3204.11  101.95
  -5   6  -7 2969.59   94.62
  -5  -6  -7 3215.91  130.30
   5  -6   7 3199.07  123.87
  -5   6  -8  385.79   21.89
   5   6   8  355.95   35.54
  -5   6  -8  364.84   31.43
   5  -6   8  426.30   22.84
  -5  -6  -8  393.53   24.99
   5   6   9  145.98   28.74
  -5   6  -9  195.99   16.02
  -5   6  -9  187.25   26.20
   5  -6   9  194.33   26.51
  -5  -6  -9  190.58   30.76
  -5   6 -10   49.02   19.57
   5   6  10   48.88   13.78
  -5   6 -10   64.91   17.97
  -5  -6 -10   39.95   14.37
   5  -6  10   68.89   12.02
  -5   6 -11   19.50   10.92
   5   6  11   24.13   12.28
  -5   6 -11   19.25   15.55
  -5  -6 -11   -1.12   20.72
   5  -6  11   23.62   10.11
  -5   6 -12   -9.87   14.84
   5   6  12   10.31   10.18
  -5   6 -12  -10.17    7.92
  -5  -6 -12   -3.06   17.65
   5  -6  12   -0.34   13.84
   5   6  13  775.76   47.01
  -5   6 -13  739.20   64.54
  -5   6 -13  793.65   55.45
  -5  -6 -13  981.30   53.89
   5  -6  13  900.95   60.96
   5   6  14   -1.49   10.95
  -5   6 -14    8.31   16.07
  -5   6 -14   -0.42    8.25
  -5  -6 -14    4.22   20.08
   5  -6  14    0.26    9.21
  -5   6 -15  162.78   20.18
   5   6  15  143.16   27.77
  -5   6 -15  140.96   38.98
  -5  -6 -15  264.62   32.32
   5  -6  15  130.71   22.10
   5   6  16   53.69   21.12
  -5   6 -16   11.72   25.05
  -5   6 -16   67.08   30.47
  -5  -6 -16   94.43   40.43
   5  -6  16   47.72   17.31
   5   6  17  138.09   48.40
  -5   6 -17  120.93   43.23
  -5   6 -17  153.74   37.31
   5  -6  17  134.18   25.03
  -5  -6 -17  157.99   40.62
  -5   6 -18    6.34   32.26
   5   6  18   47.96   35.79
  -5   6 -18   43.10   14.72
   5  -6  18   13.46   17.95
  -5  -6 -18   45.23   47.78
   5   7 -18    9.51   28.74
   5  -7 -18    9.43   30.87
   5   7 -17 1089.38  113.52
   5  -7 -17 1246.77   79.34
   5   7 -16   32.15   20.41
   5  -7 -16   36.76   19.27
   5   7 -15  843.88   58.84
   5  -7 -15 1004.42   83.58
   5   7 -14   95.93   37.50
   5  -7 -14  115.66   33.75
  -5  -7  14  113.09   22.83
   5   7 -13   -3.25   12.13
   5   7 -13    0.20    3.65
   5  -7 -13  -13.02   17.47
  -5  -7  13    9.46    4.09
  -5  -7  13   -5.21   10.58
   5   7 -12   51.36   24.46
   5  -7 -12   21.95   13.52
  -5  -7  12   71.17   13.21
  -5  -7  12   24.40    4.32
   5   7 -11   37.53   15.48
   5  -7 -11   62.56   13.85
  -5  -7  11   31.12    4.27
  -5  -7  11   53.92   12.78
   5   7 -10   39.64   14.71
   5  -7 -10   32.30   13.36
  -5  -7  10   34.12   12.44
   5   7  -9   38.81   19.50
   5  -7  -9   13.52   11.05
  -5  -7   9   13.18   10.94
   5  -7  -8   -2.25    8.12
   5  -7  -8    3.52    5.74
  -5  -7   8   -0.30    7.88
   5  -7  -7 1133.36   34.95
   5  -7  -7 1044.96   44.94
  -5  -7   7 1017.51   43.62
   5  -7  -6 1840.22  101.26
   5  -7  -6 1907.04   53.19
   5  -7  -6 1829.17   88.26
  -5  -7   6 1781.82   87.21
   5  -7  -5  807.79   57.01
   5  -7  -5  794.54   50.37
   5  -7  -5  809.61   25.55
  -5  -7   5  706.64   12.25
  -5  -7   5  725.18   51.43
   5  -7  -4  379.21   15.50
   5  -7  -4  423.68   39.51
   5  -7  -4  377.31   34.93
  -5  -7   4  330.59    9.29
  -5  -7   4  386.50   23.82
  -5  -7   4  359.00    9.11
   5  -7  -3   29.82   10.83
   5  -7  -3   35.82    7.05
   5  -7  -3   18.67   18.89
  -5  -7   3   31.69    5.18
  -5  -7   3   22.25   11.26
  -5  -7   3   36.91    5.07
   5  -7  -2 1088.87   31.79
   5  -7  -2 1145.34   43.96
   5  -7  -2 1120.91   45.93
  -5  -7   2 1110.23   29.75
  -5  -7   2  983.97   28.21
  -5  -7   2 1135.48   62.86
   5  -7  -1 2990.01   82.04
   5  -7  -1 3018.53  127.47
  -5  -7   1 3117.75  103.89
  -5  -7   1 3030.38   82.48
  -5  -7   1 2668.76   74.67
   5  -7   0  245.71   15.08
   5  -7   0  248.16   19.53
  -5  -7   0  213.88   15.24
  -5  -7   0  227.59   20.01
   5  -7   1  185.94   14.03
   5  -7   1  189.11   27.31
  -5  -7  -1  156.45   28.01
  -5  -7  -1  139.32   15.77
   5  -7   2  801.80   35.82
  -5  -7  -2  857.21   37.28
  -5  -7  -2  715.83   35.23
  -5   7  -3 1733.37   48.76
   5  -7   3 2016.43   86.11
  -5  -7  -3 1952.06   72.93
  -5   7  -4    1.46    8.58
   5   7   4    7.68    6.09
  -5   7  -4    3.93    7.59
   5  -7   4   -5.43   12.92
  -5  -7  -4    5.59    6.88
   5   7   5 2570.45   81.41
  -5   7  -5 2768.05  109.96
  -5   7  -5 2484.36   76.42
   5  -7   5 2877.71   93.88
  -5  -7  -5 2903.13  113.10
   5   7   6   88.78   19.40
  -5   7  -6   70.00   16.69
  -5   7  -6   89.69   20.23
  -5  -7  -6   83.17   13.06
   5  -7   6   73.22   20.93
   5   7   7 1244.31   64.32
  -5   7  -7 1309.19   63.30
  -5   7  -7 1141.15   57.15
  -5  -7  -7 1271.48   50.15
   5  -7   7 1289.79   48.13
   5   7   8  119.39   15.09
  -5   7  -8  141.39   22.37
  -5   7  -8   86.43   13.57
   5  -7   8  140.03   23.66
  -5  -7  -8  125.10   26.04
   5   7   9   19.97   14.99
  -5   7  -9   20.93   13.49
  -5   7  -9    5.38   13.23
   5  -7   9    1.32    8.68
  -5  -7  -9   -0.48   10.22
  -5   7 -10  -11.14    7.38
   5   7  10   14.93   14.29
  -5   7 -10    0.05    7.92
  -5  -7 -10   14.74   15.91
   5  -7  10    1.50   12.67
  -5   7 -11   -3.20    8.34
   5   7  11   -7.66   10.30
  -5   7 -11   -4.34   15.17
   5  -7  11   16.91   14.05
  -5  -7 -11   25.65   11.18
   5   7  12   -3.12    9.58
  -5   7 -12   -9.51   12.24
  -5   7 -12    9.40    8.92
  -5  -7 -12  -12.67   17.71
   5  -7  12    0.09    8.15
   5   7  13  337.66   33.23
  -5   7 -13  346.50   47.40
  -5   7 -13  370.48   26.80
   5  -7  13  394.05   43.42
  -5  -7 -13  434.95   38.02
  -5   7 -14  -11.28   14.26
   5   7  14   12.55   11.74
  -5   7 -14   -6.68   17.20
   5  -7  14   -0.19   15.57
  -5  -7 -14    4.04   13.46
   5   7  15  311.11   36.99
  -5   7 -15  353.00   28.77
   5  -7  15  365.14   46.84
  -5  -7 -15  468.98   74.59
   5   7  16  170.38   31.59
  -5   7 -16  211.54   24.21
  -5   7 -16    0.37   45.17
   5  -7  16  187.95   41.62
  -5  -7 -16  355.28   43.54
   5   8 -16   -0.41   28.64
   5  -8 -16   18.74   17.89
   5   8 -15  282.50   58.04
   5  -8 -15  302.74   56.59
   5   8 -14   -2.42   13.26
   5  -8 -14    2.30   20.37
  -5  -8  14    5.31   13.00
   5   8 -13   45.21   32.27
   5  -8 -13   60.00   18.53
  -5  -8  13   62.86   18.22
   5   8 -12    8.22   14.69
   5  -8 -12   11.48   13.22
  -5  -8  12   25.56   13.21
   5   8 -11   87.37   34.23
   5  -8 -11  114.51   19.20
  -5  -8  11   96.21   29.59
   5   8 -10   -0.85   13.50
   5  -8 -10   16.46   12.21
   5  -8 -10   18.79    5.96
  -5  -8  10   -0.68   18.96
   5  -8  -9  264.97   19.32
   5  -8  -9  262.32   37.43
  -5  -8   9  212.59   23.53
   5  -8  -8  453.46   36.24
   5  -8  -8  420.70   46.30
   5  -8  -8  469.50   24.05
  -5  -8   8  427.64   30.19
   5  -8  -7 1551.44   98.59
   5  -8  -7 1568.82   51.46
   5  -8  -7 1419.38   84.10
  -5  -8   7 1442.15   60.99
   5  -8  -6  309.84   39.61
   5  -8  -6  337.98   19.30
   5  -8  -6  363.11   47.40
  -5  -8   6  371.91   25.59
   5  -8  -5  122.95   31.88
   5  -8  -5  150.92   26.51
   5  -8  -5  143.07   11.88
  -5  -8   5  121.55    6.85
  -5  -8   5  121.23   17.30
  -5  -8   5  118.78    5.60
   5  -8  -4   -0.84    6.06
   5  -8  -4   17.02   14.16
   5  -8  -4    2.74   16.39
  -5  -8   4    6.60    3.72
  -5  -8   4   -7.46    8.93
  -5  -8   4    4.12    3.70
   5  -8  -3  302.13   36.91
   5  -8  -3  288.21   32.99
   5  -8  -3  258.85   15.58
  -5  -8   3  249.75   12.24
  -5  -8   3  255.86   34.89
  -5  -8   3  213.62   11.64
   5  -8  -2  254.24   15.96
   5  -8  -2  241.82   20.60
   5  -8  -2  262.85   23.01
  -5  -8   2  237.34   13.99
  -5  -8   2  262.20   34.33
  -5  -8   2  205.75   13.60
   5  -8  -1  464.18   15.78
   5  -8  -1  486.59   30.36
   5  -8  -1  471.78   28.25
  -5  -8   1  470.63   22.14
  -5  -8   1  481.19   30.05
  -5  -8   1  420.24   20.71
   5  -8   0   34.04   19.33
   5  -8   0   34.19    9.60
  -5  -8   0   27.54    6.35
  -5  -8   0   31.10    9.63
  -5  -8   0   26.08   12.51
   5  -8   1 1228.22   51.82
   5  -8   1 1149.54   43.26
  -5  -8  -1 1120.00   46.50
  -5  -8  -1 1312.22   54.34
   5  -8   2    8.81    5.78
   5  -8   2   10.55   15.94
  -5  -8  -2    5.75   10.36
  -5  -8  -2   10.33    6.29
   5  -8   3   21.45   11.36
  -5  -8  -3   18.84   12.75
  -5  -8  -3   18.59   18.85
  -5   8  -4   35.14    8.52
   5  -8   4   44.74   19.08
  -5  -8  -4   37.93   10.06
  -5   8  -5   40.87   14.81
   5  -8   5   38.28   12.26
  -5  -8  -5   45.85   18.14
  -5   8  -6  352.26   30.43
   5  -8   6  446.93   38.85
  -5  -8  -6  402.98   37.54
   5   8   7  547.94   29.36
  -5   8  -7  484.65   39.32
  -5   8  -7  566.70   43.54
   5  -8   7  569.86   30.42
  -5  -8  -7  589.05   32.36
   5   8   8   47.92   19.61
  -5   8  -8   22.38   17.70
  -5   8  -8   42.75   11.58
   5  -8   8   57.08   19.93
  -5  -8  -8   45.44   21.72
   5   8   9   44.37   14.31
  -5   8  -9   34.30   13.15
  -5   8  -9   71.13   12.61
   5  -8   9   79.16   13.80
  -5  -8  -9   57.10   16.09
   5   8  10   23.87   18.69
  -5   8 -10   18.15   10.34
  -5   8 -10   -5.99   16.07
  -5  -8 -10   40.60   21.63
   5  -8  10    8.72   10.48
   5   8  11  707.94   43.60
  -5   8 -11  761.91   55.04
  -5   8 -11  649.33   57.71
  -5  -8 -11  816.50   73.57
   5  -8  11  748.71   56.97
   5   8  12    4.81   13.23
  -5   8 -12   26.09   19.01
  -5   8 -12    9.76   10.41
  -5  -8 -12   13.30   15.06
   5  -8  12    9.44   11.18
   5   8  13  378.20   37.03
  -5   8 -13  454.70   45.41
  -5   8 -13  366.78   34.10
  -5  -8 -13  526.06   68.45
   5  -8  13  426.82   31.95
   5   8  14    9.82   23.16
  -5   8 -14    8.79   10.94
  -5   8 -14   -2.16   20.85
   5  -8  14   13.50   11.67
  -5  -8 -14   -3.21   18.02
   5   9 -14  -12.06   27.90
   5  -9 -14   21.69   16.50
  -5  -9  14   11.62   17.56
   5   9 -13  310.62   38.08
   5  -9 -13  348.07   35.72
  -5  -9  13  346.69   56.80
   5  -9 -12  173.56   42.12
  -5  -9  12  170.51   41.54
   5  -9 -11  570.26   64.78
  -5  -9  11  631.71   62.97
   5  -9 -10   12.22   12.71
   5  -9 -10   -9.04   10.83
  -5  -9  10   -6.65   16.75
   5  -9  -9   20.03   27.79
   5  -9  -9   37.56   13.99
   5  -9  -9   18.06   11.07
  -5  -9   9   15.52   21.94
   5  -9  -8   -4.90   12.79
   5  -9  -8    9.84    8.12
   5  -9  -8   -1.52   10.25
  -5  -9   8   -2.65   16.58
   5  -9  -7 1112.11   61.96
   5  -9  -7 1107.97   43.79
   5  -9  -7 1018.54   51.44
  -5  -9   7  984.49   74.18
   5  -9  -6  589.56   53.28
   5  -9  -6  574.60   27.32
   5  -9  -6  607.18   65.51
  -5  -9   6  571.12   55.57
   5  -9  -5 1322.92   80.96
   5  -9  -5 1344.24   46.62
   5  -9  -5 1419.32   95.81
  -5  -9   5 1280.98   81.12
   5  -9  -4   19.09    8.85
   5  -9  -4   22.28   18.23
   5  -9  -4   14.00   22.10
  -5  -9   4    4.68   19.59
  -5  -9   4   17.27    5.47
  -5  -9   4   16.16    5.44
   5  -9  -3   39.15    6.54
   5  -9  -3   42.42   20.69
   5  -9  -3   44.06   24.52
  -5  -9   3   34.21    7.85
  -5  -9   3   20.30   22.78
  -5  -9   3   29.92    7.61
   5  -9  -2  734.22   31.05
   5  -9  -2  747.79   54.63
   5  -9  -2  754.43   41.78
  -5  -9   2  612.20   26.44
  -5  -9   2  751.05   58.42
  -5  -9   2  664.85   28.27
   5  -9  -1   23.68   13.20
   5  -9  -1    0.90   19.42
   5  -9  -1   29.58   10.09
  -5  -9   1   33.19    9.89
  -5  -9   1   17.41   21.18
  -5  -9   1   20.86    9.81
   5  -9   0   75.20   13.28
   5  -9   0   70.85   26.09
   5  -9   0   70.64   24.06
  -5  -9   0   77.32   14.08
  -5  -9   0   70.76   14.14
   5  -9   1  150.94   29.83
   5  -9   1  146.77   17.17
  -5  -9  -1  108.17   11.37
  -5  -9  -1  145.58   31.31
  -5  -9  -1  125.62   11.86
   5  -9   2    3.27    6.31
   5  -9   2    6.58   10.65
  -5  -9  -2    6.59   18.32
  -5  -9  -2    6.08   11.15
  -5  -9  -2   19.32   11.59
   5  -9   3  425.88   45.76
  -5  -9  -3  367.88   33.84
  -5  -9  -3  473.51   47.56
   5  -9   4  282.87   25.40
  -5  -9  -4  318.12   43.10
  -5  -9  -4  261.02   20.47
   5  -9   5  686.30   37.06
  -5  -9  -5  675.20   52.41
  -5  -9  -5  790.25   66.18
  -5   9  -6   41.91   11.17
   5  -9   6   86.93   22.18
  -5  -9  -6   37.98   13.13
  -5   9  -7    3.80   14.13
   5  -9   7    9.68   10.15
  -5  -9  -7    7.22   10.28
  -5   9  -8   66.40   15.25
   5  -9   8  123.82   26.35
  -5  -9  -8  107.64   28.43
  -5   9  -9   14.97   11.21
  -5   9  -9   17.91   12.05
   5  -9   9   25.90   12.37
  -5  -9  -9   32.66   14.39
  -5   9 -10   77.42   29.58
  -5   9 -10  109.09   28.74
  -5  -9 -10  121.28   37.73
   5  -9  10  162.59   19.13
  -5   9 -11  257.68   26.02
  -5   9 -11  248.25   23.91
  -5  -9 -11  298.75   34.50
   5  -9  11  317.13   39.55
   5   9  12    8.95   14.95
  -5   9 -12   26.87   21.64
  -5   9 -12    2.26   19.07
  -5  -9 -12   36.42   18.35
   5  -9  12   20.24   20.80
   5 -10 -11  582.09   44.51
   5 -10 -11  563.66   79.09
  -5 -10  11  501.09   42.98
   5 -10 -10    3.29   16.46
   5 -10 -10   -3.70   22.12
  -5 -10  10   14.66   13.36
   5 -10  -9  674.47   69.34
   5 -10  -9  756.83   83.33
  -5 -10   9  661.19   44.57
   5 -10  -8  198.73   26.16
   5 -10  -8  244.79   32.62
  -5 -10   8  196.45   26.11
   5 -10  -7    3.09   12.89
   5 -10  -7   23.43   15.90
  -5 -10   7   17.75   20.81
   5 -10  -6  458.68   34.23
   5 -10  -6  492.34   42.91
  -5 -10   6  493.82   53.22
   5 -10  -5  120.48   31.12
   5 -10  -5  123.82   39.18
  -5 -10   5  102.69   33.05
   5 -10  -4  148.00   36.02
   5 -10  -4  100.45   29.01
  -5 -10   4   60.33   31.00
   5 -10  -3    4.73   21.23
   5 -10  -3   30.75   17.46
   5 -10  -3    2.49    9.25
  -5 -10   3    2.02   19.19
   5 -10  -2    7.78   22.00
   5 -10  -2   18.25   11.52
   5 -10  -2   11.35   10.33
  -5 -10   2   22.27   20.95
   5 -10  -1   49.21   15.88
   5 -10  -1   33.50   12.59
   5 -10  -1   62.63   13.86
  -5 -10   1   21.05   11.98
  -5 -10   1   10.56   24.81
   5 -10   0   64.33   13.89
   5 -10   0   41.50   13.13
   5 -10   0   34.36   16.03
  -5 -10   0   68.43   26.41
  -5 -10   0   15.17   13.39
  -5 -10   0   28.07   14.09
   5 -10   1  528.24   52.76
   5 -10   1  484.73   31.66
   5 -10   1  455.32   21.81
  -5 -10  -1  404.70   34.64
  -5 -10  -1  474.32   53.72
  -5 -10  -1  401.20   33.85
   5 -10   2   15.67   17.67
   5 -10   2   -5.87   19.71
  -5 -10  -2    7.12   12.61
  -5 -10  -2   22.54   13.52
  -5 -10  -2    7.47    8.40
   5 -10   3  876.65   47.24
  -5 -10  -3  739.37   52.66
  -5 -10  -3  789.77   37.95
   5 -10   4   23.03   23.20
  -5 -10  -4   21.16   18.62
  -5 -10  -4   28.67   11.51
   5 -10   5   79.06   29.26
  -5 -10  -5  110.90   16.41
   5 -10   6   32.95   13.45
  -5 -10  -6   19.90   13.03
   5 -10   7  489.40   50.30
  -5 -10  -7  432.43   51.67
  -5  10  -8   50.60   13.52
   5 -10   8   37.74   24.05
  -5 -10  -8   23.34   15.93
  -5  10  -9   46.47   24.43
   5 -10   9   59.73   16.14
  -5 -10  -9   35.98   29.94
   5 -11  -6   18.20   19.58
   5 -11  -6   39.34   15.17
  -5 -11   6   13.64   15.38
   5 -11  -5  144.19   27.92
   5 -11  -5  114.11   35.21
  -5 -11   5  116.39   36.79
   5 -11  -4  128.25   25.35
   5 -11  -4   71.49   31.50
  -5 -11   4   78.64   33.44
   5 -11  -3   15.07   16.49
   5 -11  -3   26.06   13.46
  -5 -11   3    8.43   23.40
   5 -11  -2    1.96   15.86
   5 -11  -2   22.00   13.02
  -5 -11   2   24.84   23.61
   5 -11  -1  284.81   33.10
   5 -11  -1  314.10   43.11
  -5 -11   1  319.79   31.19
   5 -11   0   38.68   16.24
   5 -11   0    2.98   21.76
  -5 -11   0   19.92   15.54
   5 -11   1   47.62   16.05
   5 -11   1   32.02   29.74
  -5 -11  -1   62.22   18.67
   5 -11   2  454.95   33.31
   5 -11   2  392.18   57.22
  -5 -11  -2  432.06   59.64
   5 -11   3  173.99   34.73
   5 -11   3    1.45   29.63
  -5 -11  -3  135.53   36.97
   5 -11   4   52.49   16.04
   5 -11   4    0.67   22.61
  -5 -11  -4   -1.19   28.65
  -5 -11  -4   21.18   12.89
  -5 -11  -4   14.75   19.50
   6   0 -23  -27.33   20.98
   6   0 -23   25.65   14.19
  -6   0  23   -7.69   11.49
   6   0 -22  600.07   74.62
   6   0 -22  700.13   83.83
  -6   0  22  620.17   43.65
   6   0 -21   19.20   20.78
   6   0 -21   -2.84   22.74
  -6   0  21   -0.26   18.18
   6   0 -20   22.46   14.11
   6   0 -20    5.24   13.85
  -6   0  20   15.61   19.14
   6   0 -19    8.71   11.35
   6   0 -19  -18.53   10.94
  -6   0  19    3.16   15.38
   6   0 -18 2116.76   89.21
   6   0 -18 2620.36  128.21
  -6   0  18 1994.71   77.92
   6   0 -17   -0.88    9.86
   6   0 -17  -18.66   16.02
  -6   0  17   -7.92    8.49
   6   0 -16   43.01   11.36
   6   0 -16    4.55   18.01
  -6   0  16   23.39    9.99
   6   0 -15    8.32    8.90
   6   0 -15    5.25    8.24
  -6   0  15    1.85   11.85
   6   0 -14  334.53   20.71
   6   0 -14  277.46   19.71
  -6   0  14  299.29   27.44
   6   0 -13    6.62    6.34
   6   0 -13   -8.63    5.91
  -6   0  13   -1.74    8.89
   6   0 -12   65.10   15.72
   6   0 -12   93.70    9.46
  -6   0  12   60.48    8.84
   6   0 -11    5.51    7.71
   6   0 -11   -3.61    4.99
  -6   0  11   -1.85    7.23
   6   0 -10 6833.83  207.41
   6   0 -10 6712.83  225.34
  -6   0  10 6451.34  210.81
   6   0  -9   -1.42    6.39
   6   0  -9    2.80    6.31
  -6   0   9   -0.11    5.87
   6   0  -818743.72  775.05
   6   0  -819035.80  777.76
  -6   0   819909.62  772.19
   6   0  -7   -3.93    3.87
   6   0  -7   -5.29    5.87
  -6   0   7   -0.73    3.53
   6   0  -6  128.04    7.17
   6   0  -6  128.12    7.08
  -6   0   6  116.11   10.29
   6   0  -5   -2.43    4.91
   6   0  -5   -6.12    5.12
  -6   0   5   -3.87    4.54
   6   0  -4  279.50   11.58
   6   0  -4  253.84    8.31
  -6   0   4  258.74    7.68
   6   0  -3   -2.07    4.23
  -6   0   3   -0.93    3.64
   6   0  -2 5375.01  132.65
  -6   0   2 5140.21  127.78
   6   0  -1    5.75    4.62
  -6   0   1    1.91    2.73
   6   0   052670.07 2928.23
  -6   0   051743.05 2849.16
   6   0   1   16.33    5.82
  -6   0  -1    4.05    3.46
   6   0   2  682.47   17.59
  -6   0  -2  668.43   22.88
   6   0   3    2.96    3.83
  -6   0  -3    2.48    3.66
   6   0   4 6131.74  188.08
  -6   0  -4 6046.75  185.16
   6   0   5    1.40    4.79
  -6   0  -5    5.38    7.41
   6   0   6 1460.68   54.01
  -6   0  -6 1426.51   51.34
   6   0   7    2.80    6.06
  -6   0  -7  -11.06    5.52
   6   0   8 1121.23   37.97
  -6   0  -8 1154.50   48.80
   6   0   9    0.12    7.27
  -6   0  -9   14.79   10.42
   6   0  10  905.25   53.64
  -6   0 -10  853.32   33.64
   6   0  11    6.27   13.91
  -6   0 -11   -5.52    7.51
   6   0  12  578.64   52.78
  -6   0 -12  628.16   31.52
   6   0  13    0.35   11.08
  -6   0 -13   -5.85    8.97
   6   0  14 1130.29   57.89
  -6   0 -14 1020.38   50.63
   6   0  15    6.82   23.72
  -6   0 -15  -17.31   12.81
   6   0  16  484.16   40.86
  -6   0 -16  481.87   38.18
   6   0  17  -12.42   14.94
  -6   0 -17    2.69   22.83
   6   0  18 1644.50  129.64
  -6   0 -18 1706.30  124.38
   6   0  19   -7.52   17.07
  -6   0 -19   -5.14   16.35
   6   0  20 1352.10  135.48
  -6   0 -20 1607.32  102.53
   6   0  21  -34.20   33.56
  -6   0 -21    4.12   31.26
   6   1 -23   32.34   29.65
  -6   1  23   14.79   25.82
   6   1 -23   33.04   26.73
   6  -1 -23   -8.00   17.08
   6  -1 -23   36.13   33.49
  -6  -1  23   23.17   23.00
   6   1 -22  515.56   43.98
   6   1 -22  471.49   67.79
  -6   1  22  399.35   59.90
   6  -1 -22  541.62   50.69
   6  -1 -22  468.66   62.85
  -6  -1  22  415.96   34.83
   6   1 -21   38.38   28.36
   6   1 -21   33.67   26.81
  -6   1  21   19.20   24.52
   6  -1 -21   26.22   15.99
   6  -1 -21   45.03   19.45
  -6  -1  21   17.76   13.50
   6   1 -20  382.17   33.44
   6   1 -20  326.58   32.43
  -6   1  20  311.05   29.89
   6  -1 -20  400.65   57.61
   6  -1 -20  269.07   31.03
  -6  -1  20  347.40   26.29
   6   1 -19  216.61   22.20
  -6   1  19  156.15   20.25
   6   1 -19  107.77   22.73
   6  -1 -19  109.78   20.63
   6  -1 -19  158.83   39.04
  -6  -1  19  141.60   28.35
   6   1 -18  204.80   25.91
   6   1 -18  352.84   37.57
  -6   1  18  267.28   23.60
   6  -1 -18  303.14   27.91
   6  -1 -18  255.48   37.99
  -6  -1  18  225.79   32.25
   6   1 -17 1270.71   49.97
  -6   1  17 1054.83   48.93
   6   1 -17 1068.16   52.34
   6  -1 -17 1078.97   70.26
   6  -1 -17 1321.85   60.76
  -6  -1  17 1054.29   60.39
   6   1 -16 2728.94  106.46
   6   1 -16 3260.49  109.37
  -6   1  16 2764.95   99.33
   6  -1 -16 3356.94  121.67
  -6  -1  16 2742.47  112.83
   6  -1 -16 2789.86  128.07
   6   1 -15 3093.33  113.21
   6   1 -15 3770.48  142.61
  -6   1  15 3180.38  108.21
   6  -1 -15 3585.68  122.51
   6  -1 -15 3072.09  131.63
  -6  -1  15 3074.88  119.72
   6   1 -14  610.59   38.99
   6   1 -14  590.52   43.64
  -6   1  14  563.58   40.10
   6  -1 -14  554.36   38.41
   6  -1 -14  582.28   29.27
  -6  -1  14  543.13   33.27
   6   1 -13  631.79   34.67
  -6   1  13  549.71   25.52
   6   1 -13  635.37   39.87
   6  -1 -13  625.41   26.86
   6  -1 -13  598.43   35.55
  -6  -1  13  575.99   21.45
   6   1 -12  649.17   27.10
   6   1 -12  719.14   34.77
  -6   1  12  609.78   24.96
   6  -1 -12  686.24   26.45
   6  -1 -12  635.35   33.45
  -6  -1  12  631.18   21.13
   6   1 -11 4903.19  155.16
   6   1 -11 4748.38  167.43
  -6   1  11 4481.53  152.10
   6  -1 -11 4892.15  165.11
   6  -1 -11 4568.13  135.34
  -6  -1  11 4617.22  142.05
   6   1 -10  423.60   28.30
  -6   1  10  382.94   25.38
   6   1 -10  476.00   15.34
   6  -1 -10  426.35   18.25
   6  -1 -10  422.93   22.30
  -6  -1  10  446.15   17.47
  -6  -1  10  408.00   19.70
   6   1  -9  424.96   18.87
   6   1  -9  400.33   16.51
   6  -1  -9  379.94   13.25
   6  -1  -9  373.78   23.04
  -6  -1   9  375.93   16.62
  -6  -1   9  357.60   21.71
   6   1  -8   79.63   13.20
   6   1  -8   85.72    9.07
   6  -1  -8   82.44    7.75
   6  -1  -8   89.56    6.00
  -6  -1   8   85.20    7.48
  -6  -1   8   73.16    5.16
   6   1  -7   54.89    6.99
   6   1  -7   39.24   10.97
   6  -1  -7   47.99    7.33
   6  -1  -7   50.16    6.53
  -6  -1   7   38.15    6.24
   6   1  -617266.36  670.66
   6   1  -617311.59  624.62
  -6   1   615087.72  534.89
   6  -1  -617066.47  660.15
  -6  -1   617184.31  651.32
   6  -1  -617442.44  619.47
   6   1  -5 1042.20   23.80
   6   1  -5  976.36   23.31
  -6   1   5 1052.82   23.27
   6   1  -5  975.28   33.40
   6  -1  -5 1051.06   27.14
   6  -1  -5 1044.03   23.64
  -6  -1   5 1031.85   25.44
   6   1  -4 2408.93   57.23
  -6   1   4 2496.78   50.87
   6   1  -4 2554.65   55.01
   6  -1  -4 2514.97   60.29
   6  -1  -4 2534.02   48.71
  -6  -1   4 2527.95   58.65
  -6   1   3 2482.90   49.32
   6   1  -3 2569.65   54.83
  -6  -1   3 2628.65   59.68
   6  -1  -3 2632.78   70.19
   6   1  -2  202.59    5.26
  -6   1   2  192.12    8.35
   6  -1  -2  209.18   13.29
  -6  -1   2  191.70    7.78
   6   1  -1    4.26    2.26
  -6   1   1    9.44    3.53
   6  -1  -1    9.31    6.12
  -6  -1   1    4.27    2.19
   6   1   0  818.70   16.77
  -6   1   0  803.92   19.62
   6  -1   0  824.24   20.60
  -6  -1   0  790.01   15.95
   6   1   1 3938.28   99.40
  -6   1  -1 3725.12   92.30
   6  -1   1 3946.78   97.54
  -6  -1  -1 3704.68   85.79
   6   1   2  302.02   14.39
  -6   1  -2  267.24   10.55
   6  -1   2  302.12   16.90
  -6  -1  -2  299.90    9.38
  -6   1  -3  669.76   19.43
   6   1   3  721.88   19.43
  -6  -1  -3  693.32   25.07
   6  -1   3  742.28   28.66
  -6   1  -4 3415.81  101.95
   6   1   4 3549.48  105.19
  -6  -1  -4 3453.93  100.91
   6  -1   4 3450.92  104.86
   6   1   5 1557.09   53.30
  -6   1  -5 1486.80   51.32
   6  -1   5 1515.11   52.99
  -6  -1  -5 1508.43   51.13
   6   1   610242.01  370.98
  -6   1  -610033.33  354.93
   6  -1   6 9836.57  330.29
  -6  -1  -6 9899.69  332.77
  -6   1  -7  524.58   30.03
   6   1   7  529.45   33.20
  -6  -1  -7  535.36   29.67
   6  -1   7  498.78   21.01
  -6   1  -8 1169.88   36.64
   6   1   8 1196.48   57.04
  -6  -1  -8 1176.47   50.14
   6  -1   8 1147.31   52.53
  -6   1  -9  490.37   31.58
   6   1   9  493.43   25.01
  -6  -1  -9  459.89   21.98
   6  -1   9  462.38   34.52
   6   1  10  143.48   17.23
  -6   1 -10  115.02   13.67
   6  -1  10  136.88   14.27
  -6  -1 -10  120.63   13.46
   6   1  11  261.84   36.95
  -6   1 -11  270.66   19.16
   6  -1  11  210.85   31.70
  -6  -1 -11  223.42   18.73
   6   1  12   36.53   14.84
  -6   1 -12   46.52   11.83
   6  -1  12   36.18   21.49
  -6  -1 -12   28.93   12.03
  -6   1 -13  744.21   38.57
   6   1  13  814.07   44.61
  -6  -1 -13  737.31   38.68
   6  -1  13  787.43   62.45
   6   1  14  788.48   68.01
  -6   1 -14  653.42   38.71
   6  -1  14  670.71   64.21
  -6  -1 -14  680.75   58.15
   6   1  15  481.63   40.26
  -6   1 -15  528.27   36.50
   6  -1  15  537.61   41.36
  -6  -1 -15  539.33   56.46
  -6   1 -16  600.56   41.85
   6   1  16  612.71   69.23
  -6  -1 -16  561.92   42.56
   6  -1  16  596.86   46.71
  -6   1 -17  162.59   25.50
   6   1  17  174.73   29.45
  -6  -1 -17  158.93   27.89
   6  -1  17  149.18   44.25
  -6   1 -18   35.05   17.80
   6   1  18   72.05   33.99
  -6  -1 -18   24.62   21.02
   6  -1  18   35.66   33.43
  -6   1 -19  638.64   55.87
   6   1  19  577.77   55.58
  -6  -1 -19  632.98   88.48
   6  -1  19  574.56   52.59
   6   1  20   15.83   14.96
  -6   1 -20   -7.46   19.54
  -6   1 -20  -13.73   15.50
   6  -1  20   11.22   22.97
  -6  -1 -20   -3.19   16.28
   6   1  21  160.12   56.11
  -6   1 -21  144.23   43.63
  -6   1 -21  134.96   37.00
   6  -1  21  102.64   54.97
  -6  -1 -21  168.69   38.70
   6   2 -22  287.19   61.96
   6   2 -22  345.97   32.46
  -6   2  22  311.51   35.86
   6  -2 -22  451.94   72.77
   6  -2 -22  329.96   53.05
  -6  -2  22  299.50   28.22
   6   2 -21   16.95   22.72
   6   2 -21   34.84   28.03
  -6   2  21   38.17   15.96
   6  -2 -21   -8.62   24.13
  -6  -2  21   13.89   19.98
   6  -2 -21   28.49   20.34
   6   2 -20 1403.15   66.24
   6   2 -20 1100.20   95.00
  -6   2  20 1040.14   60.26
   6  -2 -20 1379.19   75.07
   6  -2 -20 1112.25   60.91
  -6  -2  20 1060.81   71.15
   6   2 -19   47.95   23.28
  -6   2  19   45.88   15.60
   6   2 -19   51.37   27.50
   6  -2 -19   38.51   23.18
   6  -2 -19   58.56   32.05
  -6  -2  19   36.93   12.17
   6   2 -18  152.80   37.56
   6   2 -18  211.60   20.26
  -6   2  18  174.36   21.99
   6  -2 -18  205.11   43.15
  -6  -2  18  175.02   16.76
   6  -2 -18  178.79   32.11
   6   2 -17   49.10   24.04
  -6   2  17   44.64   13.90
   6   2 -17   43.78   18.27
   6  -2 -17   49.13   12.43
   6  -2 -17   30.40   25.99
  -6  -2  17   23.98   16.26
   6   2 -16   13.32    7.79
  -6   2  16    7.79   10.31
   6   2 -16   10.56   18.07
   6  -2 -16   13.69   11.37
   6  -2 -16   -1.51    9.03
  -6  -2  16   20.57   11.82
   6   2 -15   83.68   16.90
   6   2 -15   65.14   15.66
  -6   2  15   86.51   14.36
   6  -2 -15   74.95   15.21
   6  -2 -15   80.32   12.60
  -6  -2  15   83.36   16.01
   6   2 -14  153.68   17.35
  -6   2  14  125.22   25.71
   6   2 -14  155.16   18.84
   6  -2 -14  138.33   21.01
   6  -2 -14  157.06   16.56
  -6  -2  14  123.52   10.97
   6   2 -13   11.55    5.00
   6   2 -13    6.64   12.56
  -6   2  13    5.42    7.14
   6  -2 -13  -18.85    8.99
   6  -2 -13    7.96   11.70
  -6  -2  13   -2.33    4.62
   6   2 -12    7.38    8.87
   6   2 -12   19.93    8.94
  -6   2  12   23.53    7.88
   6  -2 -12   14.14    9.63
   6  -2 -12   12.17   12.84
  -6  -2  12    9.50    8.00
   6   2 -11  145.46   21.43
  -6   2  11  127.31   12.60
   6   2 -11  139.21   13.38
   6  -2 -11  138.50    9.30
  -6  -2  11  140.30   19.38
   6  -2 -11  125.68   12.83
  -6  -2  11  136.31    7.66
   6   2 -10   16.99    7.52
   6   2 -10   22.71    6.91
   6  -2 -10    7.59    7.06
   6  -2 -10   15.19    7.64
  -6  -2  10   18.43    6.63
  -6  -2  10   23.13    6.12
   6   2  -9   47.52    7.28
   6   2  -9   50.75    8.74
   6  -2  -9   43.25    7.97
   6  -2  -9   48.03   12.74
  -6  -2   9   41.04    7.53
  -6  -2   9   45.58    4.13
   6   2  -8 2588.45   63.58
   6   2  -8 2533.78   71.33
   6  -2  -8 2565.62   70.61
   6  -2  -8 2645.47   66.01
  -6  -2   8 2484.34   67.07
  -6  -2   8 2451.21   56.09
   6   2  -7    1.04    5.43
   6   2  -7   11.77    3.50
   6  -2  -7    0.93    2.36
   6  -2  -7   -3.31    5.15
  -6  -2   7   12.03    4.84
   6   2  -6 9807.00  278.74
   6   2  -6 9355.82  308.27
   6  -2  -6 9904.31  321.22
   6  -2  -6 9678.46  277.60
  -6  -2   6 9381.32  301.51
   6   2  -5  272.73   19.14
   6   2  -5  255.34    6.17
   6   2  -5  266.96    7.83
   6  -2  -5  288.33   13.50
   6  -2  -5  272.85    8.19
  -6  -2   5  268.58   12.17
   6   2  -4  160.02    5.40
   6   2  -4  149.67    3.99
   6  -2  -4  151.71   15.49
  -6  -2   4  186.21   14.91
   6   2  -3  268.19    5.66
   6  -2  -3  293.26   12.47
  -6  -2   3  280.19   11.56
   6   2  -2  218.12    5.95
  -6   2   2  166.13   10.02
   6  -2  -2  242.60   10.59
  -6  -2   2  216.62   10.21
  -6  -2   2  207.60    5.75
   6   2  -1  182.24    7.15
  -6   2   1  187.84    9.67
   6  -2  -1  201.69   15.46
  -6  -2   1  175.58    6.38
   6   2   0  793.12   20.10
  -6   2   0  831.12   30.40
   6  -2   0  857.42   23.68
  -6  -2   0  794.98   18.89
   6   2   1  182.07   10.27
  -6   2  -1  175.52    9.64
   6  -2   1  176.61   15.52
  -6  -2  -1  162.97    6.16
  -6   2  -2 6286.35  178.87
   6   2   2 6232.23  172.60
  -6  -2  -2 6332.74  180.93
   6  -2   2 6444.85  185.39
   6   2   3  171.70   14.52
  -6   2  -3  147.43    9.50
   6  -2   3  133.92   10.07
  -6  -2  -3  134.72   12.64
   6   2   4 7873.53  261.84
  -6   2  -4 7491.34  230.59
   6  -2   4 7644.59  237.02
  -6  -2  -4 7813.99  251.04
  -6   2  -5  583.80   29.27
   6   2   5  597.00   22.15
  -6  -2  -5  583.77   20.28
   6  -2   5  633.56   21.93
   6   2   6  922.01   33.32
  -6   2  -6  933.25   40.35
   6  -2   6  859.08   40.72
  -6  -2  -6  898.64   39.10
   6   2   7 1251.33   58.31
  -6   2  -7 1161.64   48.11
   6  -2   7 1182.07   37.73
  -6  -2  -7 1141.53   49.13
   6   2   8 3149.97  100.43
  -6   2  -8 3045.61  106.84
   6  -2   8 3062.82  109.67
  -6  -2  -8 2865.46  105.94
  -6   2  -9  947.19   34.46
   6   2   9 1033.39   55.58
  -6  -2  -9  908.37   49.12
   6  -2   9  972.00   35.75
   6   2  10  217.28   19.46
  -6   2 -10  229.50   25.02
   6  -2  10  169.23   16.66
  -6  -2 -10  209.82   26.22
   6   2  11  886.31   61.88
  -6   2 -11  927.74   38.47
   6  -2  11  896.69   39.77
  -6  -2 -11  897.40   55.05
   6   2  12 2055.15   79.93
  -6   2 -12 2016.51   74.20
   6  -2  12 1927.03   73.32
  -6  -2 -12 2075.72   98.17
  -6   2 -13   -4.26    9.08
   6   2  13   23.03   16.96
  -6  -2 -13   17.44    9.39
   6  -2  13  -11.93    9.66
   6   2  14  127.33   21.61
  -6   2 -14   98.31   28.82
   6  -2  14  104.76   19.83
  -6  -2 -14  113.01   19.14
   6   2  15   39.35   25.13
  -6   2 -15   40.63   21.45
   6  -2  15   29.02   14.53
  -6  -2 -15   -2.29   14.08
  -6   2 -16 1286.07   95.86
   6   2  16 1482.16   79.55
  -6  -2 -16 1485.58  107.83
   6  -2  16 1452.42  110.89
   6   2  17   20.27   22.81
  -6   2 -17   -6.69   17.64
  -6   2 -17    7.24   14.36
  -6  -2 -17  -23.99   13.61
   6  -2  17   15.10   21.96
   6   2  18  154.14   30.17
  -6   2 -18   89.73   38.21
  -6   2 -18  158.86   30.28
   6  -2  18  131.35   46.62
  -6  -2 -18  148.84   30.53
   6   2  19   -6.63   32.34
  -6   2 -19   -3.17   32.01
  -6   2 -19   32.01   14.87
   6  -2  19   20.35   19.13
  -6  -2 -19   17.54   35.24
  -6   2 -20  157.98   29.90
   6   2  20  204.80   36.28
  -6   2 -20  159.96   37.29
  -6  -2 -20  263.39   42.23
   6  -2  20  175.05   33.59
   6   3 -22  132.73   36.05
   6   3 -22  182.39   34.60
  -6   3  22  233.98   30.93
   6  -3 -22  199.21   27.44
   6  -3 -22  238.94   41.22
  -6  -3  22  145.68   34.63
   6   3 -21  154.92   19.67
   6   3 -21  128.64   46.03
  -6   3  21  122.29   25.75
   6  -3 -21  166.69   33.16
   6  -3 -21  108.68   35.50
  -6  -3  21  118.96   28.74
   6   3 -20   21.23   22.72
  -6   3  20   18.95   12.57
   6   3 -20   -6.11   15.17
   6  -3 -20    4.40   16.32
   6  -3 -20  -15.15   10.95
  -6  -3  20    8.38    8.63
   6   3 -19 1234.36  105.19
  -6   3  19 1192.02   64.66
   6   3 -19 1575.81   83.50
   6  -3 -19 1323.44   86.40
   6  -3 -19 1666.95  118.02
  -6  -3  19 1331.23   69.92
   6   3 -18    6.27    9.07
  -6   3  18    0.87   12.43
   6   3 -18   16.72   21.86
   6  -3 -18    9.36   16.78
   6  -3 -18   48.56   24.27
  -6  -3  18   10.23   12.98
   6   3 -17   -4.87   11.49
   6   3 -17   -3.35   11.07
  -6   3  17   -4.55   10.21
   6  -3 -17    3.55    8.19
  -6  -3  17   -7.22   10.34
   6  -3 -17   -0.08   18.45
   6   3 -16   24.17   14.36
  -6   3  16   34.98   13.23
   6   3 -16   37.52   13.57
   6  -3 -16   28.88   16.28
   6  -3 -16   38.62   13.55
  -6  -3  16   12.26   12.77
   6   3 -15 1418.97   63.22
   6   3 -15 1497.12   47.31
  -6   3  15 1355.89   58.00
   6  -3 -15 1451.01   69.20
   6  -3 -15 1555.77   63.33
  -6  -3  15 1420.45   54.17
   6   3 -14  712.98   33.27
  -6   3  14  709.56   52.63
   6   3 -14  717.80   56.95
   6  -3 -14  795.36   36.99
   6  -3 -14  728.46   40.95
  -6  -3  14  712.04   31.90
   6   3 -13 1109.46   40.23
   6   3 -13 1194.97   49.93
  -6   3  13 1147.15   45.23
   6  -3 -13 1144.27   37.55
   6  -3 -13 1183.63   46.46
  -6  -3  13 1141.63   39.47
   6   3 -12  129.10   25.61
   6   3 -12  103.79   11.73
   6  -3 -12  138.78    9.98
   6  -3 -12  138.80   23.26
  -6  -3  12  130.25   22.80
  -6  -3  12  122.38   11.48
   6   3 -11 1749.79   42.59
   6   3 -11 2002.07   66.91
   6  -3 -11 2003.35   80.21
   6  -3 -11 1860.24   49.97
  -6  -3  11 1955.34   76.34
  -6  -3  11 2005.59   50.95
   6   3 -10   47.75    6.63
   6   3 -10   44.09   17.58
   6  -3 -10   64.20    5.87
   6  -3 -10   60.47    9.99
  -6  -3  10   59.86    6.51
  -6  -3  10   53.03    9.40
   6   3  -9 1261.74   29.28
   6   3  -9 1350.55   59.64
   6  -3  -9 1312.49   35.88
   6  -3  -9 1376.62   42.80
  -6  -3   9 1332.21   53.12
  -6  -3   9 1343.70   29.03
   6   3  -8  730.08   40.07
   6   3  -8  707.49   17.44
   6  -3  -8  744.26   20.14
   6  -3  -8  714.00   26.51
  -6  -3   8  735.83   25.47
   6   3  -7    8.81    2.35
   6   3  -7    5.76    6.60
   6  -3  -7   13.79    3.43
   6  -3  -7    2.81   10.34
  -6  -3   7    1.09    5.91
   6   3  -6 2904.13   84.09
   6  -3  -6 3079.59   61.57
   6  -3  -6 3078.20   87.26
  -6  -3   6 3130.32  100.90
   6   3  -5   82.55    9.68
   6  -3  -5  126.84   10.33
   6  -3  -5   98.52    2.45
  -6  -3   5  109.78   14.96
   6  -3  -4  503.14   20.21
  -6  -3   4  511.23   27.83
   6  -3  -3  453.54   26.15
  -6  -3   3  384.76   16.81
   6   3  -2  232.26    5.18
   6  -3  -2  213.01   19.98
  -6  -3   2  228.88   12.58
  -6  -3   2  229.36    4.71
   6   3  -1  953.62   20.03
  -6   3   1  975.65   28.50
  -6   3   1  931.91   15.04
   6  -3  -1 1004.04   29.91
  -6  -3   1  967.74   18.80
  -6   3   0  123.65   14.90
   6   3   0  117.21    7.59
  -6   3   0  121.37    5.11
   6  -3   0  117.36   10.11
  -6  -3   0  124.79    6.83
  -6   3  -1 3318.66  102.05
   6   3   1 3047.94   82.01
  -6   3  -1 3512.59   80.01
  -6  -3  -1 3321.31   82.54
   6  -3   1 3419.57   93.49
  -6   3  -2    4.54    4.95
   6   3   2    5.67    6.50
  -6   3  -2   -0.29    5.34
  -6  -3  -2   12.21    3.60
   6  -3   2   10.82    5.74
   6   3   3  344.75   19.71
  -6   3  -3  357.12   11.55
  -6   3  -3  336.91   14.79
   6  -3   3  350.64   24.02
  -6  -3  -3  353.96   18.26
   6   3   4 4631.06  149.48
  -6   3  -4 4923.00  156.68
   6  -3   4 5087.97  164.49
  -6  -3  -4 4938.36  138.03
   6   3   5 2852.31   81.99
  -6   3  -5 2949.81   82.33
   6  -3   5 3025.38   85.69
  -6  -3  -5 2968.85   81.30
   6   3   6 3114.11   92.43
  -6   3  -6 3095.94   88.36
   6  -3   6 3144.86   91.34
  -6  -3  -6 3029.28  102.34
   6   3   7  121.21   18.94
  -6   3  -7   99.90   10.85
   6  -3   7  127.96   18.01
  -6  -3  -7  116.71   17.66
  -6   3  -8  632.75   36.57
   6   3   8  631.72   41.33
  -6  -3  -8  629.06   38.69
   6  -3   8  660.44   26.68
   6   3   9 3423.64  114.69
  -6   3  -9 3375.58  123.89
   6  -3   9 3326.46  105.63
  -6  -3  -9 3342.30  108.29
  -6   3 -10  406.11   23.48
   6   3  10  448.91   41.11
  -6  -3 -10  413.62   25.92
   6  -3  10  418.96   36.60
   6   3  11  396.36   28.17
  -6   3 -11  411.19   26.99
  -6   3 -11  357.73   37.44
  -6  -3 -11  390.29   26.78
   6  -3  11  414.58   37.37
   6   3  12 1328.41   57.98
  -6   3 -12 1243.42   50.69
  -6   3 -12 1264.34   56.63
  -6  -3 -12 1252.82   76.94
   6  -3  12 1221.94   52.44
   6   3  13  745.33   62.93
  -6   3 -13  700.81   36.43
  -6   3 -13  704.60   41.93
   6  -3  13  637.41   36.77
  -6  -3 -13  726.09   59.47
   6   3  14  287.75   30.88
  -6   3 -14  309.43   47.91
  -6   3 -14  367.25   39.62
  -6  -3 -14  343.52   29.99
   6  -3  14  286.13   27.51
   6   3  15   18.89   16.26
  -6   3 -15   30.96   15.51
  -6   3 -15   -1.42   21.38
  -6  -3 -15   31.80   15.87
   6  -3  15   26.25   14.57
   6   3  16 1269.62  101.71
  -6   3 -16 1157.32   69.42
  -6   3 -16 1055.25   83.30
  -6  -3 -16 1472.65  105.21
   6  -3  16 1282.86   94.46
   6   3  17   27.44   17.40
  -6   3 -17    7.33   27.20
  -6   3 -17    6.88   19.43
   6  -3  17    0.20   26.73
  -6  -3 -17   19.12   18.02
   6   3  18   -1.21   27.64
  -6   3 -18   -3.50   22.68
  -6   3 -18    0.64   16.48
   6  -3  18   22.76   26.45
  -6  -3 -18   21.27   17.98
  -6   3 -19   -2.77   16.82
   6   3  19   -5.65   17.15
  -6   3 -19   56.71   22.23
   6  -3  19   -2.00   15.99
  -6  -3 -19  -16.29   31.50
   6   3  20    6.94   26.89
  -6   3 -20   33.09   26.55
  -6   3 -20   -3.55   26.89
  -6  -3 -20  -20.27   20.48
   6  -3  20    4.74   15.58
   6   4 -21  148.82   28.02
   6   4 -21   85.93   15.80
  -6   4  21  120.78   25.86
   6  -4 -21  133.39   55.35
   6  -4 -21  105.82   32.89
  -6  -4  21   95.40   16.23
   6   4 -20   37.52   20.63
   6   4 -20   39.25   11.31
  -6   4  20   31.88   18.27
   6  -4 -20   29.22   23.66
  -6  -4  20   37.01   17.94
   6  -4 -20   19.16   38.99
   6   4 -19   66.79   21.91
   6   4 -19  135.20   24.81
  -6   4  19   94.67   22.94
   6  -4 -19  175.00   44.59
   6  -4 -19   99.30   17.83
  -6  -4  19  102.23   21.07
   6   4 -18  908.08   53.17
   6   4 -18  911.25   58.03
  -6   4  18  893.79   52.75
   6  -4 -18  948.82   65.28
   6  -4 -18 1134.69   62.33
  -6  -4  18  869.22   48.19
   6   4 -17  437.01   37.44
   6   4 -17  439.54   32.17
  -6   4  17  400.41   34.71
   6  -4 -17  442.59   27.09
   6  -4 -17  448.90   37.04
  -6  -4  17  420.28   20.37
   6   4 -16  726.49   65.36
   6   4 -16  603.59   36.25
  -6   4  16  631.98   39.89
   6  -4 -16  822.64   43.32
   6  -4 -16  722.06   46.16
  -6  -4  16  615.22   23.68
   6   4 -15 1023.88   44.95
   6   4 -15 1137.22   82.56
   6  -4 -15 1170.41   54.17
   6  -4 -15 1156.84   59.95
  -6  -4  15 1079.91   41.82
   6   4 -14  845.67   46.39
   6   4 -14  878.15   35.13
   6  -4 -14  875.41   41.40
   6  -4 -14  925.68   35.09
  -6  -4  14  832.79   32.19
   6   4 -13   85.67   25.21
   6   4 -13   57.58   10.01
   6  -4 -13   26.81    9.27
   6  -4 -13   76.36   13.95
  -6  -4  13   70.47   14.16
  -6  -4  13   80.11    6.09
   6   4 -12 1673.24   47.22
   6   4 -12 1696.55   66.03
   6  -4 -12 1699.22   62.39
  -6  -4  12 1638.98   44.56
  -6  -4  12 1691.55   79.02
   6   4 -11  635.99   19.27
   6   4 -11  611.42   49.80
   6  -4 -11  624.38   31.03
  -6  -4  11  615.29   42.51
  -6  -4  11  648.57   18.43
   6   4 -10 4488.31  153.92
   6   4 -10 4494.46  111.25
   6  -4 -10 4514.73  148.53
  -6  -4  10 4640.62  111.01
  -6  -4  10 4339.27  138.59
   6   4  -9    6.02    7.68
   6   4  -9    6.36    2.80
   6  -4  -9  -21.24   11.21
  -6  -4   9    1.60    6.63
  -6  -4   9    1.88    2.06
   6   4  -8 2141.62   69.92
   6  -4  -8 2190.02   68.60
  -6  -4   8 2194.36   81.96
   6   4  -7  337.78   19.53
   6  -4  -7  359.09   29.17
  -6  -4   7  370.61   18.51
   6   4  -6  115.82   19.63
   6  -4  -6  125.42   12.36
  -6  -4   6  105.25   11.67
   6  -4  -5 3554.43  124.24
   6  -4  -5 3532.70  106.64
   6  -4  -5 3233.93   56.52
   6  -4  -5 3538.74   61.31
  -6  -4   5 3527.05  119.83
   6  -4  -4  979.44   33.98
  -6  -4   4 1002.16   45.34
   6  -4  -3  120.14   12.22
  -6  -4   3  140.80   11.67
   6  -4  -2   40.84   13.35
  -6  -4   2   41.64    8.00
  -6  -4   2   38.91    2.23
   6   4  -1    5.30    3.71
   6  -4  -1    5.87    9.46
  -6  -4   1    4.32    2.63
  -6  -4   1   -5.21    5.73
   6   4   0   10.89    4.38
  -6   4   0   18.02    3.11
  -6   4   0    5.95   10.29
  -6  -4   0   13.76    4.37
   6  -4   0   17.22   10.78
  -6   4  -1  249.90    9.69
   6   4   1  260.79   12.17
  -6   4  -1  229.59   13.44
   6  -4   1  271.19   22.52
  -6  -4  -1  258.06   11.93
   6   4   2 2029.42   56.59
  -6   4  -2 1991.61   55.52
  -6   4  -2 2046.02   44.62
  -6  -4  -2 2008.89   55.57
   6  -4   2 2057.68   58.99
  -6   4  -3 1216.39   35.80
   6   4   3 1154.69   31.03
  -6   4  -3 1257.92   48.42
  -6  -4  -3 1190.99   39.50
   6  -4   3 1231.12   37.57
   6   4   4    8.77    8.30
  -6   4  -4    5.21    7.28
  -6   4  -4   16.77    5.96
  -6  -4  -4    5.52    5.23
   6  -4   4    9.50    6.45
   6   4   5 2683.66   92.76
  -6   4  -5 2927.15   90.36
  -6   4  -5 2869.15   82.05
   6  -4   5 3013.42   87.25
  -6  -4  -5 2785.06   79.40
   6   4   6  860.09   42.91
  -6   4  -6  942.88   29.50
  -6   4  -6  948.65   31.62
  -6  -4  -6  943.54   31.50
   6  -4   6  958.89   44.84
  -6   4  -7  253.20   14.98
   6   4   7  230.12   24.28
  -6   4  -7  219.43   22.08
  -6  -4  -7  228.73   16.00
   6  -4   7  238.57   15.88
   6   4   8   24.21   13.79
  -6   4  -8   14.98    8.02
  -6   4  -8    6.53   12.37
  -6  -4  -8   23.96   13.82
   6  -4   8    6.45   13.15
   6   4   9   39.38   17.10
  -6   4  -9   32.61   15.43
  -6   4  -9   27.71    9.53
   6  -4   9   27.48    9.76
  -6  -4  -9   20.88   16.68
  -6   4 -10  155.38   16.97
   6   4  10  169.11   18.50
  -6   4 -10  149.00   25.37
  -6  -4 -10  171.45   18.13
   6  -4  10  177.89   25.79
   6   4  11   42.08   14.34
  -6   4 -11   59.73   12.23
  -6   4 -11   34.04   21.23
  -6  -4 -11   60.55   13.94
   6  -4  11   60.12   20.57
  -6   4 -12    9.40   18.88
   6   4  12   32.31   12.85
  -6   4 -12   17.63   17.44
  -6  -4 -12   17.11   20.75
   6  -4  12   25.76   18.12
  -6   4 -13   72.36   26.16
   6   4  13   57.16   28.15
  -6   4 -13   56.99   14.20
  -6  -4 -13   77.10   28.13
   6  -4  13   66.29   15.13
   6   4  14 1293.33   93.58
  -6   4 -14 1199.58   88.25
  -6   4 -14 1249.61   55.74
  -6  -4 -14 1434.21   70.29
   6  -4  14 1237.94   58.07
   6   4  15  606.23   46.26
  -6   4 -15  551.52   42.13
  -6   4 -15  600.44   53.08
  -6  -4 -15  688.13   47.68
   6  -4  15  523.04   39.15
   6   4  16   82.61   22.76
  -6   4 -16   73.12   21.03
  -6   4 -16   44.01   25.50
  -6  -4 -16   91.39   37.67
   6  -4  16   52.15   19.63
   6   4  17  391.70   67.87
  -6   4 -17  391.00   42.14
  -6   4 -17  377.92   47.41
  -6  -4 -17  520.46   50.01
   6  -4  17  391.89   59.63
   6   4  18  854.48   65.41
  -6   4 -18  867.69   94.19
  -6   4 -18  689.97   68.25
  -6  -4 -18 1177.13  119.08
   6  -4  18  889.61   92.55
   6   4  19   23.88   22.19
  -6   4 -19   19.76   21.05
  -6   4 -19   -8.74   31.81
  -6  -4 -19   88.80   45.07
   6  -4  19   31.52   33.11
   6   5 -21    1.18   20.25
   6  -5 -21    6.96   13.88
   6  -5 -21   66.54   24.94
   6   5 -20   96.42   23.63
   6   5 -20   22.51   16.62
   6  -5 -20  102.79   27.35
   6  -5 -20   35.89   25.72
  -6  -5  20   48.43   11.59
   6   5 -19  176.23   32.11
   6  -5 -19  169.13   21.62
   6  -5 -19  242.04   34.65
  -6  -5  19  215.64   24.13
   6   5 -18  207.09   47.56
   6   5 -18  128.04   20.80
   6  -5 -18  207.73   48.16
   6  -5 -18  178.57   30.66
  -6  -5  18  214.02   21.26
   6   5 -17  349.01   58.57
   6   5 -17  381.07   26.22
   6  -5 -17  398.88   26.65
   6  -5 -17  529.31   58.57
  -6  -5  17  395.42   26.28
   6   5 -16   48.49   11.71
   6   5 -16   75.16   19.14
   6  -5 -16   74.48   29.42
   6  -5 -16   56.67   11.71
  -6  -5  16   48.22    7.40
   6   5 -15   21.19    8.25
   6   5 -15    9.40   14.18
   6  -5 -15   50.48   13.19
   6  -5 -15   -3.58    8.28
  -6  -5  15   17.81    8.34
   6   5 -14 1033.68   36.28
   6   5 -14 1123.98   80.22
   6  -5 -14 1090.81   51.75
  -6  -5  14 1025.03   33.72
  -6  -5  14 1238.81   54.59
   6   5 -13 1419.37   40.26
   6   5 -13 1402.02   64.43
   6  -5 -13 1411.64   58.62
  -6  -5  13 1349.28   37.88
  -6  -5  13 1478.25   58.44
   6   5 -12  127.83    8.41
   6   5 -12  152.02   32.80
   6  -5 -12  158.14   18.42
  -6  -5  12  145.64    8.38
  -6  -5  12  172.13   17.48
   6   5 -11 2247.87   88.08
   6   5 -11 2285.69   53.76
   6  -5 -11 2319.80   81.86
  -6  -5  11 2330.48   79.31
  -6  -5  11 2279.69   49.15
   6   5 -10 2395.14   86.69
   6   5 -10 2163.94   40.47
   6  -5 -10 2508.71  106.10
  -6  -5  10 2313.11   99.95
  -6  -5  10 2413.34   45.99
   6   5  -9 1990.23   97.10
   6  -5  -9 2071.98   92.11
  -6  -5   9 2011.50   87.14
   6   5  -8   70.81   22.48
   6  -5  -8   80.18   13.24
  -6  -5   8   89.62   12.52
   6   5  -7 3209.23  129.15
   6  -5  -7 3367.40  106.00
  -6  -5   7 3161.05  120.40
   6  -5  -6  599.61   41.19
   6  -5  -6  650.26   15.33
  -6  -5   6  558.59   26.94
   6  -5  -5    4.18    8.00
   6  -5  -5   10.64    2.05
   6  -5  -5   -1.41   13.82
  -6  -5   5    3.08   12.67
   6  -5  -4  136.57    3.49
   6  -5  -4  129.89   14.50
  -6  -5   4  137.41   13.49
   6  -5  -3 4053.48  151.72
   6  -5  -3 4169.48   86.35
  -6  -5   3 4199.06  151.00
   6  -5  -2   22.02    9.08
  -6  -5   2   33.43    2.95
  -6  -5   2   24.02    8.66
   6  -5  -1   98.23   17.48
  -6  -5   1   66.29   10.73
  -6  -5   1   72.35    5.50
   6   5   0   34.84    5.80
  -6   5   0   35.74    4.50
   6  -5   0   35.09    9.13
  -6  -5   0   31.90    5.77
   6   5   1  120.85    6.25
  -6   5  -1   97.06    7.69
  -6   5  -1  101.84   11.18
  -6  -5  -1  122.34    9.56
   6  -5   1  108.26   12.07
  -6   5  -2  879.84   40.36
   6   5   2  874.68   28.91
  -6   5  -2  813.20   24.65
   6  -5   2  880.40   43.71
  -6  -5  -2  773.60   28.55
  -6   5  -3 2190.36   53.27
   6   5   3 2243.62   68.98
  -6   5  -3 2251.53   65.75
   6  -5   3 2424.49   88.02
  -6  -5  -3 2042.30   65.42
   6   5   4   21.48    9.98
  -6   5  -4   31.27    8.23
  -6   5  -4   20.74   12.23
  -6  -5  -4    5.69    9.93
   6  -5   4   24.98    8.27
   6   5   5   81.70    9.23
  -6   5  -5   78.38   16.16
  -6   5  -5   65.14   12.59
   6  -5   5   62.62   10.90
  -6  -5  -5   76.76   14.63
   6   5   6  775.01   41.36
  -6   5  -6  820.89   37.58
  -6   5  -6  840.97   43.84
  -6  -5  -6  798.22   29.50
   6  -5   6  806.37   45.73
   6   5   7 1008.99   53.00
  -6   5  -7 1028.96   35.54
  -6   5  -7 1069.27   52.08
  -6  -5  -7 1073.43   38.73
   6  -5   7 1097.77   40.66
  -6   5  -8  217.02   24.39
   6   5   8  175.90   17.42
  -6   5  -8  214.70   24.97
  -6  -5  -8  235.85   27.10
   6  -5   8  222.51   26.41
   6   5   9  284.02   21.35
  -6   5  -9  278.51   19.53
  -6   5  -9  321.80   30.12
  -6  -5  -9  334.08   34.24
   6  -5   9  307.97   20.38
   6   5  10  279.65   24.18
  -6   5 -10  351.57   21.80
  -6   5 -10  298.01   22.24
  -6  -5 -10  390.51   25.43
   6  -5  10  354.36   34.44
   6   5  11  334.85   26.79
  -6   5 -11  314.57   24.67
  -6   5 -11  354.25   36.14
  -6  -5 -11  367.60   28.27
   6  -5  11  391.96   37.70
  -6   5 -12  346.75   28.20
   6   5  12  404.39   31.50
  -6   5 -12  441.19   26.73
   6  -5  12  418.51   28.24
  -6  -5 -12  465.91   51.95
  -6   5 -13 1297.22   65.44
   6   5  13 1589.81  104.13
  -6   5 -13 1631.86   85.91
  -6  -5 -13 1963.22   82.44
   6  -5  13 1697.82   67.80
   6   5  14   40.15   23.22
  -6   5 -14   10.35   13.18
  -6   5 -14    4.38   10.93
  -6  -5 -14    6.96   15.68
   6  -5  14   21.80   12.26
  -6   5 -15  483.12   32.34
   6   5  15  598.43   67.02
  -6   5 -15  454.27   40.38
   6  -5  15  565.21   37.50
  -6  -5 -15  751.66   74.51
   6   5  16  -24.63   15.10
  -6   5 -16   -7.90   13.79
  -6   5 -16  -10.09   16.38
  -6  -5 -16   13.66   16.98
   6  -5  16    0.75   12.54
   6   5  17  272.49   36.44
  -6   5 -17  196.57   33.56
  -6   5 -17  213.71   43.78
   6  -5  17  263.47   31.06
  -6  -5 -17  280.91   73.50
  -6   5 -18   37.67   37.15
   6   5  18   35.12   40.52
  -6   5 -18   22.86   25.66
  -6  -5 -18   75.44   52.83
   6  -5  18   78.52   21.19
   6   6 -19    4.45   30.00
   6  -6 -19   29.62   20.30
   6  -6 -19    3.57   18.29
   6   6 -18  -16.63   16.01
   6  -6 -18   -1.61    9.77
   6  -6 -18   -5.37   15.76
   6   6 -17  284.52   37.39
   6  -6 -17  341.30   57.85
   6   6 -16   34.86   16.15
   6   6 -16    9.91    7.73
   6  -6 -16   11.09   24.92
  -6  -6  16   17.46    8.00
   6  -6 -15  377.45   46.31
  -6  -6  15  256.49   15.01
   6   6 -14  410.43   35.02
   6  -6 -14  424.22   48.15
  -6  -6  14  447.06   51.01
  -6  -6  14  354.36   14.91
   6   6 -13   92.92   30.56
   6   6 -13   68.95    5.92
   6  -6 -13   98.94   16.32
  -6  -6  13   66.93   26.20
  -6  -6  13   73.60    6.09
   6   6 -12   -2.18   11.35
   6   6 -12    5.05    3.13
   6  -6 -12    6.61   10.01
  -6  -6  12   10.45   15.34
  -6  -6  12    5.54    2.49
   6   6 -11  259.65   40.74
   6  -6 -11  288.37   23.35
  -6  -6  11  230.64   34.90
   6   6 -10  308.43   26.30
   6  -6 -10  315.55   24.28
  -6  -6  10  298.26   35.06
   6   6  -9  381.33   27.75
   6  -6  -9  427.11   40.27
  -6  -6   9  433.27   24.86
   6   6  -8  -12.50    9.14
   6  -6  -8    3.92   13.62
  -6  -6   8    0.84    8.24
   6  -6  -7  224.69    9.52
   6  -6  -7  248.02   29.93
  -6  -6   7  222.26   18.61
   6  -6  -6  524.38   13.70
   6  -6  -6  479.51   27.59
   6  -6  -6  537.63   30.92
  -6  -6   6  508.10   41.24
   6  -6  -5 8686.74  243.14
   6  -6  -5 8424.05  356.28
   6  -6  -5 8520.44  309.90
  -6  -6   5 8504.14  305.99
   6  -6  -4  242.61   31.06
   6  -6  -4  220.53   28.83
   6  -6  -4  207.00    7.27
  -6  -6   4  214.26   29.14
   6  -6  -3 1857.25   66.30
   6  -6  -3 1874.45   39.01
  -6  -6   3 1921.65   35.25
  -6  -6   3 1945.31   65.50
  -6  -6   3 1790.23   31.01
   6  -6  -2   18.31   10.40
   6  -6  -2   30.54    4.49
  -6  -6   2   21.77    4.93
  -6  -6   2   41.45   10.14
  -6  -6   2   21.84    3.95
   6  -6  -1  648.26   30.08
  -6  -6   1  681.23   43.71
  -6  -6   1  599.37   17.86
   6  -6   0  186.25   23.96
  -6  -6   0  130.72   10.10
  -6  -6   0  161.11   15.36
  -6   6  -1  373.09   15.49
   6  -6   1  473.42   23.79
  -6  -6  -1  421.64   19.52
  -6   6  -2   35.68    4.67
   6   6   2   38.98    9.16
  -6   6  -2   20.55    9.27
  -6  -6  -2   22.61    9.60
   6  -6   2   29.13   15.99
   6   6   3   -3.08    4.93
  -6   6  -3   12.65    6.91
  -6   6  -3    5.09    3.98
  -6  -6  -3    2.99    8.40
   6  -6   3    8.69    7.45
   6   6   4  524.38   21.00
  -6   6  -4  544.01   25.28
  -6   6  -4  490.21   25.98
  -6  -6  -4  530.48   30.53
   6  -6   4  566.31   27.21
  -6   6  -5 4387.86  141.44
   6   6   5 4238.19  132.62
  -6   6  -5 3990.10  120.09
  -6  -6  -5 4228.94  133.53
   6  -6   5 4522.25  172.58
   6   6   6   74.68   18.00
  -6   6  -6   74.71    9.85
  -6   6  -6   52.49   12.32
  -6  -6  -6   79.59   11.70
   6  -6   6   74.58   13.17
  -6   6  -7  876.84   32.66
   6   6   7  856.08   36.03
  -6   6  -7  923.85   36.94
  -6  -6  -7  989.19   53.89
   6  -6   7  946.30   54.65
   6   6   8  131.45   15.10
  -6   6  -8  119.73   14.51
  -6   6  -8  118.66   21.03
  -6  -6  -8  105.31   24.48
   6  -6   8  134.93   15.35
  -6   6  -9   68.21   12.34
   6   6   9   81.59   22.08
  -6   6  -9   66.99   12.66
   6  -6   9   91.29   21.40
  -6  -6  -9   80.58   14.62
  -6   6 -10   44.89   20.16
   6   6  10   31.22   22.88
  -6   6 -10   64.65   19.45
  -6  -6 -10   82.39   14.94
   6  -6  10   69.20   21.24
   6   6  11   -6.12   15.89
  -6   6 -11    2.74    8.03
  -6   6 -11  -14.66   14.32
  -6  -6 -11    9.91   17.07
   6  -6  11   12.85    8.74
   6   6  12  191.01   39.45
  -6   6 -12  249.62   23.26
  -6   6 -12  237.17   21.27
  -6  -6 -12  275.61   28.37
   6  -6  12  218.75   22.62
  -6   6 -13  213.90   25.39
   6   6  13  209.71   43.79
  -6   6 -13  273.44   22.57
  -6  -6 -13  305.24   49.61
   6  -6  13  242.28   38.50
   6   6  14   14.02   20.09
  -6   6 -14    0.90   11.18
  -6   6 -14   11.25   15.21
  -6  -6 -14   -3.99   22.90
   6  -6  14   -5.40   16.95
   6   6  15  793.29   81.42
  -6   6 -15  743.02   41.31
  -6   6 -15  619.63   48.58
  -6  -6 -15 1152.61   69.70
   6  -6  15  811.92   69.21
  -6   6 -16    0.21   19.45
   6   6  16  103.96   34.83
  -6   6 -16   52.73   16.03
  -6  -6 -16  160.23   44.70
   6  -6  16   58.50   29.33
   6   6  17  116.19   25.65
  -6   6 -17   60.72   31.78
  -6   6 -17    0.90   23.22
  -6  -6 -17  140.32   34.19
   6  -6  17   84.88   34.22
   6   7 -18   49.90   20.98
   6  -7 -18   14.71   12.16
   6  -7 -18   27.92   21.47
   6   7 -17   97.88   44.39
   6  -7 -17  106.78   27.63
   6   7 -16   24.26   31.05
   6  -7 -16   24.65   29.42
   6   7 -15  464.36   44.06
   6  -7 -15  524.71   63.88
  -6  -7  15  482.10   43.42
   6   7 -14  352.50   57.40
   6  -7 -14  384.36   52.47
  -6  -7  14  401.37   53.63
   6   7 -13   12.72   13.23
   6  -7 -13   13.16   12.14
  -6  -7  13  -14.45   19.13
   6   7 -12   36.44   15.62
   6  -7 -12   23.77   13.63
  -6  -7  12   27.50   21.79
   6   7 -11   -5.78   13.48
   6  -7 -11   16.06   11.39
  -6  -7  11   34.73   17.67
   6   7 -10  179.61   39.08
   6  -7 -10  217.82   21.97
  -6  -7  10  219.18   33.01
   6   7  -9 1748.44   76.46
   6  -7  -9 1874.68   73.60
   6  -7  -9 2037.14   56.80
  -6  -7   9 1847.53   95.45
   6  -7  -8    5.12   18.05
   6  -7  -8   96.28   15.81
   6  -7  -8  101.82    8.84
  -6  -7   8   84.31   15.24
   6  -7  -7 1349.19   87.00
   6  -7  -7 1413.48   36.67
   6  -7  -7 1320.60   54.60
  -6  -7   7 1231.90   52.31
   6  -7  -6   12.27   11.37
   6  -7  -6   10.55    4.71
   6  -7  -6   20.16    9.65
  -6  -7   6  -13.57    9.64
   6  -7  -5    5.01    4.24
   6  -7  -5   13.64   15.33
   6  -7  -5   29.98   10.80
  -6  -7   5   -3.21   15.56
   6  -7  -4  674.20   18.37
   6  -7  -4  718.68   54.88
   6  -7  -4  639.43   49.36
  -6  -7   4  661.79   50.42
   6  -7  -3   35.60    5.60
   6  -7  -3   56.78   19.71
   6  -7  -3   31.79   18.07
  -6  -7   3   24.47    3.45
  -6  -7   3   35.60   11.43
   6  -7  -2  116.92    8.69
   6  -7  -2  146.69   16.93
  -6  -7   2  109.90    7.55
  -6  -7   2  123.51   16.02
  -6  -7   2  100.52    7.69
   6  -7  -1   27.64    4.48
   6  -7  -1   47.96   12.02
  -6  -7   1   27.76    6.84
  -6  -7   1   30.07    6.87
  -6  -7   1   41.20   19.32
   6  -7   0  702.55   51.76
  -6  -7   0  675.48   25.69
  -6  -7   0  798.30   53.62
   6  -7   1  849.94   39.07
  -6  -7  -1  748.66   31.29
  -6  -7  -1  890.24   39.69
   6  -7   2   26.22   18.72
  -6  -7  -2   29.68   12.12
  -6  -7  -2   33.44   10.74
  -6   7  -3 1100.61   40.68
   6  -7   3 1270.93   49.21
  -6  -7  -3 1183.43   49.38
  -6   7  -4  260.22   20.61
   6   7   4  270.54   15.61
  -6   7  -4  285.94   20.42
  -6  -7  -4  275.45   16.74
   6  -7   4  306.16   33.34
   6   7   5   -1.54    5.73
  -6   7  -5    9.47    6.73
  -6   7  -5   -3.03    7.73
  -6  -7  -5   -4.40    9.82
   6  -7   5   -3.73    7.20
   6   7   6  393.17   33.19
  -6   7  -6  414.07   24.53
  -6   7  -6  368.79   19.35
   6  -7   6  444.38   39.25
  -6  -7  -6  433.80   35.12
   6   7   7  509.70   41.55
  -6   7  -7  586.29   29.68
  -6   7  -7  511.22   25.14
  -6  -7  -7  558.00   30.35
   6  -7   7  586.39   30.71
   6   7   8   88.26   22.68
  -6   7  -8   92.23   19.62
  -6   7  -8   82.78   22.14
  -6  -7  -8   81.98   15.78
   6  -7   8   86.55   23.68
  -6   7  -9  979.39   58.03
   6   7   9  915.17   43.03
  -6   7  -9  850.25   55.13
  -6  -7  -9 1057.61   68.25
   6  -7   9  948.66   43.36
   6   7  10   10.52   13.91
  -6   7 -10    8.93    7.78
  -6   7 -10   -4.07    7.65
  -6  -7 -10  -15.18    9.17
   6  -7  10    5.79    8.13
   6   7  11  522.03   53.33
  -6   7 -11  460.65   31.82
  -6   7 -11  586.24   31.47
  -6  -7 -11  609.17   39.43
   6  -7  11  554.46   48.71
   6   7  12    5.28   17.01
  -6   7 -12    4.24   13.85
   6  -7  12   -6.54   15.08
  -6  -7 -12  -13.08   19.25
   6   7  13   94.64   33.57
  -6   7 -13   74.70   16.73
  -6   7 -13    1.75   29.90
   6  -7  13  108.78   18.67
  -6  -7 -13  175.24   25.01
   6   7  14    9.04   21.54
  -6   7 -14    0.07   12.10
  -6   7 -14   11.58   16.70
   6  -7  14    0.11   11.60
  -6  -7 -14   47.41   27.61
   6   7  15  -13.25   20.22
  -6   7 -15   -0.61   15.08
  -6   7 -15   -0.98   11.29
  -6  -7 -15   13.24   26.24
   6  -7  15    0.49   10.71
   6   7  16   76.80   38.15
  -6   7 -16   70.92   18.01
  -6   7 -16    0.18   20.98
  -6  -7 -16  150.56   31.98
   6  -7  16   94.60   19.72
   6   8 -16   14.85   17.71
   6  -8 -16   -3.74   27.85
   6   8 -15  371.43   67.50
   6  -8 -15  413.14   64.25
  -6  -8  15  455.90   45.25
   6   8 -14   16.45   29.96
   6  -8 -14   25.03   16.88
  -6  -8  14   48.91   28.01
   6   8 -13   -1.11   12.44
   6  -8 -13   -1.71   11.25
  -6  -8  13   14.99   18.50
   6   8 -12   26.81   27.64
   6  -8 -12   33.30   14.99
  -6  -8  12   22.29   23.90
   6   8 -11  154.76   25.16
   6  -8 -11  160.22   15.80
   6  -8 -11  182.44   35.24
  -6  -8  11  150.81   34.00
   6  -8 -10  262.08   38.74
   6  -8 -10  229.48   16.57
  -6  -8  10  211.66   37.50
   6  -8  -9  494.86   51.37
   6  -8  -9  486.55   22.88
   6  -8  -9  518.23   41.24
  -6  -8   9  443.54   50.79
   6  -8  -8  610.19   24.01
   6  -8  -8  523.55   54.59
   6  -8  -8  604.44   64.78
  -6  -8   8  545.16   53.80
   6  -8  -7 2222.89   61.19
   6  -8  -7 2017.93  109.59
   6  -8  -7 2081.96  127.42
  -6  -8   7 2007.26  109.55
   6  -8  -6   22.97   21.07
   6  -8  -6   50.46   25.04
   6  -8  -6   32.07    6.87
  -6  -8   6   40.87   21.61
   6  -8  -5   16.35   19.51
   6  -8  -5   28.27    6.48
   6  -8  -5   17.88   14.62
  -6  -8   5   28.15   12.65
   6  -8  -4   69.45   23.18
   6  -8  -4   57.70    7.91
   6  -8  -4   76.36   26.54
  -6  -8   4   61.85   14.73
   6  -8  -3  102.02   24.19
   6  -8  -3   97.33    8.83
   6  -8  -3   81.73   27.50
  -6  -8   3   74.91    6.02
  -6  -8   3   68.23    5.91
  -6  -8   3   78.36   15.96
   6  -8  -2  156.81   30.39
   6  -8  -2  143.16   10.93
   6  -8  -2  122.67   28.05
  -6  -8   2  112.48   18.18
  -6  -8   2  109.24    9.46
  -6  -8   2  113.30    9.42
   6  -8  -1 2297.21   89.44
   6  -8  -1 2313.87   67.12
  -6  -8   1 2469.25   90.31
  -6  -8   1 2267.02   65.82
  -6  -8   1 2030.83   61.03
   6  -8   0   56.58   14.81
  -6  -8   0   59.21   10.74
  -6  -8   0   44.71   10.58
  -6  -8   0   65.84   24.49
   6  -8   1   -6.86   16.19
  -6  -8  -1    8.82    8.29
   6  -8   2  461.93   29.15
  -6  -8  -2  367.55   26.97
   6  -8   3 1988.54  104.16
  -6  -8  -3 1726.25   73.27
  -6  -8  -3 2218.77  111.96
  -6   8  -4  636.34   34.23
   6  -8   4  764.63   54.83
  -6  -8  -4  690.03   42.50
  -6   8  -5  593.15   25.45
   6  -8   5  758.44   36.51
  -6  -8  -5  655.08   30.90
  -6   8  -6   43.67   12.36
   6   8   6   40.25   11.22
  -6   8  -6   46.16    9.61
  -6  -8  -6   60.53   19.38
   6  -8   6   47.86   21.52
   6   8   7   25.61   17.92
  -6   8  -7   24.31    9.73
  -6   8  -7   57.92   18.72
  -6  -8  -7   33.78   19.27
   6  -8   7   41.11   12.49
   6   8   8   18.08   17.35
  -6   8  -8   24.93    9.24
  -6   8  -8   21.26   17.32
  -6  -8  -8    4.37   11.79
   6  -8   8   30.81   18.65
   6   8   9   25.73   17.13
  -6   8  -9   12.71    9.94
  -6   8  -9   -9.00   14.90
   6  -8   9   23.35   17.39
  -6  -8  -9   -3.38   19.03
   6   8  10   -4.93   10.41
  -6   8 -10   13.08    9.12
  -6   8 -10    3.93   14.51
  -6  -8 -10   -4.14   17.62
   6  -8  10    4.11    9.94
   6   8  11  -15.23   18.33
  -6   8 -11   25.51   15.94
  -6   8 -11    7.90   10.14
  -6  -8 -11    8.93   13.08
   6  -8  11  -11.21   16.93
   6   8  12    8.73   16.19
  -6   8 -12   -9.70    8.38
  -6   8 -12   -5.49    8.89
  -6  -8 -12   12.48   18.97
   6  -8  12   28.30   14.44
   6   8  13    5.05   22.75
  -6   8 -13   25.88   20.13
  -6   8 -13   -6.64   18.25
  -6  -8 -13   36.80   28.18
   6  -8  13    2.32   19.94
   6   8  14   -2.14   12.65
  -6   8 -14   20.11   17.96
  -6   8 -14   -9.81    9.94
  -6  -8 -14   -4.34   16.50
   6  -8  14    2.41   10.80
   6   9 -14  397.33   45.85
   6  -9 -14  428.07   43.55
  -6  -9  14  564.12   72.04
   6  -9 -13    2.22   27.00
  -6  -9  13   42.30   27.50
   6  -9 -12   21.70   22.36
   6  -9 -12   -7.04   15.90
  -6  -9  12   13.84   13.61
   6  -9 -11  208.60   25.48
   6  -9 -11  156.42   30.95
  -6  -9  11  167.72   24.90
   6  -9 -10   85.77   38.36
   6  -9 -10   92.52   19.42
  -6  -9  10   77.43   19.07
   6  -9  -9  454.38   40.08
   6  -9  -9  433.92   33.05
  -6  -9   9  356.64   31.72
   6  -9  -8   23.93   15.85
   6  -9  -8   64.96   19.74
  -6  -9   8   57.99   15.67
   6  -9  -7  585.73   57.27
   6  -9  -7  645.63   70.00
  -6  -9   7  584.88   38.13
   6  -9  -6  188.34   43.28
   6  -9  -6  171.48   13.12
   6  -9  -6  151.45   35.26
  -6  -9   6  175.30   22.23
   6  -9  -5  116.15   11.44
   6  -9  -5  134.03   31.34
   6  -9  -5  128.44   37.18
  -6  -9   5  111.69   19.94
   6  -9  -4  234.98   15.56
   6  -9  -4  275.92   29.31
   6  -9  -4  293.54   38.61
  -6  -9   4  225.90   25.66
   6  -9  -3 1058.09   70.07
   6  -9  -3 1034.03   34.74
   6  -9  -3 1077.11   80.54
  -6  -9   3 1091.93   51.33
  -6  -9   3  922.89   25.08
  -6  -9   3  946.27   25.46
   6  -9  -2  262.61   37.70
   6  -9  -2  262.09   42.52
   6  -9  -2  247.03   11.09
  -6  -9   2  217.85   14.40
  -6  -9   2  275.16   26.05
  -6  -9   2  253.54   14.36
   6  -9  -1    7.58   17.99
   6  -9  -1   -5.54   10.10
   6  -9  -1    5.82    4.69
  -6  -9   1   -1.82   11.02
  -6  -9   1   -0.12    7.24
  -6  -9   1   13.57    6.95
   6  -9   0  142.30   19.01
   6  -9   0  147.94   20.48
  -6  -9   0   85.59   15.06
  -6  -9   0  172.49   20.40
  -6  -9   0  102.93   15.63
   6  -9   1  117.43   19.49
  -6  -9  -1  150.24   20.22
  -6  -9  -1   82.25   16.24
  -6  -9  -1  110.76   17.07
   6  -9   2   12.23   16.52
  -6  -9  -2   12.89    9.56
  -6  -9  -2    7.16   10.76
  -6  -9  -2   -6.12    6.36
   6  -9   3  438.28   49.08
  -6  -9  -3  373.01   32.59
  -6  -9  -3  469.25   33.57
   6  -9   4  225.47   24.03
  -6  -9  -4  223.87   25.20
  -6  -9  -4  161.99   17.29
   6  -9   5   56.71   25.98
  -6  -9  -5   63.15   18.42
  -6  -9  -5   78.52   13.60
  -6   9  -6   15.11   13.70
   6  -9   6   12.41   18.86
  -6  -9  -6   10.90   17.01
  -6   9  -7  237.59   32.97
   6  -9   7  341.13   26.48
  -6  -9  -7  291.22   38.88
  -6   9  -8  187.98   31.53
   6  -9   8  345.33   39.62
  -6  -9  -8  258.52   25.36
  -6   9  -9   26.05   16.87
  -6   9  -9    0.62   11.41
  -6  -9  -9   31.24   21.00
   6  -9   9   24.91   19.94
   6   9  10   39.38   15.68
  -6   9 -10   38.42   13.99
  -6   9 -10   31.12   23.00
  -6  -9 -10   60.75   27.94
   6  -9  10   65.70   15.72
   6   9  11   39.34   25.63
  -6   9 -11   29.54   22.61
  -6   9 -11   23.97   13.77
  -6  -9 -11   34.36   18.82
   6  -9  11   62.92   24.00
   6   9  12    5.38   19.89
  -6   9 -12    1.59   16.69
  -6   9 -12  -18.40   11.03
  -6  -9 -12   -8.46   24.14
   6  -9  12   26.06   17.85
   6 -10 -11  278.68   39.30
   6 -10 -11  243.50   52.69
  -6 -10  11  269.75   50.56
   6 -10 -10  244.17   49.06
   6 -10 -10  312.55   60.00
  -6 -10  10  224.98   47.90
   6 -10  -9  161.92   30.40
   6 -10  -9  133.06   24.22
  -6 -10   9  113.41   38.18
   6 -10  -8  515.57   39.96
   6 -10  -8  575.61   49.86
  -6 -10   8  521.73   60.99
   6 -10  -7  155.87   42.94
   6 -10  -7  102.30   20.94
  -6 -10   7  102.11   34.18
   6 -10  -6   -4.25   22.16
   6 -10  -6   13.15   17.46
  -6 -10   6   -7.40   11.09
   6 -10  -5 1588.28  101.37
   6 -10  -5 1722.18  124.11
  -6 -10   5 1619.80   75.02
   6 -10  -4  463.55   52.00
   6 -10  -4  451.01   41.53
  -6 -10   4  428.25   35.15
   6 -10  -3   12.31   16.98
   6 -10  -3   30.25   13.92
  -6 -10   3   32.61   15.03
   6 -10  -2  339.04   52.02
   6 -10  -2  335.42   29.40
  -6 -10   2  340.64   31.38
   6 -10  -1  257.67   49.35
   6 -10  -1  324.53   27.81
  -6 -10   1  306.97   30.37
   6 -10   0   21.98   21.27
   6 -10   0   44.69   24.53
  -6 -10   0   15.27   14.56
   6 -10   1   25.34   23.20
   6 -10   1   18.23   21.05
  -6 -10  -1   15.79    8.10
  -6 -10  -1   11.06    7.83
  -6 -10  -1   60.12   14.67
   6 -10   2   29.44   15.18
  -6 -10  -2   19.85    9.04
  -6 -10  -2   35.84   15.14
   6 -10   3   15.93   20.16
  -6 -10  -3   19.26   13.78
  -6 -10  -3    1.68    8.19
   6 -10   4   15.85   21.87
  -6 -10  -4    9.21   15.60
   6 -10   5  411.53   32.16
  -6 -10  -5  316.15   38.49
   6 -10   6   64.44   18.14
  -6 -10  -6   70.45   23.51
   6 -10   7  139.10   28.54
  -6 -10  -7   39.19   16.70
  -6  10  -8    6.96   11.55
   6 -10   8   69.49   22.48
  -6 -10  -8    9.98   22.44
   6 -11  -5   24.70   31.01
   6 -11  -5   27.70   24.47
  -6 -11   5   14.26   25.55
   6 -11  -4   95.97   41.79
   6 -11  -4  103.52   21.11
  -6 -11   4   93.02   21.68
   6 -11  -3   44.65   31.82
   6 -11  -3   28.63   16.30
  -6 -11   3   48.21   17.44
   6 -11  -2   95.55   39.64
   6 -11  -2   93.40   33.08
  -6 -11   2  112.66   22.86
   6 -11  -1   15.80   27.09
   6 -11  -1   35.75   22.55
  -6 -11   1    1.08   25.55
   6 -11   0    3.88   24.62
   6 -11   0   13.38   12.89
   6 -11   1  469.79   36.25
   6 -11   1  450.86   62.71
   6 -11   2   61.83   29.61
   6 -11   2   66.69   33.23
  -6 -11  -2   69.35   21.27
   6 -11   3 1050.14   63.91
   7   0 -23  -37.34   26.73
   7   0 -23    2.51   28.99
  -7   0  23   -7.82   13.57
   7   0 -22  196.14   48.66
   7   0 -22  280.34   52.45
  -7   0  22  188.28   25.69
   7   0 -21    4.33   13.64
   7   0 -21   17.95   14.18
  -7   0  21   -1.70   18.64
   7   0 -20  197.82   26.61
   7   0 -20  245.23   28.37
  -7   0  20  195.13   35.80
   7   0 -19   -7.65   11.67
   7   0 -19  -16.45   19.10
  -7   0  19   -1.35   15.91
   7   0 -18   54.14   25.80
   7   0 -18   66.71   16.09
  -7   0  18   67.42   22.06
   7   0 -17   -5.44    9.30
   7   0 -17  -10.43    9.88
  -7   0  17    0.30   13.54
   7   0 -16 1108.20   47.63
   7   0 -16  954.31   44.06
  -7   0  16  922.36   53.41
   7   0 -15    8.20    9.22
   7   0 -15   20.28    8.94
  -7   0  15    1.46    7.69
   7   0 -14  215.89   27.73
   7   0 -14  246.93   17.65
  -7   0  14  219.48   15.58
   7   0 -13  -13.28   10.35
   7   0 -13  -13.76   10.96
  -7   0  13    8.74    9.31
   7   0 -12 2002.53   72.92
   7   0 -12 1957.57   59.71
  -7   0  12 1807.01   51.92
   7   0 -11    3.99    7.99
   7   0 -11   -3.90    4.79
  -7   0  11   -0.21    4.39
   7   0 -10 9254.23  333.88
   7   0 -10 9528.63  335.05
   7   0  -9    0.16    3.66
   7   0  -9   -4.94    6.28
  -7   0   9    1.57    3.69
   7   0  -8 5077.14  141.51
   7   0  -8 4908.92  135.21
  -7   0   8 5131.75  149.62
   7   0  -7   -5.36    6.00
   7   0  -7    1.07    6.20
  -7   0   7    5.37    3.42
   7   0  -635130.33 1718.20
   7   0  -634827.91 1731.58
  -7   0   635880.79 1742.35
   7   0  -5   -2.11    5.18
   7   0  -5    3.99    4.86
  -7   0   5   -0.94    4.60
   7   0  -417979.41  686.67
  -7   0   417830.13  654.16
   7   0  -3   -1.37    4.87
  -7   0   3    2.02    2.94
  -7   0   3    2.92    4.02
   7   0  -2   83.72    8.55
  -7   0   2   68.82    8.33
   7   0  -1    5.06    5.04
  -7   0   1    0.56    2.97
   7   0   0   14.01    4.18
  -7   0   0   19.51    4.06
   7   0   1    7.35    6.15
  -7   0  -1    3.53    3.63
   7   0   2 2309.79   65.76
  -7   0  -2 2165.75   51.97
   7   0   3    0.14    7.33
  -7   0  -3    5.44    4.16
   7   0   4  454.85   17.12
  -7   0  -4  481.11   16.35
   7   0   5    7.48    8.39
  -7   0  -5    2.01    4.81
   7   0   6 5335.52  158.81
  -7   0  -6 5002.87  148.39
   7   0   7    1.68    6.53
  -7   0  -7  -11.84    6.02
   7   0   8 3733.26  115.80
  -7   0  -8 3659.00  110.93
   7   0   9    1.43    6.66
  -7   0  -9    0.06    9.76
   7   0  10  242.91   19.87
  -7   0 -10  227.42   17.71
   7   0  11    2.59    8.15
  -7   0 -11   -1.48    7.00
   7   0  12  651.55   38.56
  -7   0 -12  612.34   33.33
   7   0  13   20.31   18.28
  -7   0 -13   -1.90    9.30
   7   0  14   43.61   26.95
  -7   0 -14   20.84   13.57
   7   0  15    0.34   14.63
  -7   0 -15   13.95   12.27
   7   0  16 1103.15   96.83
  -7   0 -16 1085.21   61.79
   7   0  17   -2.81   27.56
  -7   0 -17   16.75   15.41
   7   0  18   93.42   28.80
  -7   0 -18  123.87   43.54
   7   0  19    3.00   33.74
  -7   0 -19   38.15   30.79
   7   0  20   15.86   38.01
  -7   0 -20   37.52   24.18
   7   1 -23  259.85   59.87
   7   1 -23  312.46   36.97
  -7   1  23  251.10   50.47
   7  -1 -23  248.97   56.40
   7  -1 -23  384.01   42.72
  -7  -1  23  245.05   46.08
   7   1 -22   17.31   22.79
   7   1 -22    7.58   23.79
  -7   1  22   -2.51   20.48
   7  -1 -22   11.62   21.47
   7  -1 -22   11.87   26.83
  -7  -1  22   -3.05   18.15
   7   1 -21   44.27   29.04
   7   1 -21   50.47   17.22
  -7   1  21   38.47   24.82
   7  -1 -21   34.66   26.20
   7  -1 -21   12.42   32.83
  -7  -1  21   28.85   13.69
   7   1 -20  292.06   31.63
  -7   1  20  308.23   43.25
   7   1 -20  373.11   31.84
   7  -1 -20  409.23   54.03
   7  -1 -20  281.66   28.93
  -7  -1  20  259.50   24.45
   7   1 -19   -4.55   15.30
  -7   1  19   13.94    8.99
   7   1 -19  -16.27   10.33
   7  -1 -19   10.67    9.17
   7  -1 -19   -7.89   10.90
  -7  -1  19   -7.73    7.88
   7   1 -18  790.43   53.20
  -7   1  18  610.07   35.55
   7   1 -18  603.55   39.02
   7  -1 -18  763.35   44.64
   7  -1 -18  630.17   36.23
  -7  -1  18  603.84   31.08
   7   1 -17  397.08   29.74
  -7   1  17  406.76   41.20
   7   1 -17  465.74   26.45
   7  -1 -17  342.98   40.55
   7  -1 -17  463.63   32.62
  -7  -1  17  391.59   23.30
   7   1 -16  195.29   17.46
   7   1 -16  168.44   32.08
  -7   1  16  183.43   28.62
   7  -1 -16  202.06   20.97
   7  -1 -16  154.53   27.81
  -7  -1  16  182.64   15.36
   7   1 -15  267.53   34.30
   7   1 -15  291.86   29.02
  -7   1  15  259.18   29.82
   7  -1 -15  290.16   20.88
   7  -1 -15  250.17   19.05
  -7  -1  15  232.42   24.95
   7   1 -14  764.01   34.71
  -7   1  14  671.19   30.20
   7   1 -14  878.10   47.44
   7  -1 -14  715.09   30.59
   7  -1 -14  822.12   34.13
  -7  -1  14  737.52   37.99
   7   1 -13  645.20   28.75
   7   1 -13  631.63   35.67
  -7   1  13  567.66   36.53
   7  -1 -13  593.02   26.79
   7  -1 -13  572.04   24.69
  -7  -1  13  613.60   21.84
   7   1 -12  662.93   39.77
  -7   1  12  638.70   24.78
   7   1 -12  657.99   23.35
   7  -1 -12  654.75   32.57
   7  -1 -12  713.04   37.95
  -7  -1  12  609.10   27.95
   7   1 -11   60.92   14.63
   7   1 -11   41.73    6.95
   7  -1 -11   39.81   13.80
   7  -1 -11   61.42    7.29
  -7  -1  11   46.51    9.55
  -7  -1  11   34.37    8.15
   7   1 -10 2323.46   68.60
   7   1 -10 2485.07   73.31
   7  -1 -10 2412.12   73.51
   7  -1 -10 2441.79   68.42
  -7  -1  10 2345.62   65.21
   7   1  -9 1299.62   38.75
   7   1  -9 1383.33   41.37
   7  -1  -9 1371.62   38.35
   7  -1  -9 1346.52   42.22
  -7  -1   9 1310.85   45.75
   7   1  -8 1744.11   58.60
   7   1  -8 1791.63   47.76
   7  -1  -8 1776.20   48.87
   7  -1  -8 1734.64   46.62
  -7  -1   8 1683.33   53.94
   7   1  -7  201.34   10.82
   7   1  -7  207.78    7.26
  -7   1   7  159.93    7.18
   7  -1  -7  189.30   10.73
   7  -1  -7  191.93   11.20
  -7  -1   7  197.10   15.45
   7   1  -6 6434.31  178.93
   7   1  -6 6211.98  197.86
   7   1  -6 6039.06  170.82
  -7   1   6 6319.59  163.30
   7  -1  -6 6680.39  193.88
  -7  -1   6 6426.18  197.25
   7  -1  -6 6461.53  179.33
   7   1  -5 3951.48  103.80
   7   1  -5 4049.89   93.96
   7   1  -5 3820.99   96.06
  -7   1   5 3994.67   94.66
   7  -1  -5 3906.22  117.63
  -7  -1   5 4000.15  113.83
   7  -1  -5 4003.87   96.90
   7   1  -4  229.42    9.94
  -7   1   4  234.13    8.24
   7  -1  -4  231.58   10.58
  -7  -1   4  241.76    9.90
   7   1  -3  146.55    7.87
  -7   1   3  126.38    6.08
   7  -1  -3  147.22   13.27
  -7  -1   3  123.59    7.67
  -7  -1   3  147.11    5.37
   7   1  -2 2002.06   40.84
  -7   1   2 2037.85   48.50
   7  -1  -2 2078.39   49.85
  -7  -1   2 1990.66   46.01
   7   1  -1   51.76    4.11
  -7   1   1   50.83    9.43
   7  -1  -1   48.70    9.86
  -7  -1   1   50.84    6.26
   7   1   0    6.44    5.14
  -7   1   0    2.30    4.11
   7  -1   0   12.25    4.31
  -7  -1   0    4.55    2.98
  -7   1  -1 4237.62  121.85
   7   1   1 4341.01  108.20
  -7  -1  -1 4221.18  113.39
   7  -1   1 4396.81  127.74
  -7   1  -2  183.88   15.22
   7   1   2  214.02   13.94
  -7  -1  -2  198.33   12.79
   7  -1   2  170.82   16.25
   7   1   3  777.27   21.63
  -7   1  -3  720.39   21.66
   7  -1   3  773.21   32.52
  -7  -1  -3  710.74   19.92
   7   1   4  133.02   14.35
  -7   1  -4  111.51   13.74
   7  -1   4  116.15   15.04
  -7  -1  -4  105.88    8.34
   7   1   5   26.42    7.03
  -7   1  -5   26.88   10.63
   7  -1   5   23.88    7.20
  -7  -1  -5   34.09    6.37
   7   1   6 2653.68   76.99
  -7   1  -6 2693.78   89.64
   7  -1   6 2669.18   92.69
  -7  -1  -6 2645.69   88.12
   7   1   7 1828.09   57.84
  -7   1  -7 1791.42   68.13
   7  -1   7 1846.22   56.12
  -7  -1  -7 1869.47   54.48
   7   1   8 3443.03  131.76
  -7   1  -8 3341.16  101.19
   7  -1   8 3434.36  106.11
  -7  -1  -8 3319.60  100.89
   7   1   9    7.54   12.65
  -7   1  -9    3.09   11.00
   7  -1   9    1.38    7.38
  -7  -1  -9    3.59   10.97
   7   1  10 1624.95   61.28
  -7   1 -10 1543.90   54.01
   7  -1  10 1612.36   58.21
  -7  -1 -10 1517.31   71.74
  -7   1 -11  378.28   24.66
   7   1  11  448.79   30.76
  -7  -1 -11  389.97   24.51
   7  -1  11  423.59   26.55
   7   1  12  601.35   54.33
  -7   1 -12  511.90   29.41
   7  -1  12  502.46   32.61
  -7  -1 -12  483.38   30.03
   7   1  13    3.67   12.16
  -7   1 -13   -6.64   15.42
   7  -1  13   -3.50   10.87
  -7  -1 -13   -9.23   15.42
   7   1  14 1110.36   59.76
  -7   1 -14 1089.82   76.38
   7  -1  14 1110.54   58.24
  -7  -1 -14 1118.80   77.47
   7   1  15   10.30   22.27
  -7   1 -15   -0.17   18.66
   7  -1  15   -0.53   22.45
  -7  -1 -15   12.79   19.05
  -7   1 -16   50.18   27.18
   7   1  16   21.10   18.94
  -7  -1 -16   42.95   27.69
   7  -1  16   52.92   31.74
   7   1  17   12.58   23.18
  -7   1 -17  -35.74   21.26
   7  -1  17    8.66   14.95
  -7  -1 -17   10.30   13.28
   7   1  18  632.96   54.36
  -7   1 -18  574.04   46.98
   7  -1  18  589.73   52.59
  -7  -1 -18  639.27   52.24
  -7   1 -19  359.53   44.20
   7   1  19  358.79   46.05
  -7  -1 -19  413.09   71.95
   7  -1  19  347.77   68.74
   7   1  20   59.23   42.04
  -7   1 -20   47.29   21.55
   7  -1  20   26.73   40.44
  -7  -1 -20   72.27   44.10
   7   2 -22  157.42   33.57
   7   2 -22   87.46   43.26
  -7   2  22  108.62   23.71
   7  -2 -22   90.77   32.25
   7  -2 -22   88.66   35.68
  -7  -2  22  101.37   18.65
   7   2 -21   40.35   17.03
   7   2 -21   32.54   33.08
  -7   2  21   75.12   18.32
   7  -2 -21   45.42   37.59
   7  -2 -21   23.06   27.96
  -7  -2  21   65.59   14.43
   7   2 -20  299.55   42.34
   7   2 -20  218.62   49.59
  -7   2  20  256.51   27.75
   7  -2 -20  266.01   26.66
   7  -2 -20  289.11   58.52
  -7  -2  20  258.25   33.52
   7   2 -19  104.22   33.91
   7   2 -19  101.62   28.04
  -7   2  19   88.45   18.51
   7  -2 -19  143.83   38.33
   7  -2 -19   97.82   17.76
  -7  -2  19  110.43   22.73
   7   2 -18   52.43   12.46
   7   2 -18   28.31   25.59
  -7   2  18   27.89   14.06
   7  -2 -18   51.74   17.15
   7  -2 -18   39.99   20.27
  -7  -2  18   29.84   16.41
   7   2 -17  452.40   50.59
   7   2 -17  507.56   38.27
  -7   2  17  395.08   28.66
   7  -2 -17  518.25   34.55
  -7  -2  17  408.19   32.58
   7  -2 -17  439.13   39.98
   7   2 -16 3339.92  107.76
   7   2 -16 3009.39  149.65
  -7   2  16 2774.70  130.22
   7  -2 -16 3352.14  121.41
   7  -2 -16 2852.18  126.61
  -7  -2  16 2825.43  106.95
   7   2 -15   44.28   14.09
   7   2 -15   63.44   13.92
  -7   2  15   51.12   19.60
   7  -2 -15   40.40   15.96
  -7  -2  15   43.84   13.10
   7  -2 -15   44.70   13.01
   7   2 -14  778.42   37.12
  -7   2  14  700.17   32.89
   7   2 -14  826.54   38.68
   7  -2 -14  795.68   35.23
   7  -2 -14  731.06   40.43
  -7  -2  14  719.93   24.33
   7   2 -13  827.79   52.31
  -7   2  13  758.34   32.48
   7   2 -13  860.05   37.34
   7  -2 -13  827.66   48.62
   7  -2 -13  789.57   38.48
  -7  -2  13  765.72   32.44
   7   2 -12 1350.78   46.64
   7   2 -12 1286.29   46.61
   7  -2 -12 1239.66   36.87
   7  -2 -12 1318.34   60.54
  -7  -2  12 1254.46   32.41
  -7  -2  12 1295.18   42.84
   7   2 -11  661.17   27.83
   7   2 -11  652.08   25.73
   7  -2 -11  634.58   27.24
   7  -2 -11  683.56   26.40
  -7  -2  11  587.64   15.98
  -7  -2  11  668.58   35.08
   7   2 -10  397.61   29.00
   7   2 -10  397.31   18.43
   7  -2 -10  364.55   12.48
   7  -2 -10  381.24   27.20
  -7  -2  10  375.52   16.69
  -7  -2  10  355.24   10.36
   7   2  -9  420.62   16.36
   7   2  -9  395.28   28.54
   7  -2  -9  421.91   18.27
   7  -2  -9  423.89   12.06
  -7  -2   9  416.58   25.62
[truncated: 1,765,488 more chars]
