# Supplementary material for: Comparison of mol­ecular structures of cis-bis­[8-(di­methyl­phosphan­yl)quinoline]­nickel(II) and -platinum(II) complex cations
Source: Acta Crystallogr E Crystallogr Commun. 2020 Nov 6;76(Pt 12):1813–7. doi: 10.1107/S2056989020014437 (PMC7784645; doi:10.1107/S2056989020014437)
Supplement: Supplementary file 2 [file e-76-01813-1sup2.hkl]

data_1                                                                          
_shelx_title ' 160122_off6'                                                     
_shelx_refln_list_code          4                                               
_shelx_F_calc_maximum      372.48                                               
_exptl_crystal_F_000      1432.00                                               
_reflns_d_resolution_high  0.7700                                               
                                                                                
loop_                                                                           
 _space_group_symop_operation_xyz                                               
 'x, y, z'                                                                      
 '-x, y+1/2, -z+1/2'                                                            
 '-x, -y, -z'                                                                   
 'x, -y-1/2, z-1/2'                                                             
                                                                                
_cell_length_a    17.8114                                                       
_cell_length_b     8.9398                                                       
_cell_length_c    18.0245                                                       
_cell_angle_alpha  90.000                                                       
_cell_angle_beta  100.524                                                       
_cell_angle_gamma  90.000                                                       
                                                                                
_shelx_F_squared_multiplier     1.000                                           
                                                                                
loop_                                                                           
 _refln_index_h                                                                 
 _refln_index_k                                                                 
 _refln_index_l                                                                 
 _refln_F_squared_calc                                                          
 _refln_F_squared_meas                                                          
 _refln_F_squared_sigma                                                         
 _refln_observed_status                                                         
   3   0   0       2248.02       2309.60        32.49 o                         
   4   0   0      31770.47      33811.04       878.62 o                         
   5   0   0        149.42        109.98         6.69 o                         
   6   0   0      82084.12      87080.09      3406.67 o                         
   7   0   0          8.16         28.84         4.86 o                         
   8   0   0        501.67        597.00        20.97 o                         
   9   0   0       1107.18       1081.87        22.57 o                         
  10   0   0        685.17        665.28        26.07 o                         
  11   0   0        489.83        462.02        15.87 o                         
  12   0   0       7799.13       8197.52       195.92 o                         
  13   0   0        101.20        156.62        12.60 o                         
  14   0   0       9499.66       9096.56       237.50 o                         
  15   0   0       1546.71       1513.20        48.25 o                         
  16   0   0       2841.45       2679.58        90.97 o                         
  17   0   0       3937.05       4100.65       103.88 o                         
  18   0   0        575.68        656.68        48.47 o                         
  19   0   0       1251.49       1237.80        46.49 o                         
  20   0   0       1479.59       1584.33        82.23 o                         
  21   0   0         61.05         58.06        23.04 o                         
  22   0   0         12.29          9.40        22.68 o                         
   2   1   0         20.60         86.17         2.41 o                         
   3   1   0       1206.57       1257.71        11.73 o                         
   4   1   0      10962.30      11363.59       149.82 o                         
   5   1   0       3892.87       3958.18        43.58 o                         
   6   1   0       1295.73       1347.68        14.96 o                         
   7   1   0         18.92         10.26         3.25 o                         
   8   1   0        198.49        231.15         8.72 o                         
   9   1   0        156.57        134.66         7.26 o                         
  10   1   0        224.54        268.42        14.56 o                         
  11   1   0       3610.67       3645.97        54.71 o                         
  12   1   0         69.53         74.72         7.05 o                         
  13   1   0       8047.63       7808.53       132.81 o                         
  14   1   0        139.78        146.29        13.03 o                         
  15   1   0       2724.96       2580.45        45.26 o                         
  16   1   0       1202.08       1245.45        40.74 o                         
  17   1   0       1582.81       1575.55        34.56 o                         
  18   1   0       1578.34       1621.24        47.99 o                         
  19   1   0        224.27        210.75        24.14 o                         
  20   1   0        230.24        274.97        17.77 o                         
  21   1   0         86.92         60.84        20.18 o                         
  22   1   0        131.94        103.04        15.27 o                         
   0   2   0      15029.87      16244.60       457.86 o                         
   1   2   0         20.97         17.96         2.83 o                         
   2   2   0      30924.44      34626.32       522.60 o                         
   3   2   0       1297.87       1060.00        17.80 o                         
   4   2   0      81748.80      85879.34      2939.07 o                         
   5   2   0      18100.56      18135.13       278.63 o                         
   6   2   0       1234.89       1357.57        24.19 o                         
   7   2   0       2597.54       2453.46        36.60 o                         
   8   2   0       1659.02       1529.65        30.94 o                         
   9   2   0       1170.55       1149.87        19.45 o                         
  10   2   0      16478.04      16100.18       272.14 o                         
  11   2   0         83.05        106.10         8.58 o                         
  12   2   0       9251.44       9102.79       151.61 o                         
  13   2   0         56.93         60.83        11.09 o                         
  14   2   0       1713.77       1753.07        33.78 o                         
  15   2   0          4.84         12.19         8.47 o                         
  16   2   0       2277.52       2409.33        53.98 o                         
  17   2   0          1.98         12.93         9.71 o                         
  18   2   0        354.87        355.17        19.68 o                         
  19   2   0        317.51        326.48        23.51 o                         
  20   2   0        605.61        632.86        32.89 o                         
  21   2   0       1142.06       1134.13        40.11 o                         
  22   2   0         19.86          7.78        12.70 o                         
   1   3   0       1732.38       2264.46        24.39 o                         
   2   3   0         42.39         18.35         2.90 o                         
   3   3   0      11745.00      12182.95       159.37 o                         
   4   3   0         73.46        118.95         7.13 o                         
   5   3   0      13335.60      14227.09       182.74 o                         
   6   3   0        184.34        202.08         5.52 o                         
   7   3   0        581.81        699.59        16.24 o                         
   8   3   0       1955.35       1798.76        25.91 o                         
   9   3   0        626.59        409.09        10.49 o                         
  10   3   0        147.76        158.09         6.68 o                         
  11   3   0       4557.97       4404.35        66.67 o                         
  12   3   0          7.25         10.64         5.52 o                         
  13   3   0        839.94        813.62        31.94 o                         
  14   3   0        785.11        728.28        22.61 o                         
  15   3   0        658.50        629.48        26.68 o                         
  16   3   0        295.79        315.70        16.46 o                         
  17   3   0        867.23        882.21        30.72 o                         
  18   3   0         24.76         37.22        13.16 o                         
  19   3   0          9.39         10.24        10.05 o                         
  20   3   0        575.55        554.26        32.23 o                         
  21   3   0          5.73          5.38        10.38 o                         
   0   4   0       7492.35       6373.42        95.07 o                         
   1   4   0       1017.83       1070.72        15.44 o                         
   2   4   0       9877.62      10709.51       148.09 o                         
   3   4   0        320.91        309.08         8.07 o                         
   4   4   0       1899.54       2119.75        58.32 o                         
   5   4   0       1191.11       1272.20        25.67 o                         
   6   4   0          7.85         24.98         3.51 o                         
   7   4   0       1119.92       1127.95        14.75 o                         
   8   4   0        828.93        754.81        14.95 o                         
   9   4   0       1075.12       1187.89        17.30 o                         
  10   4   0         14.31          7.94         3.39 o                         
  11   4   0        526.84        499.42        22.06 o                         
  12   4   0        203.72        187.03        10.82 o                         
  13   4   0         41.66         42.36         6.05 o                         
  14   4   0       2747.11       2754.57        69.47 o                         
  15   4   0        870.44        834.34        28.57 o                         
  16   4   0       1479.06       1458.74        67.83 o                         
  17   4   0       1466.12       1400.62        62.55 o                         
  18   4   0        846.89        829.45        54.03 o                         
  19   4   0        117.50         92.24        15.27 o                         
  20   4   0        463.31        472.25        38.23 o                         
  21   4   0         39.39         30.31        11.20 o                         
   1   5   0      20229.91      21755.09       342.72 o                         
   2   5   0       1256.03       1448.71        21.33 o                         
   3   5   0        204.65        306.11        10.78 o                         
   4   5   0       1076.17       1057.23        19.35 o                         
   5   5   0       1839.88       2074.23        57.04 o                         
   6   5   0         19.17         57.67         4.79 o                         
   7   5   0        993.68        878.64        25.44 o                         
   8   5   0        116.92        111.93         7.38 o                         
   9   5   0        848.20        839.44        21.04 o                         
  10   5   0        596.36        594.52        19.51 o                         
  11   5   0         17.81         21.17         3.98 o                         
  12   5   0         43.34         50.86         7.90 o                         
  13   5   0       1567.43       1494.50        48.97 o                         
  14   5   0         39.04         24.94         5.39 o                         
  15   5   0       1591.06       1442.24        92.41 o                         
  16   5   0        334.19        288.42        24.54 o                         
  17   5   0         24.15         17.77        10.53 o                         
  18   5   0         55.00         46.58        10.20 o                         
  19   5   0          3.81         -2.94         9.42 o                         
  20   5   0         42.15          0.26        17.91 o                         
   0   6   0        614.35        583.29        15.37 o                         
   1   6   0        833.73        937.75        14.75 o                         
   2   6   0        419.23        488.92        13.07 o                         
   3   6   0       3632.22       3757.16        54.40 o                         
   4   6   0        297.74        301.61        11.64 o                         
   5   6   0        608.70        572.71        23.30 o                         
   6   6   0        235.94        246.33        27.12 o                         
   7   6   0         34.85         58.68         9.30 o                         
   8   6   0        415.50        522.76        29.04 o                         
   9   6   0        183.71        147.41        16.09 o                         
  10   6   0       1311.16       1269.88        43.54 o                         
  11   6   0        281.78        287.94        17.12 o                         
  12   6   0       1565.70       1520.14        75.90 o                         
  13   6   0        206.23        205.02        12.98 o                         
  14   6   0        820.08        779.06        55.50 o                         
  15   6   0          3.27         -4.59         5.91 o                         
  16   6   0        206.33        149.31        15.68 o                         
  17   6   0        172.90        121.56        42.69 o                         
  18   6   0         51.19         55.33        26.08 o                         
  19   6   0         19.55         -3.72        24.74 o                         
   1   7   0          0.91         11.35         5.00 o                         
   2   7   0        804.92        815.36        15.83 o                         
   3   7   0       2672.33       3021.48        45.62 o                         
   4   7   0       1032.12        948.43        21.30 o                         
   5   7   0        337.81        390.22        14.19 o                         
   6   7   0       1100.21       1170.84        48.58 o                         
   7   7   0       1929.62       2070.73        47.45 o                         
   8   7   0         78.98         63.09        11.36 o                         
   9   7   0       1307.68       1278.28        78.98 o                         
  10   7   0         96.72         87.29        11.09 o                         
  11   7   0        826.87        777.17        37.06 o                         
  12   7   0          6.39          6.24         7.03 o                         
  13   7   0        201.09        171.98        23.41 o                         
  14   7   0          0.12          1.67        13.62 o                         
  15   7   0         85.58         80.25        25.80 o                         
  16   7   0          8.95        -22.69        50.98 o                         
  17   7   0        305.96        365.38        64.04 o                         
  18   7   0         31.24         27.08        36.27 o                         
   0   8   0       5609.82       6009.37       121.17 o                         
   1   8   0        860.94        884.93        19.23 o                         
   2   8   0        100.02         90.14         6.82 o                         
   3   8   0       1442.67       1543.42        29.05 o                         
   4   8   0        373.12        416.76        24.41 o                         
   5   8   0         54.96         49.98         7.08 o                         
   6   8   0         69.45         91.48        10.81 o                         
   7   8   0         40.01         61.77         9.57 o                         
   8   8   0        440.01        467.03        38.76 o                         
   9   8   0        114.84        115.40        15.51 o                         
  10   8   0        476.27        423.36        93.71 o                         
  11   8   0          1.41          5.35         8.06 o                         
  12   8   0          0.80        -20.59        44.23 o                         
  13   8   0         42.05         36.54        31.58 o                         
  14   8   0          8.68         11.57        23.20 o                         
  15   8   0         43.49         63.84        37.64 o                         
  16   8   0          5.44        -13.40        31.85 o                         
   1   9   0        137.84        115.42         9.70 o                         
   2   9   0          0.25         -3.28         5.71 o                         
   3   9   0       1635.85       1635.10        35.71 o                         
   4   9   0        291.90        323.51        15.09 o                         
   5   9   0        129.62        123.31        12.13 o                         
   6   9   0        234.44        217.40        24.01 o                         
   7   9   0        124.86        112.50        13.47 o                         
   8   9   0          0.16         -4.14         6.58 o                         
   9   9   0       1227.22       1361.06        72.95 o                         
  10   9   0        119.99        133.59        38.59 o                         
  11   9   0        465.20        626.30       106.30 o                         
  12   9   0          1.45         -9.24        27.01 o                         
  13   9   0        324.73        374.23        98.18 o                         
  14   9   0        128.98        102.10        45.08 o                         
   0  10   0        613.13        649.95        29.10 o                         
   1  10   0          6.81          4.49         8.32 o                         
   2  10   0        440.69        465.94        15.32 o                         
   3  10   0         71.52         73.31         8.42 o                         
   4  10   0         92.01         86.55        10.78 o                         
   5  10   0         83.90         69.97        12.13 o                         
   6  10   0         35.30         41.63        18.00 o                         
   7  10   0         13.60         10.90        13.80 o                         
   8  10   0         14.46        -18.65        20.75 o                         
   9  10   0         74.26         65.61        33.58 o                         
  10  10   0          1.68         14.39        22.67 o                         
  11  10   0         65.76        140.80        45.11 o                         
   1  11   0       1329.93       1336.89        33.00 o                         
   2  11   0          6.93          2.84         7.11 o                         
   3  11   0          1.88        -12.26        12.26 o                         
   4  11   0        124.54         53.50        29.78 o                         
   5  11   0         74.30         36.89        16.65 o                         
   6  11   0         10.79         16.88        19.05 o                         
   7  11   0        624.66        695.59        37.44 o                         
 -22   1   1        704.72        739.87        32.63 o                         
 -21   1   1        116.39         97.47        11.89 o                         
 -20   1   1        175.78        157.67        15.63 o                         
 -19   1   1         11.32         23.46        12.14 o                         
 -18   1   1        161.09        139.10        14.79 o                         
 -17   1   1       2805.28       2853.56        56.24 o                         
 -16   1   1         48.41         71.67        11.89 o                         
 -15   1   1       2109.08       2392.03        47.00 o                         
 -14   1   1       1281.77       1271.83        26.38 o                         
 -13   1   1        978.04        954.97        22.38 o                         
 -12   1   1       1528.24       1604.22        28.66 o                         
 -11   1   1       2893.64       3110.39        48.82 o                         
 -10   1   1         17.83         14.79         4.16 o                         
  -9   1   1       5930.75       6241.94        87.03 o                         
  -8   1   1        138.35         86.81         6.80 o                         
  -7   1   1         23.38         85.35         5.12 o                         
  -6   1   1          4.24          9.95         2.46 o                         
  -5   1   1      10188.25      10609.48       136.50 o                         
  -4   1   1       4900.92       5472.88        73.46 o                         
  -3   1   1      28788.35      29742.01      1110.78 o                         
  -2   1   1       3003.72       3191.57        62.73 o                         
   2   1   1       1886.77       1848.17        29.20 o                         
   3   1   1      61393.17      67084.95      1634.18 o                         
   4   1   1        123.55        139.43         4.32 o                         
   5   1   1        308.19        378.27         8.32 o                         
   6   1   1       6526.31       6372.97       109.62 o                         
   7   1   1       7630.37       7170.36        97.66 o                         
   8   1   1        120.16         92.69         9.55 o                         
   9   1   1        500.55        555.96        14.89 o                         
  10   1   1       2661.84       2527.11        37.02 o                         
  11   1   1       1205.91       1163.95        26.10 o                         
  12   1   1        249.94        247.29        13.61 o                         
  13   1   1        587.57        596.05        19.29 o                         
  14   1   1        894.92       1019.40        24.14 o                         
  15   1   1       2998.11       2816.76        56.46 o                         
  16   1   1       1597.36       1460.66        45.38 o                         
  17   1   1         59.96         52.57         9.88 o                         
  18   1   1        345.75        311.50        26.95 o                         
  19   1   1         36.79         36.34        13.01 o                         
  20   1   1        967.38       1038.61        38.01 o                         
  21   1   1         49.35         24.21        13.84 o                         
  22   1   1        239.55        245.70        21.91 o                         
 -22   2   1        473.35        436.79        48.85 o                         
 -21   2   1         45.26         44.83        10.89 o                         
 -20   2   1        144.58        163.65        18.19 o                         
 -19   2   1        514.53        558.75        25.15 o                         
 -18   2   1        261.75        282.38        17.94 o                         
 -17   2   1        453.38        470.16        18.76 o                         
 -16   2   1       1231.02       1253.57        35.98 o                         
 -15   2   1        136.33        179.88        13.83 o                         
 -14   2   1        105.75        119.06         9.61 o                         
 -13   2   1        217.89        182.14        16.80 o                         
 -12   2   1         12.37          8.89         6.72 o                         
 -11   2   1        720.15        666.36        14.86 o                         
 -10   2   1        102.10         53.14         6.38 o                         
  -9   2   1          8.88          9.16         4.31 o                         
  -8   2   1        611.32        632.90        12.66 o                         
  -7   2   1       2538.43       2736.64        48.61 o                         
  -6   2   1        205.38        303.86         7.68 o                         
  -5   2   1       9550.66       9645.68       163.30 o                         
  -4   2   1       6411.25       7273.78       167.39 o                         
  -3   2   1        286.75        318.65        10.05 o                         
  -2   2   1       5987.70       6261.45        69.43 o                         
  -1   2   1         91.72        164.52        28.40 o                         
   0   2   1        522.69        592.14         9.15 o                         
   1   2   1        794.83       1020.45        10.88 o                         
   2   2   1      11651.35      12122.83       130.36 o                         
   3   2   1        410.37        481.45        10.38 o                         
   4   2   1      17219.96      16885.65       422.85 o                         
   5   2   1       4564.32       4788.21        57.39 o                         
   6   2   1        261.37        284.75         7.41 o                         
   7   2   1       2119.12       2273.90        36.38 o                         
   8   2   1       2260.06       2220.95        31.72 o                         
   9   2   1        572.20        667.34        17.86 o                         
  10   2   1       1903.79       1777.39        34.95 o                         
  11   2   1          2.08          3.94         4.40 o                         
  12   2   1        672.65        520.79        13.57 o                         
  13   2   1         89.11        109.62         9.02 o                         
  14   2   1        210.25        180.67        11.23 o                         
  15   2   1        512.48        508.49        18.90 o                         
  16   2   1        305.39        325.21        20.01 o                         
  17   2   1        516.25        544.26        21.36 o                         
  18   2   1        142.79        127.60        14.85 o                         
  19   2   1        210.83        197.78        19.34 o                         
  20   2   1        153.49        105.11        16.83 o                         
  21   2   1         68.50         58.53        15.54 o                         
  22   2   1        161.69        101.46        27.13 o                         
 -22   3   1        219.45        214.33        18.42 o                         
 -21   3   1        226.88        200.52        18.09 o                         
 -20   3   1        140.10         97.55        17.01 o                         
 -19   3   1        314.25        353.92        18.89 o                         
 -18   3   1         14.31         10.57         7.63 o                         
 -17   3   1       1003.84        992.02        32.27 o                         
 -16   3   1        204.50        189.89        16.69 o                         
 -15   3   1        108.09         95.19        10.78 o                         
 -14   3   1       2402.16       2362.34        47.74 o                         
 -13   3   1       5189.41       5214.55        85.19 o                         
 -12   3   1       4954.21       4736.43        73.04 o                         
 -11   3   1       1243.23       1275.89        24.81 o                         
 -10   3   1        538.92        492.78        12.58 o                         
  -9   3   1        258.75        219.77        10.25 o                         
  -8   3   1       1441.99       1603.60        37.61 o                         
  -7   3   1       1025.74        893.89        23.05 o                         
  -6   3   1       1382.58       1595.55        17.60 o                         
  -5   3   1       9858.10      10145.19       248.27 o                         
  -4   3   1       1297.99       1311.96        18.61 o                         
  -3   3   1       5238.72       6529.20        76.78 o                         
  -2   3   1         24.95         25.39         3.28 o                         
  -1   3   1       1037.03       1215.84        15.93 o                         
   0   3   1          4.26         11.04         3.61 o                         
   1   3   1      17234.48      17295.92       309.39 o                         
   2   3   1       4820.70       5015.11        46.93 o                         
   3   3   1        140.47        131.24         4.77 o                         
   4   3   1       9043.86       9890.69       212.89 o                         
   5   3   1       5287.17       4953.27        66.74 o                         
   6   3   1       5312.19       5554.99        95.77 o                         
   7   3   1       2235.68       2429.06        36.97 o                         
   8   3   1       7456.35       7878.05       166.11 o                         
   9   3   1        533.43        501.64        14.78 o                         
  10   3   1       2716.45       2581.23        37.80 o                         
  11   3   1       2042.00       2170.45        42.18 o                         
  12   3   1       2252.55       2069.27        41.00 o                         
  13   3   1       1693.80       1560.81        36.06 o                         
  14   3   1        707.07        706.07        23.28 o                         
  15   3   1       1440.33       1471.92        35.95 o                         
  16   3   1         64.92         55.64        12.16 o                         
  17   3   1         55.42         58.61        11.30 o                         
  18   3   1        467.73        468.08        26.46 o                         
  19   3   1        194.78        200.53        22.80 o                         
  20   3   1          1.50         21.99        12.51 o                         
  21   3   1         52.98         61.35        15.48 o                         
 -21   4   1          5.78         10.98        10.64 o                         
 -20   4   1        155.28        155.16        17.81 o                         
 -19   4   1         21.66         20.88        11.74 o                         
 -18   4   1        346.40        333.78        25.94 o                         
 -17   4   1         16.37          9.71         8.34 o                         
 -16   4   1         64.33         53.17        12.99 o                         
 -15   4   1        444.21        487.72        21.62 o                         
 -14   4   1       1264.32       1275.85        35.28 o                         
 -13   4   1       1664.72       1609.27        49.01 o                         
 -12   4   1       1102.30       1168.76        23.61 o                         
 -11   4   1       2343.51       2138.97        64.07 o                         
 -10   4   1        256.46        189.80        10.03 o                         
  -9   4   1       2046.81       1968.79        39.36 o                         
  -8   4   1         80.24         75.42         6.37 o                         
  -7   4   1        140.52         92.93         7.15 o                         
  -6   4   1         28.84          4.99         3.54 o                         
  -5   4   1        231.46        263.73         7.29 o                         
  -4   4   1        522.16        539.43        15.02 o                         
  -3   4   1       1484.23       1658.70        20.65 o                         
  -2   4   1         64.61         35.92         3.98 o                         
  -1   4   1       4245.05       4582.10        50.34 o                         
   0   4   1       2296.16       2552.80        30.30 o                         
   1   4   1       5437.00       5661.22       105.80 o                         
   2   4   1        452.61        409.31         9.33 o                         
   3   4   1       7460.31       8196.77        88.13 o                         
   4   4   1       2538.73       2325.70        33.16 o                         
   5   4   1       4384.12       4080.64        91.27 o                         
   6   4   1        458.69        420.95         9.71 o                         
   7   4   1          5.77         12.56         4.03 o                         
   8   4   1       1509.11       1491.47        24.28 o                         
   9   4   1       3105.10       3135.12        72.67 o                         
  10   4   1          2.12         10.74         4.11 o                         
  11   4   1       5722.13       5378.79       121.65 o                         
  12   4   1        532.00        517.37        13.95 o                         
  13   4   1        133.11        115.65        18.48 o                         
  14   4   1        364.62        351.32        18.97 o                         
  15   4   1        257.01        229.77        14.36 o                         
  16   4   1        157.78        151.71        13.36 o                         
  17   4   1       1719.00       1576.37        55.59 o                         
  18   4   1        260.79        264.04        21.98 o                         
  19   4   1        402.06        383.81        22.43 o                         
  20   4   1        116.78        106.15        18.20 o                         
  21   4   1         11.73         14.62        14.63 o                         
 -20   5   1         20.39         40.15        39.19 o                         
 -19   5   1       1037.70       1170.96       165.09 o                         
 -18   5   1         12.89         16.10         9.02 o                         
 -17   5   1       3441.89       3145.27       299.02 o                         
 -16   5   1        287.73        270.50        27.62 o                         
 -15   5   1       2929.47       2981.88       161.72 o                         
 -14   5   1        476.18        503.49        26.69 o                         
 -13   5   1        262.94        279.24        29.49 o                         
 -12   5   1       1029.63       1079.79        33.10 o                         
 -11   5   1         30.25         17.12         5.73 o                         
 -10   5   1       1783.73       1801.33        51.40 o                         
  -9   5   1        623.04        719.80        18.72 o                         
  -8   5   1        379.71        330.92        11.20 o                         
  -7   5   1          9.58          4.24         3.41 o                         
  -6   5   1        179.77        123.15        13.14 o                         
  -5   5   1         12.99         24.41         4.42 o                         
  -4   5   1        808.53        846.20        15.72 o                         
  -3   5   1       7407.37       7566.98        93.68 o                         
  -2   5   1       6289.07       6860.80        82.21 o                         
  -1   5   1       9277.54      10285.48       127.08 o                         
   0   5   1      16777.61      18713.36       325.68 o                         
   1   5   1        917.48       1093.32        19.85 o                         
   2   5   1       7520.26       7839.54       116.80 o                         
   3   5   1       2039.13       2051.73        35.67 o                         
   4   5   1       2564.15       2187.11        59.78 o                         
   5   5   1       2070.95       1945.82        75.85 o                         
   6   5   1        174.20        188.08         8.14 o                         
   7   5   1        688.49        794.90        19.44 o                         
   8   5   1        134.18        133.87         6.98 o                         
   9   5   1        144.30        116.49         6.78 o                         
  10   5   1        160.48        175.26        14.23 o                         
  11   5   1       1252.59       1140.87        30.10 o                         
  12   5   1        355.54        355.14        14.74 o                         
  13   5   1       1367.67       1253.21        29.34 o                         
  14   5   1       1318.95       1123.68        40.53 o                         
  15   5   1        651.38        567.25        39.17 o                         
  16   5   1       2822.38       2553.41       117.62 o                         
  17   5   1         55.25          9.25        10.77 o                         
  18   5   1        866.76        768.14        59.45 o                         
  19   5   1        304.93        277.88        20.60 o                         
  20   5   1        421.22        396.89        51.76 o                         
 -19   6   1        572.12        707.76        67.07 o                         
 -18   6   1       1110.87       1273.90       105.95 o                         
 -17   6   1         52.96         58.79        58.14 o                         
 -16   6   1       1368.58       1232.02        98.93 o                         
 -15   6   1       2198.65       2101.05       160.36 o                         
 -14   6   1          9.18          1.86         7.67 o                         
 -13   6   1        709.23        721.32        53.37 o                         
 -12   6   1         18.07         31.03         6.28 o                         
 -11   6   1        300.65        333.95        17.63 o                         
 -10   6   1        961.93        959.51        39.84 o                         
  -9   6   1       1422.45       1462.06        92.32 o                         
  -8   6   1          7.03         -4.58         5.44 o                         
  -7   6   1        236.97        195.14        23.42 o                         
  -6   6   1       1116.73       1036.20        42.86 o                         
  -5   6   1         88.98         92.17         5.63 o                         
  -4   6   1       4725.60       5214.87        66.09 o                         
  -3   6   1       3175.24       3497.84        44.04 o                         
  -2   6   1       7104.72       7633.55        93.56 o                         
  -1   6   1       9171.38       9591.67       133.56 o                         
   0   6   1        977.60       1138.63        16.14 o                         
   1   6   1       8186.47       8744.77       135.84 o                         
   2   6   1        218.02        198.26         9.70 o                         
   3   6   1       8484.07       9027.60       138.27 o                         
   4   6   1        933.47        928.16        22.09 o                         
   5   6   1       3492.63       3465.42        84.06 o                         
   6   6   1        641.50        688.06        43.07 o                         
   7   6   1       2061.40       2063.32        84.49 o                         
   8   6   1        976.11        946.84        35.26 o                         
   9   6   1        279.37        269.58        18.04 o                         
  10   6   1        357.49        326.85        18.51 o                         
  11   6   1        150.77        119.79         7.39 o                         
  12   6   1        577.27        613.84        25.13 o                         
  13   6   1       5001.14       4678.37       158.17 o                         
  14   6   1        117.86         97.85        10.70 o                         
  15   6   1       5148.21       4694.54       265.36 o                         
  16   6   1         79.63         83.53        13.28 o                         
  17   6   1        405.36        408.68        29.26 o                         
  18   6   1         14.64         12.25        15.49 o                         
  19   6   1         97.98         94.82        49.62 o                         
 -18   7   1         20.36         -7.46        31.36 o                         
 -17   7   1         61.10         63.28        64.55 o                         
 -16   7   1        172.18        196.61        48.80 o                         
 -15   7   1         80.89        123.64        32.81 o                         
 -14   7   1       3134.13       3580.35       143.81 o                         
 -13   7   1        608.50        695.92        47.15 o                         
 -12   7   1       3125.77       3640.85       133.81 o                         
 -11   7   1       1024.80       1196.35        64.30 o                         
 -10   7   1       1502.63       1373.11        99.99 o                         
  -9   7   1         20.99          6.49         9.60 o                         
  -8   7   1        926.39        999.00        50.21 o                         
  -7   7   1       2368.00       2482.28        51.36 o                         
  -6   7   1         42.68         51.75         5.79 o                         
  -5   7   1       4460.07       4903.42       111.81 o                         
  -4   7   1        188.73        197.43         9.72 o                         
  -3   7   1        299.43        265.88        10.06 o                         
  -2   7   1        737.21        836.04        15.61 o                         
  -1   7   1       1937.02       2056.58        30.13 o                         
   0   7   1       1001.41       1010.98        19.98 o                         
   1   7   1        548.29        620.98        13.63 o                         
   2   7   1       3550.44       3606.54        54.46 o                         
   3   7   1       1033.39       1148.64        29.44 o                         
   4   7   1       3823.97       4265.03        85.20 o                         
   5   7   1        309.00        283.62        19.09 o                         
   6   7   1       1287.51       1369.58        67.07 o                         
   7   7   1         20.03          6.45         8.36 o                         
   8   7   1        203.04        181.65        17.19 o                         
   9   7   1          0.20         11.05         5.78 o                         
  10   7   1        524.82        522.62        32.63 o                         
  11   7   1        539.40        533.90        39.18 o                         
  12   7   1       1876.03       1674.66       120.11 o                         
  13   7   1       2234.30       2247.52       217.43 o                         
  14   7   1       1294.79       1100.73       100.65 o                         
  15   7   1        729.19        643.19        70.81 o                         
  16   7   1        626.41        733.42       126.27 o                         
  17   7   1         97.09         87.63        30.01 o                         
 -16   8   1          2.57         40.19        37.05 o                         
 -15   8   1         26.77         25.72        52.58 o                         
 -14   8   1       1457.50       1849.46       100.58 o                         
 -13   8   1       2169.46       2354.23       122.52 o                         
 -12   8   1        636.91        779.43        60.57 o                         
 -11   8   1       2733.14       2910.82       149.08 o                         
 -10   8   1        442.84        398.48        29.60 o                         
  -9   8   1        380.61        312.79        11.28 o                         
  -8   8   1         67.71         51.64         6.98 o                         
  -7   8   1        247.83        257.29        12.95 o                         
  -6   8   1       3667.80       3755.25        94.02 o                         
  -5   8   1        692.55        770.87        15.34 o                         
  -4   8   1         66.52         71.58         6.69 o                         
  -3   8   1        197.70        224.69        10.95 o                         
  -2   8   1        454.75        492.76        15.90 o                         
  -1   8   1       1119.45       1294.10        25.92 o                         
   0   8   1       6591.45       7146.94        98.93 o                         
   1   8   1       5974.35       6130.46        80.71 o                         
   2   8   1       2047.99       2203.11        34.89 o                         
   3   8   1       4523.40       4681.95        70.90 o                         
   4   8   1       3254.99       3434.27        63.34 o                         
   5   8   1       1787.85       1994.00        65.23 o                         
   6   8   1          2.52          5.86        13.08 o                         
   7   8   1       1634.14       1518.69       106.31 o                         
   8   8   1         11.81         19.20        11.24 o                         
   9   8   1       1208.80       1098.42       129.68 o                         
  10   8   1        659.23        597.35       107.19 o                         
  11   8   1       1038.10       1001.01       165.85 o                         
  12   8   1        157.74        191.90        66.61 o                         
  13   8   1        708.43        789.37        75.46 o                         
  14   8   1        295.97        291.06        88.20 o                         
  15   8   1        600.89        780.76        85.45 o                         
  16   8   1          4.48        -26.86        56.54 o                         
 -14   9   1          9.83         13.35        32.13 o                         
 -13   9   1        318.89        247.75        89.14 o                         
 -12   9   1         78.58         76.17        37.74 o                         
 -11   9   1         72.48         58.19        55.49 o                         
 -10   9   1        814.79        876.27        75.57 o                         
  -9   9   1          4.83         -7.12        15.62 o                         
  -8   9   1        103.10         87.23        25.63 o                         
  -7   9   1        111.52        105.16        19.36 o                         
  -6   9   1         18.96          6.50         5.12 o                         
  -5   9   1         41.55         39.18         8.23 o                         
  -4   9   1        658.33        673.60        17.55 o                         
  -3   9   1        204.96        259.44        18.84 o                         
  -2   9   1       1175.22       1226.33        26.28 o                         
  -1   9   1        794.33        847.79        19.19 o                         
   0   9   1       2560.64       2648.87        43.95 o                         
   1   9   1        997.06       1046.46        20.17 o                         
   2   9   1       2870.65       2949.68        50.44 o                         
   3   9   1       1088.70       1113.72        28.32 o                         
   4   9   1        894.53        962.93        23.83 o                         
   5   9   1        207.75        211.66        13.78 o                         
   6   9   1        209.53        194.14        17.98 o                         
   7   9   1          0.27         -0.15         6.38 o                         
   8   9   1        197.57        135.75        14.51 o                         
   9   9   1          0.28          0.24         6.26 o                         
  10   9   1         54.25         53.61        21.70 o                         
  11   9   1          1.25          4.82        38.95 o                         
  12   9   1         22.20         -5.77        25.91 o                         
  13   9   1         20.27         -0.80        38.87 o                         
  14   9   1        527.28        663.14        79.91 o                         
 -11  10   1        461.04        523.70        69.85 o                         
 -10  10   1        360.56        435.43        47.86 o                         
  -9  10   1        576.67        679.32        43.12 o                         
  -8  10   1         20.82         42.37        22.67 o                         
  -7  10   1        174.55        245.71        30.78 o                         
  -6  10   1        477.76        516.29        31.60 o                         
  -5  10   1         86.54         65.73        14.37 o                         
  -4  10   1        702.88        728.74        21.26 o                         
  -3  10   1        552.40        494.42        15.99 o                         
  -2  10   1       2124.50       2074.77        39.31 o                         
  -1  10   1        952.36        969.87        25.25 o                         
   0  10   1          0.47          1.77         8.03 o                         
   1  10   1       1221.02       1214.97        25.55 o                         
   2  10   1          9.50          7.25         6.95 o                         
   3  10   1       1420.98       1522.99        34.74 o                         
   4  10   1        864.70        808.12        24.13 o                         
   5  10   1        689.28        756.34        28.60 o                         
   6  10   1         37.37         41.88        10.92 o                         
   7  10   1        374.14        464.00        34.29 o                         
   8  10   1        466.91        677.80        98.61 o                         
   9  10   1         33.73         39.24        30.13 o                         
  10  10   1         62.82         63.21        56.22 o                         
  11  10   1         13.48         19.99        30.00 o                         
  -7  11   1        110.00        120.39        20.77 o                         
  -6  11   1          3.03         30.63        23.93 o                         
  -5  11   1        425.08        511.36        33.51 o                         
  -4  11   1          3.52         18.58        19.82 o                         
  -3  11   1        577.57        659.39        26.36 o                         
  -2  11   1          7.53          2.22         7.97 o                         
  -1  11   1        250.71        251.39        15.14 o                         
   0  11   1        256.93        251.89        14.91 o                         
   1  11   1          3.35          9.86         7.16 o                         
   2  11   1        493.14        546.69        19.51 o                         
   3  11   1         54.49         33.44        10.68 o                         
   4  11   1        697.64        729.20        34.08 o                         
   5  11   1         87.76         83.14        18.79 o                         
   6  11   1        675.64        776.07        52.36 o                         
 -23   0   2        251.59        121.98        49.11 o                         
 -22   0   2        182.25        157.83        24.75 o                         
 -21   0   2        114.37        113.27        21.00 o                         
 -20   0   2          0.44         -1.41        12.48 o                         
 -19   0   2       4724.11       5041.87       105.32 o                         
 -18   0   2        210.02        257.15        23.75 o                         
 -17   0   2       2624.79       2722.71        93.31 o                         
 -16   0   2        290.43        313.19        27.36 o                         
 -15   0   2       3291.88       3146.48        79.75 o                         
 -14   0   2         69.12        120.62        14.86 o                         
 -13   0   2       3556.19       3359.05        76.45 o                         
 -12   0   2       2052.49       1905.05        44.76 o                         
 -11   0   2       1172.59       1059.29        28.53 o                         
 -10   0   2       2014.46       1933.24        55.47 o                         
  -9   0   2       1186.75       1235.00        35.48 o                         
  -8   0   2       5942.38       5665.42       102.90 o                         
  -7   0   2        162.46        128.13        12.43 o                         
  -6   0   2       8931.03       8768.14       195.85 o                         
  -5   0   2        947.47        894.31        13.03 o                         
  -4   0   2       3639.90       4434.75        54.45 o                         
  -3   0   2       3014.98       2564.58        25.71 o                         
   2   0   2       1009.10        965.91        13.77 o                         
   3   0   2      15083.54      14754.45       291.71 o                         
   4   0   2         53.71        120.52         6.44 o                         
   5   0   2       4641.75       3980.94        69.74 o                         
   6   0   2       1084.66       1129.95        23.26 o                         
   7   0   2       4488.14       3709.12       120.15 o                         
   8   0   2       2754.38       2420.53        54.64 o                         
   9   0   2          1.31         34.48        10.83 o                         
  10   0   2       5809.66       6163.32       199.61 o                         
  11   0   2        987.40       1117.71        48.03 o                         
  12   0   2      11485.79      11424.37       276.00 o                         
  13   0   2         23.09         26.08        15.25 o                         
  14   0   2       2541.86       2383.30        59.12 o                         
  15   0   2          4.56        -12.88        12.88 o                         
  16   0   2       3982.94       4146.39       130.79 o                         
  17   0   2        247.54        276.07        38.18 o                         
  18   0   2       3812.44       3940.13       122.13 o                         
  19   0   2        279.69        272.08        29.74 o                         
  20   0   2       1793.59       1940.21        81.56 o                         
  21   0   2         58.50         37.70        20.71 o                         
  22   0   2        252.63        218.93        28.20 o                         
 -22   1   2         37.60         41.87        10.33 o                         
 -21   1   2          6.61         16.12         9.34 o                         
 -20   1   2         31.85         33.87         9.19 o                         
 -19   1   2        105.32        114.31        11.08 o                         
 -18   1   2        504.16        477.33        25.16 o                         
 -17   1   2        547.06        664.59        24.77 o                         
 -16   1   2       1530.34       1601.05        39.74 o                         
 -15   1   2        369.87        394.42        15.81 o                         
 -14   1   2       2095.70       2025.37        41.67 o                         
 -13   1   2       1938.81       1948.76        37.90 o                         
 -12   1   2        923.59        761.00        19.62 o                         
 -11   1   2       8550.61       8899.88       138.25 o                         
 -10   1   2       2528.73       2540.88        35.80 o                         
  -9   1   2       3347.91       3066.37        44.38 o                         
  -8   1   2       3721.44       3647.10        49.64 o                         
  -7   1   2       3307.45       3376.48        38.28 o                         
  -6   1   2        408.15        331.55         6.73 o                         
  -5   1   2       1440.74       1581.15        19.56 o                         
  -4   1   2       5939.39       6116.66        57.65 o                         
  -3   1   2       4435.69       4892.92        71.45 o                         
  -2   1   2      11636.62      12834.62       224.45 o                         
  -1   1   2      12676.89      14127.04       163.92 o                         
   0   1   2       8094.93       8599.63       110.72 o                         
   1   1   2      23457.66      24405.00       412.31 o                         
   2   1   2      24144.26      24224.48       398.72 o                         
   3   1   2      45494.09      48149.84      1042.28 o                         
   4   1   2       5340.48       5284.90        60.73 o                         
   5   1   2        187.90        270.88         6.93 o                         
   6   1   2        564.37        485.69        13.13 o                         
   7   1   2        220.60        325.54        13.88 o                         
   8   1   2       1480.51       1533.63        26.05 o                         
   9   1   2       4124.19       4079.71        53.95 o                         
  10   1   2         34.61         52.32         6.77 o                         
  11   1   2        242.01        213.94         9.05 o                         
  12   1   2        869.20        847.19        19.26 o                         
  13   1   2       1543.15       1387.34        28.00 o                         
  14   1   2       2500.12       2493.57        49.55 o                         
  15   1   2       2171.22       2157.26        50.71 o                         
  16   1   2        265.74        304.97        18.12 o                         
  17   1   2       1169.96       1205.16        30.91 o                         
  18   1   2        113.09        113.01        17.64 o                         
  19   1   2       1772.86       1864.15        53.10 o                         
  20   1   2         41.07         48.52        14.67 o                         
  21   1   2        289.08        296.68        23.25 o                         
  22   1   2        258.02        260.06        33.99 o                         
 -22   2   2         23.54         16.11         9.71 o                         
 -21   2   2        303.30        307.44        47.93 o                         
 -20   2   2         13.96          9.99         6.87 o                         
 -19   2   2        823.50        829.45        26.33 o                         
 -18   2   2        153.09        132.42         9.80 o                         
 -17   2   2         16.58          9.08         8.60 o                         
 -16   2   2        214.99        254.43        13.39 o                         
 -15   2   2       4166.07       4202.67        77.18 o                         
 -14   2   2       3049.17       3026.20        58.15 o                         
 -13   2   2       2497.30       2369.07        43.62 o                         
 -12   2   2      12017.09      12175.69       198.33 o                         
 -11   2   2       4103.99       4136.74        62.21 o                         
 -10   2   2       3649.25       3671.66        50.07 o                         
  -9   2   2       4864.04       4582.28        76.22 o                         
  -8   2   2         14.04         18.00         3.15 o                         
  -7   2   2        580.89        454.35         7.80 o                         
  -6   2   2        409.53        354.58        15.19 o                         
  -5   2   2       1993.22       2212.74        29.75 o                         
  -4   2   2        904.73        879.10        15.68 o                         
  -3   2   2        268.59        432.68        10.49 o                         
  -2   2   2      41695.11      44469.19      1041.07 o                         
  -1   2   2       1853.81       1896.60        29.38 o                         
   0   2   2         31.49         49.40         6.15 o                         
   1   2   2       4861.90       5239.42        51.44 o                         
   2   2   2      49335.02      51844.90      1026.12 o                         
   3   2   2      10369.57      10471.38       228.04 o                         
   4   2   2      11613.07      12216.30       169.12 o                         
   5   2   2        358.36        271.71         7.46 o                         
   6   2   2      10360.88      10545.35       149.53 o                         
   7   2   2        234.88        236.55        11.25 o                         
   8   2   2      13769.36      13116.65       211.37 o                         
   9   2   2       1706.44       1475.98        31.90 o                         
  10   2   2        270.15        237.56        11.84 o                         
  11   2   2        185.62        233.31        11.55 o                         
  12   2   2         23.63         22.48         7.26 o                         
  13   2   2       1067.60        995.08        26.06 o                         
  14   2   2       1472.49       1567.85        38.84 o                         
  15   2   2       4995.15       5046.73        90.63 o                         
  16   2   2       1291.33       1307.93        39.89 o                         
  17   2   2        148.82        139.86        12.66 o                         
  18   2   2        408.54        395.06        29.91 o                         
  19   2   2        381.00        437.65        26.52 o                         
  20   2   2        244.66        230.28        24.25 o                         
  21   2   2         53.60         49.80        13.06 o                         
 -22   3   2        326.58        291.97        24.66 o                         
 -21   3   2        172.84        127.35        34.10 o                         
 -20   3   2        148.08        136.41        19.42 o                         
 -19   3   2        296.19        345.21        20.29 o                         
 -18   3   2          8.39          6.67         6.94 o                         
 -17   3   2        462.13        466.84        30.59 o                         
 -16   3   2        974.05        900.24        33.54 o                         
 -15   3   2         41.59         45.63         8.06 o                         
 -14   3   2       3917.49       4000.75        75.48 o                         
 -13   3   2       3814.87       4175.54        71.44 o                         
 -12   3   2       3746.70       3898.02        59.18 o                         
 -11   3   2       3828.37       3857.43        57.60 o                         
 -10   3   2       3300.89       3128.88        61.67 o                         
  -9   3   2       5287.08       5520.06        77.17 o                         
  -8   3   2       1009.51        985.41        26.73 o                         
  -7   3   2        450.69        379.98        11.97 o                         
  -6   3   2        396.53        383.88         5.53 o                         
  -5   3   2        113.97        243.19         8.27 o                         
  -4   3   2        237.26        193.12         6.14 o                         
  -3   3   2         17.27         40.72         3.09 o                         
  -2   3   2       5597.97       5795.00        95.77 o                         
  -1   3   2        860.41        746.16        17.06 o                         
   0   3   2       2990.76       3145.59        39.20 o                         
   1   3   2       1215.99       1051.73        10.99 o                         
   2   3   2      14599.19      15096.59       184.15 o                         
   3   3   2       3215.58       2697.92        30.44 o                         
   4   3   2      10411.87      10516.59       186.31 o                         
   5   3   2      18131.33      19914.50       298.95 o                         
   6   3   2          3.21         12.06         3.67 o                         
   7   3   2      15293.37      15709.84       259.75 o                         
   8   3   2        315.38        455.56        12.42 o                         
   9   3   2        125.33        190.52        10.17 o                         
  10   3   2         20.01          8.25         6.51 o                         
  11   3   2         20.76         30.83         6.20 o                         
  12   3   2        108.11        150.05        11.36 o                         
  13   3   2        856.38        830.14        22.21 o                         
  14   3   2        891.86        881.49        25.74 o                         
  15   3   2       1164.45       1164.57        32.24 o                         
  16   3   2       1725.51       1653.38        41.54 o                         
  17   3   2       2253.69       2233.44        50.33 o                         
  18   3   2         28.29         26.61        12.30 o                         
  19   3   2        895.64        842.05        29.18 o                         
  20   3   2         57.29         52.20        14.08 o                         
  21   3   2        405.58        452.48        47.38 o                         
 -21   4   2          3.12          4.49        10.83 o                         
 -20   4   2         57.38         21.14        13.58 o                         
 -19   4   2        597.09        589.87        46.64 o                         
 -18   4   2        116.39        114.87        14.37 o                         
 -17   4   2        227.99        237.02        16.59 o                         
 -16   4   2        290.21        265.21        14.86 o                         
 -15   4   2         10.62         12.26         4.03 o                         
 -14   4   2        818.90        740.42        28.70 o                         
 -13   4   2       2328.22       2517.15        55.77 o                         
 -12   4   2        288.66        310.97        18.95 o                         
 -11   4   2        326.09        314.72        30.87 o                         
 -10   4   2       3354.14       3437.80        80.94 o                         
  -9   4   2        145.26        154.93         7.45 o                         
  -8   4   2       1880.22       1864.91        29.59 o                         
  -7   4   2        552.84        533.25        25.17 o                         
  -6   4   2        122.72         65.34         3.54 o                         
  -5   4   2       6162.73       6987.07        86.78 o                         
  -4   4   2       4716.45       5229.34       127.58 o                         
  -3   4   2        711.59        743.37        10.74 o                         
  -2   4   2      14229.48      15454.31       209.88 o                         
  -1   4   2      12298.80      13358.03       264.40 o                         
   0   4   2       2289.95       2315.93        37.67 o                         
   1   4   2      10040.54      10116.21       124.29 o                         
   2   4   2       1052.85        919.29        12.48 o                         
   3   4   2       5744.08       6276.03        67.96 o                         
   4   4   2       3390.40       3366.94        38.37 o                         
   5   4   2       1430.37       1489.26        33.45 o                         
   6   4   2       3651.65       3383.72        39.88 o                         
   7   4   2        281.30        291.11         8.17 o                         
   8   4   2        952.20        853.04        16.61 o                         
   9   4   2       3376.21       3289.66        93.56 o                         
  10   4   2        234.72        224.52        11.00 o                         
  11   4   2        480.41        560.22        17.20 o                         
  12   4   2        160.97        176.25        24.83 o                         
  13   4   2        944.87        888.19        25.86 o                         
  14   4   2        328.56        351.35        22.09 o                         
  15   4   2         12.86         15.95        10.53 o                         
  16   4   2        893.01        790.39        31.76 o                         
  17   4   2        131.74        116.13        14.21 o                         
  18   4   2       1707.97       1663.77        74.45 o                         
  19   4   2        821.89        769.43        36.49 o                         
  20   4   2        631.15        618.40        66.60 o                         
 -20   5   2        324.80        308.79        39.62 o                         
 -19   5   2        457.78        557.42        47.56 o                         
 -18   5   2        180.92        130.32        24.57 o                         
 -17   5   2         60.07         44.74        11.50 o                         
 -16   5   2         72.03         66.37        11.08 o                         
 -15   5   2       1984.64       1930.11       158.38 o                         
 -14   5   2       1003.09       1050.33        38.98 o                         
 -13   5   2        268.04        295.80        11.75 o                         
 -12   5   2       2693.11       2737.03        76.15 o                         
 -11   5   2          1.70         -1.52         6.64 o                         
 -10   5   2       1215.50       1205.35        32.52 o                         
  -9   5   2       2138.88       2060.35        69.96 o                         
  -8   5   2          4.15         -2.85         4.62 o                         
  -7   5   2         80.32         50.38         4.05 o                         
  -6   5   2         57.99         53.17         7.57 o                         
  -5   5   2         21.05         29.59         3.23 o                         
  -4   5   2          4.30          7.19         3.18 o                         
  -3   5   2        188.51        135.67         5.38 o                         
  -2   5   2        862.53        930.48        12.97 o                         
  -1   5   2       1244.57       1156.26        18.42 o                         
   0   5   2       4624.48       4828.53        67.66 o                         
   1   5   2        197.31        255.00        11.09 o                         
   2   5   2         86.65         65.91         6.91 o                         
   3   5   2          2.37          3.23         2.51 o                         
   4   5   2       1063.23       1042.57        19.68 o                         
   5   5   2       4488.63       4207.07        88.30 o                         
   6   5   2       1394.13       1392.70        35.58 o                         
   7   5   2        895.71        952.12        17.08 o                         
   8   5   2          5.87          0.08         4.34 o                         
   9   5   2         54.99         61.21         6.47 o                         
  10   5   2        124.01        113.44         8.80 o                         
  11   5   2       2758.39       2694.54        58.03 o                         
  12   5   2         19.24          1.14         5.58 o                         
  13   5   2       1179.04       1144.80        57.63 o                         
  14   5   2         29.81         32.94         8.22 o                         
  15   5   2         78.99         71.62         8.27 o                         
  16   5   2        327.78        288.43        17.44 o                         
  17   5   2       1096.50        963.60        50.72 o                         
  18   5   2        328.74        271.24        24.79 o                         
  19   5   2        794.38        735.16        54.09 o                         
  20   5   2          2.37          3.06        12.13 o                         
 -19   6   2        423.28        418.40        70.47 o                         
 -18   6   2         72.62         72.84        40.36 o                         
 -17   6   2        135.30        240.88        82.13 o                         
 -16   6   2        127.00        223.38        47.36 o                         
 -15   6   2         18.29         16.48         5.72 o                         
 -14   6   2        543.01        493.41        52.72 o                         
 -13   6   2          1.82         -4.55         4.55 o                         
 -12   6   2       2440.20       2406.49       145.08 o                         
 -11   6   2        262.47        258.25        36.99 o                         
 -10   6   2         55.07        117.19        31.93 o                         
  -9   6   2        678.82        711.78        29.01 o                         
  -8   6   2        278.63        280.82        21.44 o                         
  -7   6   2        294.89        255.29        11.03 o                         
  -6   6   2         46.52         43.85         6.06 o                         
  -5   6   2        632.79        583.07        18.44 o                         
  -4   6   2        209.89        209.22         7.11 o                         
  -3   6   2         56.70         60.05         4.61 o                         
  -2   6   2       2473.90       2484.94        29.49 o                         
  -1   6   2        128.09        145.74         8.18 o                         
   0   6   2         34.96         64.06         8.95 o                         
   1   6   2        350.97        314.44        12.41 o                         
   2   6   2       4934.15       4786.49        87.58 o                         
   3   6   2        201.31        237.25        10.97 o                         
   4   6   2         10.82          3.78         4.08 o                         
   5   6   2          9.12         16.38         5.02 o                         
   6   6   2         79.68         54.57         5.85 o                         
   7   6   2          6.53          9.15         4.21 o                         
   8   6   2       1579.20       1494.55        50.60 o                         
   9   6   2        597.84        573.18        18.08 o                         
  10   6   2         86.28        116.68         7.30 o                         
  11   6   2        466.65        402.52        15.70 o                         
  12   6   2         35.67         42.50         5.91 o                         
  13   6   2         36.37         46.25         7.66 o                         
  14   6   2         50.83         33.02         7.59 o                         
  15   6   2        380.15        305.07        27.28 o                         
  16   6   2        309.44        187.75        28.31 o                         
  17   6   2        155.79        112.42        17.31 o                         
  18   6   2         25.65         15.47        10.05 o                         
  19   6   2         19.93         15.07        21.22 o                         
 -18   7   2         15.43         61.11        40.42 o                         
 -17   7   2         37.18         43.06        58.44 o                         
 -16   7   2        174.43        203.54        34.33 o                         
 -15   7   2        111.40        110.23        27.57 o                         
 -14   7   2        107.34         78.17        30.19 o                         
 -13   7   2        672.49        881.85        52.83 o                         
 -12   7   2         19.98         23.11        18.09 o                         
 -11   7   2       2451.88       2872.20       109.76 o                         
 -10   7   2          5.94         11.08        20.30 o                         
  -9   7   2        501.70        410.15        97.42 o                         
  -8   7   2        152.01        131.10        15.37 o                         
  -7   7   2        724.01        747.70        33.97 o                         
  -6   7   2        179.18        188.83        10.59 o                         
  -5   7   2       1665.30       1803.45        36.40 o                         
  -4   7   2          1.18          1.15         3.46 o                         
  -3   7   2       1636.56       1666.00        24.81 o                         
  -2   7   2        354.63        314.75        11.35 o                         
  -1   7   2       1618.30       1739.34        22.85 o                         
   0   7   2         51.55         41.67         6.22 o                         
   1   7   2       7816.52       8135.69       131.40 o                         
   2   7   2       1551.98       1664.91        34.63 o                         
   3   7   2        559.85        610.67        20.79 o                         
   4   7   2         28.71         39.28         9.96 o                         
   5   7   2       1252.10       1323.48        58.92 o                         
   6   7   2         51.45         50.79        12.32 o                         
   7   7   2       1046.07       1101.39        63.50 o                         
   8   7   2        732.62        807.19        41.75 o                         
   9   7   2        783.27        743.40        36.16 o                         
  10   7   2          1.28          1.51         5.45 o                         
  11   7   2        252.41        223.43        23.93 o                         
  12   7   2          3.65         -2.33         5.28 o                         
  13   7   2         12.56         15.09         7.77 o                         
  14   7   2        497.80        361.02        47.87 o                         
  15   7   2        387.23        334.58        30.48 o                         
  16   7   2         12.53        -10.32        31.12 o                         
  17   7   2          0.07        -22.09        29.46 o                         
 -16   8   2        144.39        164.88        35.33 o                         
 -15   8   2         76.62         90.20        34.55 o                         
 -14   8   2         14.52         35.59        23.57 o                         
 -13   8   2          0.10         11.52        18.76 o                         
 -12   8   2         16.08        -11.86        45.24 o                         
 -11   8   2        706.24        699.41        46.67 o                         
 -10   8   2          1.35         14.75        23.34 o                         
  -9   8   2        355.85        448.50        77.84 o                         
  -8   8   2          4.50          3.84         2.99 o                         
  -7   8   2        123.05        120.66        10.55 o                         
  -6   8   2        189.51        204.08        10.90 o                         
  -5   8   2        403.49        396.84        12.72 o                         
  -4   8   2          7.51          8.41         4.51 o                         
  -3   8   2         39.94         45.27         6.31 o                         
  -2   8   2         51.51         73.77         7.66 o                         
  -1   8   2         98.20        109.92         8.18 o                         
   0   8   2         84.28         86.74         8.88 o                         
   1   8   2        813.80        783.85        18.94 o                         
   2   8   2          6.19          9.14         7.87 o                         
   3   8   2        901.42        940.09        27.58 o                         
   4   8   2        340.72        345.19        15.65 o                         
   5   8   2          5.97         14.89         6.38 o                         
   6   8   2        730.51        694.77        78.73 o                         
   7   8   2        200.63        236.40        20.66 o                         
   8   8   2       1168.33       1249.60        60.95 o                         
   9   8   2        285.59        339.00        37.27 o                         
  10   8   2        205.62        168.00        27.46 o                         
  11   8   2        134.83        144.81        34.79 o                         
  12   8   2         13.77         14.10        10.49 o                         
  13   8   2         70.75        121.63        40.06 o                         
  14   8   2          5.53        -39.79        55.17 o                         
  15   8   2          0.73        -26.16        26.16 o                         
  16   8   2        124.58        156.65        82.90 o                         
 -14   9   2        136.37         83.72        29.20 o                         
 -13   9   2        321.40        453.71        54.59 o                         
 -12   9   2         32.73         19.81        20.54 o                         
 -11   9   2        228.67        225.15        76.12 o                         
 -10   9   2         66.22         84.90        34.85 o                         
  -9   9   2        158.76        193.99        27.76 o                         
  -8   9   2        218.66        291.04        31.24 o                         
  -7   9   2          0.21          2.91         4.48 o                         
  -6   9   2        411.51        410.06        12.36 o                         
  -5   9   2       1201.55       1151.29        41.06 o                         
  -4   9   2        143.73        141.93         9.00 o                         
  -3   9   2        131.79        143.98        11.24 o                         
  -2   9   2         21.00         21.85         6.10 o                         
  -1   9   2        498.38        537.07        14.18 o                         
   0   9   2         69.80         53.73         9.45 o                         
   1   9   2        777.46        823.98        20.30 o                         
   2   9   2         83.40         73.97         9.67 o                         
   3   9   2          7.23         10.71         7.14 o                         
   4   9   2        370.04        391.16        16.63 o                         
   5   9   2         24.86         12.81         7.29 o                         
   6   9   2         13.02          7.20         7.62 o                         
   7   9   2        922.27        839.53       110.26 o                         
   8   9   2        536.62        498.03        86.50 o                         
   9   9   2        728.02        768.22        79.19 o                         
  10   9   2         74.16        104.35        38.65 o                         
  11   9   2          5.12         13.77        22.60 o                         
  12   9   2         40.97          4.12        17.68 o                         
  13   9   2         17.03         46.29        57.30 o                         
 -11  10   2        158.96        176.34        40.80 o                         
 -10  10   2          2.22          1.83        19.63 o                         
  -9  10   2        137.61        125.72        21.65 o                         
  -8  10   2         18.52          7.56        13.86 o                         
  -7  10   2         37.86         54.08        23.77 o                         
  -6  10   2        485.54        563.96        33.09 o                         
  -5  10   2          4.86         24.71        11.44 o                         
  -4  10   2        672.27        673.65        31.16 o                         
  -3  10   2          4.58         -1.01         6.63 o                         
  -2  10   2        196.19        194.89        22.59 o                         
  -1  10   2        866.23        830.18        24.70 o                         
   0  10   2         66.34         81.48        10.32 o                         
   1  10   2        834.58        849.92        25.49 o                         
   2  10   2        373.52        386.84        17.83 o                         
   3  10   2         24.66         36.18         8.02 o                         
   4  10   2         61.62         49.59        11.64 o                         
   5  10   2         12.29         16.30         9.37 o                         
   6  10   2         49.11         44.72        11.53 o                         
   7  10   2          3.75          3.92        15.00 o                         
   8  10   2          1.12         14.75        39.30 o                         
   9  10   2         39.85         35.28        29.23 o                         
  10  10   2         19.91         -8.52        41.26 o                         
  11  10   2          7.79         19.00        30.93 o                         
  -7  11   2        261.15        258.11        34.81 o                         
  -6  11   2        169.61        174.66        28.35 o                         
  -5  11   2         45.87         26.23        15.44 o                         
  -4  11   2         40.22         50.45        18.27 o                         
  -3  11   2         71.04         64.11        12.68 o                         
  -2  11   2        384.41        451.98        23.60 o                         
  -1  11   2        413.34        440.18        18.11 o                         
   0  11   2        866.15        887.87        28.67 o                         
   1  11   2        257.53        276.30        18.92 o                         
   2  11   2         95.53        103.63        10.47 o                         
   3  11   2        220.39        192.71        15.91 o                         
   4  11   2        153.50        131.91        14.69 o                         
   5  11   2        627.99        732.60        43.25 o                         
   6  11   2         86.92        110.85        25.57 o                         
 -23   1   3        574.05        556.72        35.05 o                         
 -22   1   3         48.76         22.16        10.65 o                         
 -21   1   3         13.63         15.46         7.55 o                         
 -20   1   3          3.44          4.65         7.38 o                         
 -19   1   3        632.77        660.79        19.80 o                         
 -18   1   3          0.07          0.46         6.35 o                         
 -17   1   3        332.96        379.06        14.12 o                         
 -16   1   3        940.21        891.53        18.67 o                         
 -15   1   3       2667.23       2628.39        41.51 o                         
 -14   1   3       2116.77       2200.99        31.28 o                         
 -13   1   3        752.33        764.52        14.43 o                         
 -12   1   3        316.22        332.00         9.38 o                         
 -11   1   3       3628.33       3392.75        38.75 o                         
 -10   1   3       1662.32       1850.25        24.58 o                         
  -9   1   3        694.15        644.06        10.60 o                         
  -8   1   3       3594.59       3807.39        36.92 o                         
  -7   1   3        231.75        230.75         8.77 o                         
  -6   1   3       3908.74       4280.89        52.02 o                         
  -5   1   3       8026.49       8379.30        99.21 o                         
  -4   1   3       4540.83       5053.27        49.52 o                         
  -3   1   3       3202.55       3794.20        36.13 o                         
  -2   1   3       2746.68       2571.48        33.61 o                         
  -1   1   3      20767.40      23622.15       310.47 o                         
   0   1   3       2805.62       3360.22        42.05 o                         
   1   1   3      22753.83      23172.28       378.23 o                         
   2   1   3       8856.93       8288.37       180.09 o                         
   3   1   3      44827.69      47393.86      1035.58 o                         
   4   1   3       2172.33       2468.69        31.46 o                         
   5   1   3      10044.53       9905.02       137.49 o                         
   6   1   3       1534.36       1173.36        24.34 o                         
   7   1   3       1382.89       1235.59        28.74 o                         
   8   1   3       3548.73       3165.04        62.32 o                         
   9   1   3       1000.97        972.69        19.89 o                         
  10   1   3        133.15         92.63         6.90 o                         
  11   1   3       4199.67       4220.69        65.41 o                         
  12   1   3       1473.39       1540.25        29.20 o                         
  13   1   3         27.88         19.47         6.62 o                         
  14   1   3        473.52        408.57        18.94 o                         
  15   1   3        214.39        245.38        18.35 o                         
  16   1   3        235.26        249.53        17.58 o                         
  17   1   3         16.31         19.36         9.60 o                         
  18   1   3        526.26        565.29        32.44 o                         
  19   1   3          4.23         -0.88         9.28 o                         
  20   1   3        504.28        507.91        32.91 o                         
  21   1   3        208.06        209.32        19.78 o                         
 -22   2   3        488.94        456.20        83.79 o                         
 -21   2   3        138.83         98.47        17.78 o                         
 -20   2   3        191.58        235.24        27.80 o                         
 -19   2   3        545.67        472.37        16.56 o                         
 -18   2   3        553.59        492.31        17.13 o                         
 -17   2   3         57.64         37.58         5.92 o                         
 -16   2   3          6.02          9.39         5.35 o                         
 -15   2   3        578.49        586.47        15.86 o                         
 -14   2   3       1193.25       1305.98        22.13 o                         
 -13   2   3         99.57         93.36         7.39 o                         
 -12   2   3       1056.20        981.60        27.42 o                         
 -11   2   3         95.93        102.35         5.31 o                         
 -10   2   3       1612.77       1576.48        31.34 o                         
  -9   2   3       2350.55       2440.40        40.19 o                         
  -8   2   3         38.62         68.47         3.70 o                         
  -7   2   3        574.30        521.78         9.74 o                         
  -6   2   3        401.90        457.19        12.27 o                         
  -5   2   3       1356.22       1400.20        26.47 o                         
  -4   2   3          5.49          6.50         3.01 o                         
  -3   2   3        386.06        447.00         9.58 o                         
  -2   2   3       1708.41       1685.76        17.94 o                         
  -1   2   3        162.94        144.79         4.26 o                         
   0   2   3          3.91         15.01         2.53 o                         
   1   2   3       1218.11       1321.88        14.43 o                         
   2   2   3       1663.08       1585.55        26.11 o                         
   3   2   3        102.58        150.48         4.55 o                         
   4   2   3       2112.91       2219.84        28.47 o                         
   5   2   3       2741.93       2664.46        32.27 o                         
   6   2   3        175.42        242.77        12.16 o                         
   7   2   3       7038.05       7435.04       114.44 o                         
   8   2   3       1518.13       1723.97        28.48 o                         
   9   2   3        147.44        155.68        10.51 o                         
  10   2   3         13.99         16.61         6.21 o                         
  11   2   3          3.64          2.38         6.93 o                         
  12   2   3         39.16         44.96         7.93 o                         
  13   2   3        553.59        510.30        19.78 o                         
  14   2   3         29.52         43.17        11.47 o                         
  15   2   3          2.07          6.34         8.82 o                         
  16   2   3        384.11        372.30        22.81 o                         
  17   2   3         48.77         57.05        10.75 o                         
  18   2   3          0.23          5.36         9.16 o                         
  19   2   3        667.00        674.90        32.76 o                         
  20   2   3        145.32        127.99        22.76 o                         
  21   2   3          7.49         23.99        14.66 o                         
 -22   3   3         51.12         22.35        13.32 o                         
 -21   3   3         74.30         59.43        13.40 o                         
 -20   3   3         11.92         22.36        12.98 o                         
 -19   3   3        417.78        389.51        25.65 o                         
 -18   3   3          4.63         18.61         7.41 o                         
 -17   3   3        141.65        145.25        10.18 o                         
 -16   3   3       1975.51       1890.41        62.95 o                         
 -15   3   3       2779.58       2839.65        70.57 o                         
 -14   3   3         79.08         68.94         7.03 o                         
 -13   3   3       4121.48       4146.76       111.64 o                         
 -12   3   3         22.90         23.75         5.81 o                         
 -11   3   3       3582.56       3503.87        71.54 o                         
 -10   3   3       1971.82       2219.80        43.22 o                         
  -9   3   3       4418.35       4620.67        99.92 o                         
  -8   3   3       1192.40       1195.63        19.39 o                         
  -7   3   3       1273.63       1106.06        19.92 o                         
  -6   3   3        758.27        679.47        57.37 o                         
  -5   3   3       1181.91       1379.84        30.08 o                         
  -4   3   3       1342.13       1486.39        40.08 o                         
  -3   3   3        280.04        230.14         6.85 o                         
  -2   3   3        223.38        163.01         5.14 o                         
  -1   3   3       1161.54        875.50        17.75 o                         
   0   3   3        109.55        107.06         4.49 o                         
   1   3   3      13247.62      14543.97       176.83 o                         
   2   3   3       3836.60       4026.95        39.69 o                         
   3   3   3        216.45         64.30         5.38 o                         
   4   3   3       8030.18       7681.59       137.47 o                         
   5   3   3        713.80        579.03        11.36 o                         
   6   3   3        621.13        583.61        11.99 o                         
   7   3   3       8978.56       9094.86       138.96 o                         
   8   3   3      10164.33       9723.31       154.09 o                         
   9   3   3         57.70        105.19         9.72 o                         
  10   3   3       2037.69       1863.54        30.28 o                         
  11   3   3        426.06        352.30        15.73 o                         
  12   3   3       3310.66       3102.73        56.31 o                         
  13   3   3       3132.29       3163.80        62.80 o                         
  14   3   3         70.70         70.99        13.01 o                         
  15   3   3        129.87        113.11        15.90 o                         
  16   3   3        225.74        249.88        20.54 o                         
  17   3   3          2.05         16.45        12.16 o                         
  18   3   3         10.16         18.27        14.91 o                         
  19   3   3         13.25         10.53         9.87 o                         
  20   3   3        290.33        188.64        23.07 o                         
  21   3   3         91.53        103.47        19.16 o                         
 -21   4   3        105.06         85.06        26.03 o                         
 -20   4   3         32.66         19.31         8.81 o                         
 -19   4   3         54.62         52.94        13.17 o                         
 -18   4   3        109.93         91.13        14.90 o                         
 -17   4   3        133.60        121.91        14.94 o                         
 -16   4   3       3176.20       3241.16       168.67 o                         
 -15   4   3        638.07        649.69        32.18 o                         
 -14   4   3       1187.02       1209.12        63.07 o                         
 -13   4   3        369.67        297.56        12.99 o                         
 -12   4   3        313.88        237.56        20.74 o                         
 -11   4   3         24.24         43.53         6.19 o                         
 -10   4   3       3853.41       3914.23        92.92 o                         
  -9   4   3        717.48        717.20        12.56 o                         
  -8   4   3       1797.07       1882.14        53.73 o                         
  -7   4   3        200.73        173.80        13.88 o                         
  -6   4   3        216.10        219.81        17.23 o                         
  -5   4   3         56.56         55.60        10.11 o                         
  -4   4   3         33.21         20.14         1.96 o                         
  -3   4   3         16.50         39.74         5.02 o                         
  -2   4   3       2280.32       2183.00        50.43 o                         
  -1   4   3       1950.36       2136.86        31.45 o                         
   0   4   3      13721.53      13955.28       186.60 o                         
   1   4   3         42.79         69.83         4.74 o                         
   2   4   3        449.54        495.98         8.82 o                         
   3   4   3       8631.64       9323.82       108.62 o                         
   4   4   3         28.75         13.96         4.32 o                         
   5   4   3        578.99        532.95         9.99 o                         
   6   4   3       2223.16       2006.77        27.82 o                         
   7   4   3        221.32        236.00         8.97 o                         
   8   4   3         41.07         64.75         7.64 o                         
   9   4   3       5025.68       4938.28       156.42 o                         
  10   4   3        307.96        310.61        14.68 o                         
  11   4   3        314.14        356.04        18.23 o                         
  12   4   3         28.08         14.10         8.54 o                         
  13   4   3       1092.69        982.76        28.36 o                         
  14   4   3        840.15        775.80        28.79 o                         
  15   4   3        105.42        110.06        14.50 o                         
  16   4   3        373.33        331.71        23.10 o                         
  17   4   3        678.69        605.96        32.07 o                         
  18   4   3        267.54        240.41        23.79 o                         
  19   4   3         56.45         40.42        15.24 o                         
  20   4   3        231.96        188.32        27.17 o                         
 -20   5   3        103.35        101.04        33.94 o                         
 -19   5   3       1638.05       1817.69        95.41 o                         
 -18   5   3        209.78        206.73        73.74 o                         
 -17   5   3       1170.89       1083.84        76.69 o                         
 -16   5   3       2328.74       2028.57       108.90 o                         
 -15   5   3        116.83        122.65        10.18 o                         
 -14   5   3        167.52        162.07        12.68 o                         
 -13   5   3        271.55        449.24       105.14 o                         
 -12   5   3       1145.68       1142.05        40.99 o                         
 -11   5   3        414.26        468.00        20.88 o                         
 -10   5   3         16.83         46.12        13.95 o                         
  -9   5   3       1152.17       1203.33        52.78 o                         
  -8   5   3       4039.59       4093.60       123.30 o                         
  -7   5   3        275.95        240.27        20.47 o                         
  -6   5   3       6399.58       6928.62       112.11 o                         
  -5   5   3         61.58         33.14         2.71 o                         
  -4   5   3        456.85        455.14         8.30 o                         
  -3   5   3       5151.45       5245.77        58.71 o                         
  -2   5   3       2209.59       2649.24        35.12 o                         
  -1   5   3       2745.43       3369.23        56.34 o                         
   0   5   3       4880.47       4846.66        66.50 o                         
   1   5   3       2588.90       2445.32        34.54 o                         
   2   5   3        409.15        300.72         7.75 o                         
   3   5   3      12844.24      11996.21       173.61 o                         
   4   5   3        239.29        245.67         9.82 o                         
   5   5   3       2155.45       2234.80        43.98 o                         
   6   5   3       3731.65       3693.02        78.96 o                         
   7   5   3          3.50          4.87         3.79 o                         
   8   5   3         54.38         34.68         7.36 o                         
   9   5   3         39.54         55.72         7.96 o                         
  10   5   3         20.41         14.34         6.78 o                         
  11   5   3         21.64         13.18         6.66 o                         
  12   5   3       4513.94       4236.38       102.17 o                         
  13   5   3         45.53         43.50         7.63 o                         
  14   5   3       1655.94       1615.67        69.28 o                         
  15   5   3        178.20        146.62        15.29 o                         
  16   5   3         57.80         80.56        10.90 o                         
  17   5   3       1684.65       1430.20        65.56 o                         
  18   5   3       1223.70       1085.26        50.39 o                         
  19   5   3        679.51        616.08        52.06 o                         
 -19   6   3          1.43        -39.42        39.42 o                         
 -18   6   3       1935.29       2134.70       207.55 o                         
 -17   6   3         87.67        104.83        64.68 o                         
 -16   6   3         96.20        162.56        28.82 o                         
 -15   6   3        280.07        376.37        41.37 o                         
 -14   6   3        229.45        214.38        33.76 o                         
 -13   6   3          1.18         11.37        15.56 o                         
 -12   6   3       8204.24       9191.86       272.10 o                         
 -11   6   3       1596.47       1661.94       186.51 o                         
 -10   6   3       3540.62       3863.78       141.13 o                         
  -9   6   3        484.88        469.67        33.61 o                         
  -8   6   3         20.72         18.06        12.05 o                         
  -7   6   3        456.98        478.71        26.14 o                         
  -6   6   3       2944.07       3109.26        38.40 o                         
  -5   6   3       1035.31       1048.72        16.68 o                         
  -4   6   3       6027.36       6533.86        75.36 o                         
  -3   6   3        136.74        127.13         5.82 o                         
  -2   6   3         42.82         41.01         4.10 o                         
  -1   6   3       1275.30       1363.80        49.91 o                         
   0   6   3        142.04        107.83        10.89 o                         
   1   6   3          4.16          8.36         4.48 o                         
   2   6   3      10741.87      11107.51       223.41 o                         
   3   6   3          3.77          4.60         5.60 o                         
   4   6   3       4742.14       4629.01        80.52 o                         
   5   6   3       4718.62       4585.06        78.43 o                         
   6   6   3          2.91          7.85         4.20 o                         
   7   6   3        289.45        321.03        15.86 o                         
   8   6   3        536.51        612.77        29.61 o                         
   9   6   3        573.32        531.70        21.48 o                         
  10   6   3        482.23        383.95        15.26 o                         
  11   6   3        565.76        494.67        33.87 o                         
  12   6   3          6.53          1.45         6.31 o                         
  13   6   3       1647.01       1468.30        65.09 o                         
  14   6   3        128.76         76.64         9.60 o                         
  15   6   3        255.00        216.64        23.23 o                         
  16   6   3        496.68        464.41        26.90 o                         
  17   6   3         55.20         67.78        11.85 o                         
  18   6   3        639.30        516.39        60.35 o                         
 -18   7   3        111.63        136.25        39.46 o                         
 -17   7   3          9.06         -2.42        21.21 o                         
 -16   7   3        186.31        196.56        33.69 o                         
 -15   7   3       1136.44       1317.35        79.16 o                         
 -14   7   3         34.58         51.70        26.61 o                         
 -13   7   3       1738.41       1997.68        81.24 o                         
 -12   7   3        318.42        373.94        34.74 o                         
 -11   7   3       3202.85       3398.66       124.38 o                         
 -10   7   3       2366.04       2534.45       122.38 o                         
  -9   7   3       2923.88       3209.41        95.18 o                         
  -8   7   3        534.29        682.90        37.74 o                         
  -7   7   3       1105.71       1318.61        70.10 o                         
  -6   7   3         41.84         50.44         7.44 o                         
  -5   7   3         42.35         55.09         4.91 o                         
  -4   7   3        284.92        289.81         8.93 o                         
  -3   7   3        110.36         90.81         7.19 o                         
  -2   7   3         13.15          2.26         4.25 o                         
  -1   7   3        672.21        688.34        17.00 o                         
   0   7   3         20.21         27.67         7.44 o                         
   1   7   3        309.95        278.32        14.53 o                         
   2   7   3       3047.47       3317.98        69.18 o                         
   3   7   3        353.80        419.48        16.31 o                         
   4   7   3       6651.66       6359.57       196.46 o                         
   5   7   3       3226.37       3083.47       152.10 o                         
   6   7   3       2159.71       1965.15        69.12 o                         
   7   7   3        284.88        260.91        12.44 o                         
   8   7   3       1890.96       1884.82        66.70 o                         
   9   7   3        106.16         74.53         9.19 o                         
  10   7   3       1827.81       1842.29        66.02 o                         
  11   7   3        826.67        774.51        30.29 o                         
  12   7   3          4.41          1.36         6.27 o                         
  13   7   3        362.47        347.93        31.49 o                         
  14   7   3         21.48         16.64        11.12 o                         
  15   7   3        635.70        573.87        45.97 o                         
  16   7   3        520.74        345.24        50.30 o                         
  17   7   3        105.34        144.42        31.22 o                         
 -16   8   3        232.04        269.39        41.29 o                         
 -15   8   3        100.26        148.42        38.47 o                         
 -14   8   3       3249.50       3694.56       137.42 o                         
 -13   8   3          1.34          8.25        17.95 o                         
 -12   8   3       1135.46       1248.19        73.93 o                         
 -11   8   3        222.37        245.57        31.20 o                         
 -10   8   3        880.02        887.85        72.29 o                         
  -9   8   3        709.89        733.55        95.29 o                         
  -8   8   3       6439.05       6951.49       157.47 o                         
  -7   8   3       1028.90       1122.22        42.37 o                         
  -6   8   3        144.11        131.08         7.41 o                         
  -5   8   3        427.75        408.59        20.08 o                         
  -4   8   3        925.10        968.78        19.11 o                         
  -3   8   3        286.57        302.63        11.53 o                         
  -2   8   3       2850.48       3072.36        45.94 o                         
  -1   8   3        212.54        207.42        11.26 o                         
   0   8   3       3659.52       4014.64        57.97 o                         
   1   8   3       1977.48       1916.79        33.92 o                         
   2   8   3        518.05        514.09        18.59 o                         
   3   8   3       1243.25       1261.75        36.22 o                         
   4   8   3       1584.53       1716.67        61.89 o                         
   5   8   3         28.23         33.08        12.90 o                         
   6   8   3       3021.93       3210.77       218.80 o                         
   7   8   3       1865.41       1857.26       126.75 o                         
   8   8   3        125.85        123.17        13.22 o                         
   9   8   3       1878.14       1868.08       139.07 o                         
  10   8   3        115.86         91.09         9.69 o                         
  11   8   3          9.13          9.12         5.54 o                         
  12   8   3        691.96        623.10        45.73 o                         
  13   8   3        143.17         89.49        18.01 o                         
  14   8   3        852.26       1126.81       101.81 o                         
  15   8   3        164.01        181.62        36.37 o                         
 -14   9   3        144.53        132.68        78.76 o                         
 -13   9   3        510.22        525.36        57.24 o                         
 -12   9   3         85.87        102.89        27.77 o                         
 -11   9   3        832.52        959.54        50.98 o                         
 -10   9   3       1225.46       1359.61        77.68 o                         
  -9   9   3         23.63         39.13        19.14 o                         
  -8   9   3       1485.83       1656.63        66.19 o                         
  -7   9   3         39.51         44.43        16.34 o                         
  -6   9   3       1636.22       1632.20        54.12 o                         
  -5   9   3         64.44         59.08         6.66 o                         
  -4   9   3        449.29        467.51        14.60 o                         
  -3   9   3         61.18         70.17         8.90 o                         
  -2   9   3          2.10          8.62         6.81 o                         
  -1   9   3       1705.55       1842.83        30.08 o                         
   0   9   3        227.35        241.63        12.86 o                         
   1   9   3       2818.78       3045.96        52.31 o                         
   2   9   3         96.58         97.38        11.49 o                         
   3   9   3       2128.54       2205.93        38.48 o                         
   4   9   3         71.66         74.79        11.87 o                         
   5   9   3        653.26        690.79        46.18 o                         
   6   9   3        695.60        713.55        42.00 o                         
   7   9   3         26.61         47.10        15.63 o                         
   8   9   3        367.90        462.33        71.82 o                         
   9   9   3        291.20        235.56        51.00 o                         
  10   9   3        246.36        172.26        41.59 o                         
  11   9   3        539.15        628.32        58.04 o                         
  12   9   3         43.79         71.77        36.18 o                         
  13   9   3          2.27        -17.58        48.23 o                         
 -11  10   3         16.86         18.03        27.58 o                         
 -10  10   3        847.84        991.13        90.65 o                         
  -9  10   3        199.00        220.75        28.44 o                         
  -8  10   3          4.40        -19.82        19.82 o                         
  -7  10   3        900.51        904.27        48.86 o                         
  -6  10   3         26.70         42.86        14.60 o                         
  -5  10   3         44.16         14.87        11.83 o                         
  -4  10   3        886.38        890.53        26.83 o                         
  -3  10   3         27.91         26.50         8.48 o                         
  -2  10   3          3.09         -2.19         6.79 o                         
  -1  10   3        346.43        290.97        17.64 o                         
   0  10   3         64.55         72.75         9.25 o                         
   1  10   3        150.52        140.57        13.33 o                         
   2  10   3       3546.33       3694.49        91.62 o                         
   3  10   3          2.06          1.45         6.52 o                         
   4  10   3       1700.43       1844.31        48.12 o                         
   5  10   3       1409.14       1346.12        60.72 o                         
   6  10   3          1.43         16.34        11.09 o                         
   7  10   3        786.34        662.98        68.92 o                         
   8  10   3         41.04         48.48        29.76 o                         
   9  10   3          4.70         11.18        25.42 o                         
  10  10   3         83.67        159.77        72.70 o                         
  -7  11   3        260.49        243.31        44.32 o                         
  -6  11   3         58.37         65.83        18.61 o                         
  -5  11   3         26.33         30.14        15.89 o                         
  -4  11   3          7.22         24.96        16.91 o                         
  -3  11   3         43.40         39.80        13.06 o                         
  -2  11   3         11.92         -1.18        11.06 o                         
  -1  11   3         16.33         11.98         9.30 o                         
   0  11   3          4.48          5.92         7.12 o                         
   1  11   3        110.43         74.30        19.48 o                         
   2  11   3         54.24         39.32        10.06 o                         
   3  11   3        329.28        256.97        22.47 o                         
   4  11   3        387.48        418.98        36.14 o                         
   5  11   3        255.40        187.24        77.00 o                         
   6  11   3       1406.09       1751.91       106.62 o                         
 -23   0   4        492.05        559.54        42.62 o                         
 -22   0   4        114.57        104.07        29.40 o                         
 -21   0   4       1597.38       1670.83        63.25 o                         
 -20   0   4        791.83        846.31        44.98 o                         
 -19   0   4       1818.96       1980.05        56.66 o                         
 -18   0   4        172.98        182.61        26.20 o                         
 -17   0   4        197.95        275.21        21.56 o                         
 -16   0   4        781.93        817.53        27.94 o                         
 -15   0   4        896.18       1022.03        26.86 o                         
 -14   0   4       7188.28       6842.04       123.61 o                         
 -13   0   4       1536.82       1586.28        31.37 o                         
 -12   0   4        228.03        278.24        11.52 o                         
 -11   0   4       3348.72       3119.52       150.28 o                         
 -10   0   4       6322.85       5902.57       121.05 o                         
  -9   0   4      18066.99      18767.88       436.99 o                         
  -8   0   4       1795.64       2246.69        40.42 o                         
  -7   0   4      26285.37      29864.39       790.15 o                         
  -6   0   4        528.62        435.80        11.07 o                         
  -5   0   4      51955.29      55914.07      1810.05 o                         
  -4   0   4      66533.93      75367.66      2233.33 o                         
  -3   0   4      61926.61      69029.01      1705.13 o                         
  -2   0   4        685.49        799.16        19.75 o                         
  -1   0   4       1216.11        900.67        28.87 o                         
   0   0   4      39632.79      39778.26      1150.34 o                         
   1   0   4       6168.09       5621.01       137.67 o                         
   2   0   4      32489.61      34597.77       949.04 o                         
   3   0   4     138740.86     145919.03      7149.11 o                         
   4   0   4          3.38         21.28         8.51 o                         
   5   0   4       2854.23       3284.92        60.19 o                         
   6   0   4       9829.55      10157.86       220.12 o                         
   7   0   4        821.56        782.33        21.90 o                         
   8   0   4       4985.79       4091.33        89.07 o                         
   9   0   4      10935.60      10555.54       229.72 o                         
  10   0   4       9340.62       8219.27       275.01 o                         
  11   0   4        354.43        326.28        26.03 o                         
  12   0   4       5304.32       5118.93       137.08 o                         
  13   0   4       1329.84       1401.59        47.90 o                         
  14   0   4         63.36         65.01        13.21 o                         
  15   0   4        889.48       1069.70        38.71 o                         
  16   0   4         48.38         52.55        23.69 o                         
  17   0   4       4856.39       4846.11       146.38 o                         
  18   0   4        713.65        728.75        38.29 o                         
  19   0   4        908.26        940.37        68.82 o                         
  20   0   4        152.25        147.33        28.90 o                         
  21   0   4        406.61        440.23        37.56 o                         
 -23   1   4          7.40         17.25        13.64 o                         
 -22   1   4       1032.72       1060.45        36.72 o                         
 -21   1   4          1.97          2.84         9.90 o                         
 -20   1   4        178.77        135.81        14.43 o                         
 -19   1   4        171.20        145.09        17.74 o                         
 -18   1   4        601.86        638.33        22.36 o                         
 -17   1   4         28.42         26.19         7.01 o                         
 -16   1   4       1526.20       1612.92        27.29 o                         
 -15   1   4        248.90        273.84        10.82 o                         
 -14   1   4        372.86        366.68        11.67 o                         
 -13   1   4       1796.59       1864.83        39.36 o                         
 -12   1   4       3793.90       3773.00        49.42 o                         
 -11   1   4        348.30        353.16         9.49 o                         
 -10   1   4       9344.22       9108.04       235.93 o                         
  -9   1   4       1506.24       1444.55        21.00 o                         
  -8   1   4       4344.24       4400.86        53.77 o                         
  -7   1   4        364.69        391.01         7.95 o                         
  -6   1   4       3932.90       4184.99        37.22 o                         
  -5   1   4       3515.68       3683.17        32.27 o                         
  -4   1   4        268.01        253.21         5.02 o                         
  -3   1   4       6758.27       7181.04        63.19 o                         
  -2   1   4       2146.91       2051.01        28.59 o                         
  -1   1   4        197.13        262.38         7.13 o                         
   0   1   4       1580.64       1726.95        19.09 o                         
   1   1   4          4.43          3.37         3.05 o                         
   2   1   4       1102.62       1050.46        20.17 o                         
   3   1   4      14305.90      14789.71       222.56 o                         
   4   1   4      24890.62      25895.52       470.33 o                         
   5   1   4        167.82        158.82         7.50 o                         
   6   1   4       6010.56       5784.08        86.06 o                         
   7   1   4        235.57        189.96         9.80 o                         
   8   1   4        658.38        532.66        21.57 o                         
   9   1   4       8408.40       8688.01       139.79 o                         
  10   1   4       1011.02        976.17        25.02 o                         
  11   1   4       1823.31       1743.33        34.25 o                         
  12   1   4         17.18         27.80         6.84 o                         
  13   1   4        345.63        361.19        14.46 o                         
  14   1   4          4.96          8.37         8.45 o                         
  15   1   4        197.08        197.92        16.00 o                         
  16   1   4        740.74        744.55        32.61 o                         
  17   1   4          9.46         11.13         9.45 o                         
  18   1   4        904.21        884.48        31.82 o                         
  19   1   4        203.71        210.21        22.15 o                         
  20   1   4        409.35        433.08        29.74 o                         
  21   1   4        221.30        168.39        25.79 o                         
 -22   2   4         13.02         27.65        16.93 o                         
 -21   2   4        151.84        117.98        28.79 o                         
 -20   2   4       1305.96       1334.42        52.15 o                         
 -19   2   4        144.69        120.87        11.12 o                         
 -18   2   4        574.69        601.76        18.22 o                         
 -17   2   4        177.64        190.47        11.40 o                         
 -16   2   4         15.76         12.05         6.04 o                         
 -15   2   4       2015.41       2098.43        39.84 o                         
 -14   2   4       3264.24       3348.88        61.06 o                         
 -13   2   4       7981.07       8448.18       170.93 o                         
 -12   2   4        866.55        868.85        17.88 o                         
 -11   2   4      14973.12      15626.80       228.92 o                         
 -10   2   4       1616.47       1500.20        21.48 o                         
  -9   2   4      20194.67      20992.59       355.19 o                         
  -8   2   4        183.55        202.35         5.85 o                         
  -7   2   4      13552.03      14033.75       289.36 o                         
  -6   2   4        213.88        258.73        10.80 o                         
  -5   2   4       1688.96       1871.25        33.36 o                         
  -4   2   4       2938.28       2718.03        72.70 o                         
  -3   2   4        662.05        762.96         7.45 o                         
  -2   2   4          3.22          4.22         1.83 o                         
  -1   2   4       9270.20       9603.71       101.26 o                         
   0   2   4      26263.19      26540.98       378.83 o                         
   1   2   4      18310.61      18922.29       271.28 o                         
   2   2   4       3607.80       3734.97        42.28 o                         
   3   2   4        103.21        130.56         7.92 o                         
   4   2   4         14.27         19.28         5.20 o                         
   5   2   4      22034.04      21915.41       386.04 o                         
   6   2   4      13729.26      12836.34       203.72 o                         
   7   2   4      22138.99      21143.70       383.47 o                         
   8   2   4       4281.15       4181.32        60.65 o                         
   9   2   4        118.95        122.35        10.14 o                         
  10   2   4       1179.37       1214.84        32.89 o                         
  11   2   4         15.94         26.41         7.02 o                         
  12   2   4         89.36        108.48        10.49 o                         
  13   2   4       2033.21       2087.51        53.11 o                         
  14   2   4        944.50        971.00        29.98 o                         
  15   2   4        727.74        748.35        31.05 o                         
  16   2   4         11.38         -2.23         9.92 o                         
  17   2   4         45.07         53.51        13.11 o                         
  18   2   4         26.37         15.94         9.80 o                         
  19   2   4        483.33        496.34        28.65 o                         
  20   2   4        477.50        566.01        30.83 o                         
  21   2   4        403.73        278.21        35.94 o                         
 -22   3   4        393.37        397.09       113.11 o                         
 -21   3   4        110.98        108.40        17.84 o                         
 -20   3   4        504.52        555.99        47.57 o                         
 -19   3   4        234.31        214.82        23.51 o                         
 -18   3   4          5.64         -4.74         5.30 o                         
 -17   3   4       1021.67       1032.14        47.54 o                         
 -16   3   4        430.14        458.08        16.73 o                         
 -15   3   4         81.28         60.65         9.78 o                         
 -14   3   4       2755.69       2887.00        77.86 o                         
 -13   3   4        228.79        254.48        12.25 o                         
 -12   3   4       5038.25       5159.36        62.93 o                         
 -11   3   4        294.76        237.43        16.90 o                         
 -10   3   4       2353.61       2410.93        37.84 o                         
  -9   3   4        146.07        221.10        10.41 o                         
  -8   3   4       9539.65      10210.72       388.44 o                         
  -7   3   4       1435.20       1269.86        43.98 o                         
  -6   3   4        898.70        844.08        27.28 o                         
  -5   3   4        455.48        379.55         6.95 o                         
  -4   3   4        548.36        761.65        20.57 o                         
  -3   3   4         23.69         57.52         2.74 o                         
  -2   3   4       2641.37       2926.51        28.68 o                         
  -1   3   4       3115.90       3202.28        30.47 o                         
   0   3   4      10745.10      11305.20       130.63 o                         
   1   3   4       4337.90       4169.57        43.37 o                         
   2   3   4       6375.74       6013.97        69.63 o                         
   3   3   4          1.55          6.16         3.79 o                         
   4   3   4       2572.09       2443.82        36.44 o                         
   5   3   4       1938.31       1795.18        31.74 o                         
   6   3   4       8423.55       8163.11       128.08 o                         
   7   3   4       8573.71       8646.71       135.28 o                         
   8   3   4        640.24        634.55        16.08 o                         
   9   3   4        127.07        103.39        11.05 o                         
  10   3   4       1317.27       1274.73        32.55 o                         
  11   3   4        227.77        272.91        16.77 o                         
  12   3   4        326.86        343.82        18.98 o                         
  13   3   4        340.77        355.07        16.55 o                         
  14   3   4        859.79        789.90        36.98 o                         
  15   3   4         89.34         89.88        13.71 o                         
  16   3   4        120.07        114.04        14.99 o                         
  17   3   4          2.55         -5.64        10.05 o                         
  18   3   4        516.79        537.75        30.08 o                         
  19   3   4        148.85        149.98        24.76 o                         
  20   3   4        447.30        434.86        26.32 o                         
 -21   4   4       1384.04       1683.60        91.08 o                         
 -20   4   4        126.78        103.30        25.92 o                         
 -19   4   4        571.66        574.54        52.78 o                         
 -18   4   4          3.23          1.72        10.10 o                         
 -17   4   4        200.79        211.13        18.81 o                         
 -16   4   4        296.25        231.23        22.70 o                         
 -15   4   4         14.57          4.35         4.58 o                         
 -14   4   4       2755.50       3167.72       133.59 o                         
 -13   4   4       1122.77       1177.54        72.82 o                         
 -12   4   4         52.97         47.08         6.83 o                         
 -11   4   4       3803.09       3891.09       221.94 o                         
 -10   4   4       1471.02       1639.56        82.15 o                         
  -9   4   4       2077.06       2342.79        58.59 o                         
  -8   4   4       3277.96       3334.83       112.81 o                         
  -7   4   4       2797.28       2719.42        68.84 o                         
  -6   4   4       1535.87       1647.80        45.36 o                         
  -5   4   4         29.54          2.25         2.55 o                         
  -4   4   4       1453.26       1269.65        26.12 o                         
  -3   4   4       1251.24        898.60        13.19 o                         
  -2   4   4       3231.11       3683.87        75.01 o                         
  -1   4   4       6944.36       6714.66        79.21 o                         
   0   4   4       6757.94       5885.60        64.92 o                         
   1   4   4        101.44        143.74         5.92 o                         
   2   4   4       5479.27       6443.70        72.22 o                         
   3   4   4       8506.63       8236.61       109.64 o                         
   4   4   4       2944.78       2893.19        38.01 o                         
   5   4   4       3891.97       3540.57        49.22 o                         
   6   4   4          0.34         15.38         4.77 o                         
   7   4   4        845.32        715.36        22.02 o                         
   8   4   4        258.56        276.48         9.36 o                         
   9   4   4        597.57        619.31        15.65 o                         
  10   4   4       5976.88       5993.56        91.54 o                         
  11   4   4          4.00          3.09         6.39 o                         
  12   4   4        444.37        462.04        18.79 o                         
  13   4   4        534.42        452.21        22.07 o                         
  14   4   4          2.19          7.84         9.34 o                         
  15   4   4        666.40        581.57        26.01 o                         
  16   4   4        293.32        286.23        26.93 o                         
  17   4   4       1855.08       1845.22        56.29 o                         
  18   4   4        250.34        230.05        22.14 o                         
  19   4   4        649.51        665.78        29.98 o                         
  20   4   4        125.47        116.60        19.86 o                         
 -20   5   4        426.88        538.61        60.68 o                         
 -19   5   4         30.75         -7.30        36.13 o                         
 -18   5   4          1.29         16.32        27.93 o                         
 -17   5   4          1.21         -2.04         8.77 o                         
 -16   5   4        376.54        326.00        22.08 o                         
 -15   5   4        132.62        137.58        11.00 o                         
 -14   5   4        100.76        101.00         7.33 o                         
 -13   5   4        749.29        903.53        51.53 o                         
 -12   5   4        876.25        884.11        58.86 o                         
 -11   5   4        121.71         87.06        23.46 o                         
 -10   5   4       4070.71       4484.21       179.74 o                         
  -9   5   4        352.45        349.46        37.69 o                         
  -8   5   4       3381.40       3309.66        81.63 o                         
  -7   5   4        312.83        312.20        23.71 o                         
  -6   5   4        283.30        227.37         5.49 o                         
  -5   5   4       1017.40       1195.62        29.20 o                         
  -4   5   4       1048.51       1065.66        12.20 o                         
  -3   5   4       3054.91       3028.16        59.30 o                         
  -2   5   4        850.93        733.44        14.31 o                         
  -1   5   4        118.76         71.49         9.10 o                         
   0   5   4         10.73         16.20         3.83 o                         
   1   5   4       2153.35       2057.93        25.91 o                         
   2   5   4       3503.62       3541.56        43.69 o                         
   3   5   4        475.44        437.33        13.29 o                         
   4   5   4       4050.91       3903.03        52.32 o                         
   5   5   4        249.66        218.25         8.80 o                         
   6   5   4         26.91         36.68         7.03 o                         
   7   5   4         12.22         24.85         6.58 o                         
   8   5   4       1294.20       1303.22        24.74 o                         
   9   5   4       1333.01       1272.18        29.57 o                         
  10   5   4       1433.62       1429.33        44.77 o                         
  11   5   4       1098.83       1106.43        43.53 o                         
  12   5   4       2430.97       2120.64        65.61 o                         
  13   5   4         82.32         70.55         9.62 o                         
  14   5   4        145.49        126.16        12.87 o                         
  15   5   4         95.77         76.89        16.97 o                         
  16   5   4       1974.08       1721.45        89.40 o                         
  17   5   4        177.60        160.47        17.09 o                         
  18   5   4        197.05        182.72        23.57 o                         
  19   5   4         16.62         18.51        16.70 o                         
 -19   6   4         17.54         16.08        52.15 o                         
 -18   6   4         42.30        -35.82        57.44 o                         
 -17   6   4          2.14         15.68        19.11 o                         
 -16   6   4        216.25        230.54        31.57 o                         
 -15   6   4        117.73        187.08        33.72 o                         
 -14   6   4        300.23        428.69        59.62 o                         
 -13   6   4       2132.59       2477.27        85.50 o                         
 -12   6   4        180.79       1126.03       653.30 o                         
 -11   6   4       1207.10       1416.23        99.54 o                         
 -10   6   4        484.80        588.02        39.73 o                         
  -9   6   4       1393.03       1490.79        59.30 o                         
  -8   6   4        146.60         77.51        34.65 o                         
  -7   6   4       2189.35       2365.94        57.36 o                         
  -6   6   4        336.34        350.45        12.10 o                         
  -5   6   4        423.97        360.31         9.13 o                         
  -4   6   4         38.61         38.96         8.06 o                         
  -3   6   4       4165.66       4272.99        67.14 o                         
  -2   6   4        162.23        171.71        10.55 o                         
  -1   6   4        488.30        402.19        13.68 o                         
   0   6   4        931.45        849.08        25.18 o                         
   1   6   4         58.31         49.74         7.11 o                         
   2   6   4         69.98        102.26         6.35 o                         
   3   6   4        133.56        141.24         7.01 o                         
   4   6   4        568.82        576.23        18.28 o                         
   5   6   4       2659.89       2719.25        46.09 o                         
   6   6   4       1017.99        885.97        18.97 o                         
   7   6   4       4180.74       4097.77        79.10 o                         
   8   6   4        476.47        370.93        17.55 o                         
   9   6   4        244.84        282.46        12.16 o                         
  10   6   4          1.45          6.54         6.97 o                         
  11   6   4          1.37          6.25         6.86 o                         
  12   6   4         70.25         65.64         7.87 o                         
  13   6   4         22.13         12.90        12.86 o                         
  14   6   4          0.16          0.76         5.67 o                         
  15   6   4         80.53         70.75        11.54 o                         
  16   6   4        388.71        299.72        24.31 o                         
  17   6   4         14.23         14.97         9.68 o                         
  18   6   4         69.93         56.35        15.64 o                         
 -18   7   4          8.20         24.96        28.32 o                         
 -17   7   4        379.08        415.55        44.17 o                         
 -16   7   4        154.36        155.68        31.24 o                         
 -15   7   4        347.62        385.03        94.72 o                         
 -14   7   4         52.07         54.03        22.08 o                         
 -13   7   4        461.91        564.77        41.98 o                         
 -12   7   4         47.99         76.99        21.82 o                         
 -11   7   4        553.32        690.14       100.90 o                         
 -10   7   4         18.80          1.61        17.30 o                         
  -9   7   4         74.05         98.55        20.35 o                         
  -8   7   4        241.69        206.81        22.54 o                         
  -7   7   4          5.26         15.66         9.97 o                         
  -6   7   4       1124.16       1123.69        26.06 o                         
  -5   7   4        648.02        593.60        21.37 o                         
  -4   7   4        110.87        107.56         6.23 o                         
  -3   7   4        547.43        614.18        14.28 o                         
  -2   7   4        272.45        371.59        14.13 o                         
  -1   7   4        635.14        672.31        17.83 o                         
   0   7   4          1.22         -0.19         8.37 o                         
   1   7   4        748.74        781.17        21.86 o                         
   2   7   4        111.60        116.15         9.27 o                         
   3   7   4        469.77        494.06        16.16 o                         
   4   7   4        569.64        382.88        29.55 o                         
   5   7   4          2.61          6.15         5.72 o                         
   6   7   4        410.17        459.92        14.45 o                         
   7   7   4        324.76        260.51        10.07 o                         
   8   7   4        391.18        307.04        13.16 o                         
   9   7   4        464.68        449.09        19.53 o                         
  10   7   4         90.00        108.27        10.49 o                         
  11   7   4         12.27          5.75         7.29 o                         
  12   7   4        165.51        136.38        14.07 o                         
  13   7   4        200.29        158.04        17.48 o                         
  14   7   4         70.01         53.13        14.16 o                         
  15   7   4         10.42          1.51        11.94 o                         
  16   7   4        238.52        148.63        21.99 o                         
  17   7   4         22.38          9.04        18.80 o                         
 -16   8   4        144.12         78.46        74.02 o                         
 -15   8   4          0.31         20.37        32.91 o                         
 -14   8   4         14.22         36.17        34.03 o                         
 -13   8   4        372.86        440.32        48.73 o                         
 -12   8   4        143.40        169.31        33.84 o                         
 -11   8   4        954.94       1063.47        56.06 o                         
 -10   8   4        352.68        389.17        35.71 o                         
  -9   8   4         10.10          7.73        14.98 o                         
  -8   8   4        473.24        490.07        28.29 o                         
  -7   8   4         81.93         80.46        10.13 o                         
  -6   8   4         86.55        101.80        10.80 o                         
  -5   8   4          3.98          5.78         4.14 o                         
  -4   8   4        138.65        160.14        11.26 o                         
  -3   8   4       1862.25       2083.52        30.55 o                         
  -2   8   4         47.48         44.52         5.90 o                         
  -1   8   4          6.50         -6.01         6.01 o                         
   0   8   4         29.00         22.00         6.56 o                         
   1   8   4         23.51         13.83         8.20 o                         
   2   8   4        197.61        218.94        20.47 o                         
   3   8   4       1251.52       1299.33        48.47 o                         
   4   8   4         50.12         69.43         9.31 o                         
   5   8   4         64.68         62.82        10.27 o                         
   6   8   4       1263.36       1136.75        53.84 o                         
   7   8   4       1146.62        999.95        54.62 o                         
   8   8   4         67.29         43.98        13.36 o                         
   9   8   4        111.22         96.10        13.92 o                         
  10   8   4         70.04         52.98         9.86 o                         
  11   8   4         45.63         43.15         9.57 o                         
  12   8   4         17.59         23.69        12.15 o                         
  13   8   4          9.50         -2.17         7.64 o                         
  14   8   4         64.12         16.94        17.37 o                         
  15   8   4         33.00         -0.40        24.69 o                         
 -14   9   4         39.82         65.67        47.95 o                         
 -13   9   4        230.03        251.20        37.26 o                         
 -12   9   4         83.34         58.08        22.88 o                         
 -11   9   4       1018.22       1065.75        53.13 o                         
 -10   9   4         32.46         63.59        22.05 o                         
  -9   9   4        127.93        134.70        27.75 o                         
  -8   9   4        178.45        241.49        30.50 o                         
  -7   9   4        597.94        637.48        35.32 o                         
  -6   9   4        429.84        411.65        26.15 o                         
  -5   9   4         47.24         27.47         5.64 o                         
  -4   9   4         17.68         15.29         6.16 o                         
  -3   9   4         29.74         36.29         7.35 o                         
  -2   9   4          2.18          3.13         5.33 o                         
  -1   9   4        731.20        749.51        18.97 o                         
   0   9   4        249.32        241.57        13.26 o                         
   1   9   4          9.05         20.76         8.32 o                         
   2   9   4        333.79        399.89        31.77 o                         
   3   9   4        538.49        551.25        24.66 o                         
   4   9   4         62.25         44.20        17.10 o                         
   5   9   4        445.92        461.65        24.94 o                         
   6   9   4        280.90        330.75        35.03 o                         
   7   9   4       1040.86        984.16        66.14 o                         
   8   9   4        287.45        260.72        29.00 o                         
   9   9   4         36.75         46.99        17.21 o                         
  10   9   4         22.83         13.63        29.41 o                         
  11   9   4          9.74          3.52        16.59 o                         
  12   9   4        105.10        127.09        41.92 o                         
  13   9   4          3.50         49.50        35.72 o                         
 -11  10   4         84.92        103.68        22.66 o                         
 -10  10   4          0.18        -13.78        30.98 o                         
  -9  10   4         16.26         25.60        20.46 o                         
  -8  10   4         33.45         21.04        19.17 o                         
  -7  10   4        232.43        290.59        28.45 o                         
  -6  10   4        715.01        740.12        39.78 o                         
  -5  10   4        184.04        175.37        36.31 o                         
  -4  10   4        171.75        165.97        17.09 o                         
  -3  10   4        699.97        725.18        26.15 o                         
  -2  10   4          8.18          6.17         6.35 o                         
  -1  10   4        453.06        501.01        18.59 o                         
   0  10   4         64.62         61.38         9.77 o                         
   1  10   4        177.13        161.70        11.40 o                         
   2  10   4        126.08        132.42        13.31 o                         
   3  10   4        261.53        258.91        13.98 o                         
   4  10   4          7.43          7.27        12.09 o                         
   5  10   4         27.77         41.96        15.05 o                         
   6  10   4         14.92         19.98        21.19 o                         
   7  10   4         25.87          9.70        12.16 o                         
   8  10   4        139.85        100.77        22.34 o                         
   9  10   4        106.39         93.71        56.80 o                         
  10  10   4        269.45        160.57        68.85 o                         
  -6  11   4        155.53        163.99        23.73 o                         
  -5  11   4        180.46        171.19        31.75 o                         
  -4  11   4        856.51        956.06        67.90 o                         
  -3  11   4         86.17         51.64        15.39 o                         
  -2  11   4        517.72        572.35        35.00 o                         
  -1  11   4        188.35        149.69        36.13 o                         
   0  11   4         73.06         37.34         9.94 o                         
   1  11   4          0.71         10.94         8.12 o                         
   2  11   4        258.18        168.89        38.40 o                         
   3  11   4        113.81        103.68        11.84 o                         
   4  11   4        449.02        485.36        26.22 o                         
   5  11   4         38.46         36.01        13.65 o                         
 -23   1   5          0.99          4.16        14.38 o                         
 -22   1   5        143.95        118.04        29.22 o                         
 -21   1   5        389.32        404.02        22.37 o                         
 -20   1   5        376.43        417.32        19.13 o                         
 -19   1   5        269.93        287.61        18.70 o                         
 -18   1   5        405.86        419.87        20.24 o                         
 -17   1   5       2529.64       2637.74        50.64 o                         
 -16   1   5        156.20        141.49        11.47 o                         
 -15   1   5       1200.15       1227.64        24.63 o                         
 -14   1   5        823.74        945.20        19.86 o                         
 -13   1   5       4418.28       4490.66        62.36 o                         
 -12   1   5       1453.95       1504.88        26.34 o                         
 -11   1   5         81.37         57.62         7.30 o                         
 -10   1   5       2264.23       2512.97        32.30 o                         
  -9   1   5       3171.39       3434.60        45.13 o                         
  -8   1   5       1779.20       2011.85        28.37 o                         
  -7   1   5       6750.76       6613.69        63.88 o                         
  -6   1   5       1796.32       1715.64        18.01 o                         
  -5   1   5       1063.05       1342.19        14.35 o                         
  -4   1   5        139.65         40.80         3.17 o                         
  -3   1   5       5743.95       5912.25        57.74 o                         
  -2   1   5         23.67         21.04         2.74 o                         
  -1   1   5       2610.01       2823.50        55.54 o                         
   0   1   5       4745.84       4505.68        62.29 o                         
   1   1   5      12924.38      12394.54       298.93 o                         
   2   1   5        344.36        401.43        12.10 o                         
   3   1   5       2590.21       2745.96        47.21 o                         
   4   1   5       1243.85       1655.13        23.21 o                         
   5   1   5        100.02        135.86         9.22 o                         
   6   1   5       2733.38       2529.98        43.51 o                         
   7   1   5         20.22         48.33         6.17 o                         
   8   1   5       2693.14       2968.62        44.34 o                         
   9   1   5          8.75         17.51         5.92 o                         
  10   1   5      10581.25      10081.31       166.25 o                         
  11   1   5        335.71        357.03        14.64 o                         
  12   1   5        778.84        584.04        17.76 o                         
  13   1   5        977.86        942.24        23.92 o                         
  14   1   5        479.34        486.74        21.78 o                         
  15   1   5       1354.20       1301.34        34.66 o                         
  16   1   5        164.67        170.52        16.10 o                         
  17   1   5         21.46         34.89        15.14 o                         
  18   1   5        133.11        140.43        18.17 o                         
  19   1   5        176.98        171.79        18.94 o                         
  20   1   5        596.54        613.86        36.45 o                         
  21   1   5        370.27        407.85        35.91 o                         
 -22   2   5        213.41        152.83        54.08 o                         
 -21   2   5         17.31          7.82        11.71 o                         
 -20   2   5        429.83        440.17        23.02 o                         
 -19   2   5         62.36         82.97        12.21 o                         
 -18   2   5        197.68        232.67        19.58 o                         
 -17   2   5        246.94        280.99        16.45 o                         
 -16   2   5         66.50         72.63         9.81 o                         
 -15   2   5         36.82         38.11         6.77 o                         
 -14   2   5       1906.48       2019.25        33.88 o                         
 -13   2   5       1288.39       1372.23        28.75 o                         
 -12   2   5       1994.49       1903.44        29.65 o                         
 -11   2   5         69.13         66.56         6.03 o                         
 -10   2   5       5167.03       5528.91        71.02 o                         
  -9   2   5        861.68        943.03        24.72 o                         
  -8   2   5       2635.51       2738.24        32.52 o                         
  -7   2   5        893.07        979.95        12.78 o                         
  -6   2   5        622.64        444.24         6.20 o                         
  -5   2   5       2635.29       2661.77        25.80 o                         
  -4   2   5       4409.54       4559.35        51.56 o                         
  -3   2   5       2302.15       2320.36        29.82 o                         
  -2   2   5          2.25         22.50         3.28 o                         
  -1   2   5         92.85        112.51         4.04 o                         
   0   2   5        996.65       1129.90        11.70 o                         
   1   2   5       5701.58       6239.85        70.70 o                         
   2   2   5       3591.84       3233.93        41.56 o                         
   3   2   5        266.64        268.73         8.43 o                         
   4   2   5        871.28        920.55        16.15 o                         
   5   2   5          2.22          2.15         4.11 o                         
   6   2   5        965.97       1003.29        18.99 o                         
   7   2   5       1392.84       1256.67        21.84 o                         
   8   2   5          4.28         13.72         7.28 o                         
   9   2   5       1116.54       1202.32        29.59 o                         
  10   2   5        438.60        457.80        19.16 o                         
  11   2   5       1364.90       1356.77        31.55 o                         
  12   2   5          1.06          2.87         8.11 o                         
  13   2   5         69.32         63.70        15.12 o                         
  14   2   5        341.22        377.08        20.77 o                         
  15   2   5        134.09         98.46        16.58 o                         
  16   2   5        279.63        283.81        22.80 o                         
  17   2   5         46.60         51.14        16.44 o                         
  18   2   5          8.56         18.05        13.20 o                         
  19   2   5        140.20        122.24        19.17 o                         
  20   2   5          2.71          8.82        12.21 o                         
 -22   3   5          9.32         18.17        12.16 o                         
 -21   3   5          1.15          5.75        14.12 o                         
 -20   3   5         32.35         33.34        17.93 o                         
 -19   3   5         17.01         10.44        11.86 o                         
 -18   3   5        216.61        212.83        16.80 o                         
 -17   3   5       1795.20       1722.38        66.35 o                         
 -16   3   5        182.12        172.41         7.62 o                         
 -15   3   5         93.93        103.38         6.10 o                         
 -14   3   5        102.43         95.46         6.94 o                         
 -13   3   5         68.95         45.34         8.36 o                         
 -12   3   5       4459.63       4131.37       117.47 o                         
 -11   3   5       4124.29       4466.72       152.26 o                         
 -10   3   5       4757.79       4936.52       111.26 o                         
  -9   3   5       2537.29       2697.33        64.21 o                         
  -8   3   5       6849.24       7553.62       108.55 o                         
  -7   3   5        327.38        303.49        18.82 o                         
  -6   3   5        225.29        166.57        13.38 o                         
  -5   3   5        176.34        155.68        11.13 o                         
  -4   3   5          3.58          3.21         2.97 o                         
  -3   3   5        773.40        588.36         9.59 o                         
  -2   3   5       8298.83       8495.78        92.51 o                         
  -1   3   5       2247.45       2334.65        25.28 o                         
   0   3   5       2208.67       2295.82        24.16 o                         
   1   3   5        414.63        279.00         9.67 o                         
   2   3   5       6025.44       5858.67        68.92 o                         
   3   3   5       4019.79       3653.61        47.84 o                         
   4   3   5        565.98        434.19        12.28 o                         
   5   3   5      14236.75      13309.50       217.42 o                         
   6   3   5       4857.73       4919.44        69.05 o                         
   7   3   5       3026.00       3055.45        52.60 o                         
   8   3   5       3820.26       3602.46        59.54 o                         
   9   3   5       4914.50       4793.70        81.16 o                         
  10   3   5       2117.92       2047.24        48.67 o                         
  11   3   5       2839.17       2859.03        49.69 o                         
  12   3   5        188.48        237.85        15.78 o                         
  13   3   5        181.22        177.67        15.28 o                         
  14   3   5        704.65        645.47        26.66 o                         
  15   3   5         16.77         20.79        10.14 o                         
  16   3   5        397.89        373.26        30.20 o                         
  17   3   5        588.37        636.22        30.79 o                         
  18   3   5        128.96        147.07        22.37 o                         
  19   3   5         47.97         28.61        14.39 o                         
  20   3   5       1218.09       1162.01        70.12 o                         
 -21   4   5         69.36         87.48        61.30 o                         
 -20   4   5         29.35         48.43        26.55 o                         
 -19   4   5          3.29          5.70         7.98 o                         
 -18   4   5        637.32        573.40        74.01 o                         
 -17   4   5         21.96         12.27         9.80 o                         
 -16   4   5       1900.87       1930.66       185.95 o                         
 -15   4   5          0.93         -0.35         6.73 o                         
 -14   4   5        367.28        343.48        24.16 o                         
 -13   4   5          0.94          3.06         7.42 o                         
 -12   4   5         39.94         31.95         6.38 o                         
 -11   4   5       1435.60       1371.79        44.48 o                         
 -10   4   5       7733.15       8600.71       213.08 o                         
  -9   4   5        464.97        545.10        37.86 o                         
  -8   4   5       6958.74       6918.43       166.32 o                         
  -7   4   5        202.19        282.95        20.99 o                         
  -6   4   5       5240.34       5715.01       107.07 o                         
  -5   4   5        413.44        414.86        21.99 o                         
  -4   4   5       2344.67       2295.29        48.83 o                         
  -3   4   5        629.53        636.55         8.55 o                         
  -2   4   5       4538.08       4082.72        45.24 o                         
  -1   4   5        123.97        206.14         7.00 o                         
   0   4   5        964.86       1106.38        14.63 o                         
   1   4   5       2371.24       2468.59        29.31 o                         
   2   4   5         79.25         46.34         4.71 o                         
   3   4   5        257.39        324.28         9.04 o                         
   4   4   5       6705.41       6104.19        79.19 o                         
   5   4   5       1698.21       1831.19        26.73 o                         
   6   4   5       5112.76       4771.75        80.19 o                         
   7   4   5       3063.57       2791.77        52.34 o                         
   8   4   5        443.40        420.04        14.13 o                         
   9   4   5        115.19         99.67        11.83 o                         
  10   4   5       1238.84       1197.92        32.54 o                         
  11   4   5         63.06         64.88        10.19 o                         
  12   4   5        557.60        594.35        23.31 o                         
  13   4   5        770.22        794.69        31.55 o                         
  14   4   5          4.39         29.27        13.58 o                         
  15   4   5         82.43         70.73        13.23 o                         
  16   4   5         15.13          9.42         9.83 o                         
  17   4   5          0.17         -8.74        10.33 o                         
  18   4   5        158.57        114.93        18.53 o                         
  19   4   5         72.47         25.15        12.18 o                         
 -20   5   5        329.00        361.74        63.47 o                         
 -19   5   5       1147.81       1379.75        80.30 o                         
 -18   5   5         57.63         74.06        28.47 o                         
 -17   5   5         11.24        -13.05        25.66 o                         
 -16   5   5        796.12        670.72        37.52 o                         
 -15   5   5         20.54         40.20        28.72 o                         
 -14   5   5       1104.44       1259.24        78.89 o                         
 -13   5   5        653.12        748.26        38.47 o                         
 -12   5   5          1.45          9.91        12.58 o                         
 -11   5   5         18.84         -1.19        10.38 o                         
 -10   5   5        352.25        344.60        33.18 o                         
  -9   5   5       1359.96       1360.63        71.16 o                         
  -8   5   5        277.70        223.99        23.43 o                         
  -7   5   5      14420.31      15685.71       338.61 o                         
  -6   5   5         13.49         14.36         5.30 o                         
  -5   5   5       9077.30       9823.36       171.13 o                         
  -4   5   5         14.80          7.96         4.27 o                         
  -3   5   5       1810.07       1958.77        31.97 o                         
  -2   5   5       1675.63       1654.02        27.96 o                         
  -1   5   5       2084.20       1775.93        22.29 o                         
   0   5   5        943.81        928.31        18.11 o                         
   1   5   5       4700.99       4259.68        49.74 o                         
   2   5   5       5483.61       5237.84        64.04 o                         
   3   5   5       1939.28       2029.93        28.73 o                         
   4   5   5          0.67          3.30         5.38 o                         
   5   5   5        431.98        447.98        16.63 o                         
   6   5   5        114.60        123.48         8.92 o                         
   7   5   5       2881.89       2741.53        43.69 o                         
   8   5   5         11.37         14.16         8.53 o                         
   9   5   5        205.61        209.85        14.97 o                         
  10   5   5       3399.35       3204.68       103.84 o                         
  11   5   5          6.71         -8.26         8.79 o                         
  12   5   5       1821.32       1807.15        61.80 o                         
  13   5   5       1838.68       1686.38        56.77 o                         
  14   5   5         38.47         35.39         8.45 o                         
  15   5   5        361.62        358.06        22.52 o                         
  16   5   5         72.82         58.43        13.13 o                         
  17   5   5        190.65        192.40        20.68 o                         
  18   5   5         39.99         31.94        11.68 o                         
  19   5   5       1267.03       1244.51        83.24 o                         
 -19   6   5         98.76        111.01        73.90 o                         
 -18   6   5        166.46        266.59        54.64 o                         
 -17   6   5        321.28        429.82        57.24 o                         
 -16   6   5        382.41        440.77        40.17 o                         
 -15   6   5        975.23        935.80        74.70 o                         
 -14   6   5       1237.29       1446.91        72.31 o                         
 -13   6   5        191.33        226.61        33.85 o                         
 -12   6   5       2744.69       3313.12       117.48 o                         
 -11   6   5          1.75         29.71        19.63 o                         
 -10   6   5          5.96          2.48        14.22 o                         
  -9   6   5        667.88        639.30        51.28 o                         
  -8   6   5       2761.60       3144.66        82.11 o                         
  -7   6   5       1381.22       1448.62        47.72 o                         
  -6   6   5      13385.88      14284.67       246.28 o                         
  -5   6   5        840.86        904.99        20.17 o                         
  -4   6   5       1233.68       1304.23        22.19 o                         
  -3   6   5       2136.27       2242.98        39.12 o                         
  -2   6   5         14.27          7.82         5.47 o                         
  -1   6   5        256.17        238.66        10.60 o                         
   0   6   5       5399.22       5303.94        86.97 o                         
   1   6   5       1034.41        998.45        17.70 o                         
   2   6   5       3153.75       3026.09        50.58 o                         
   3   6   5        100.88        135.38         7.10 o                         
   4   6   5        529.42        471.10        13.39 o                         
   5   6   5        361.58        403.90        12.34 o                         
   6   6   5       7262.49       7078.02       116.05 o                         
   7   6   5          7.99         39.68         8.68 o                         
   8   6   5       5426.85       5332.30       114.42 o                         
   9   6   5        928.86        855.82        22.66 o                         
  10   6   5        159.79        156.91        11.19 o                         
  11   6   5       2760.58       2598.41        91.60 o                         
  12   6   5        108.56         92.93         9.82 o                         
  13   6   5        582.94        547.11        24.83 o                         
  14   6   5        497.09        468.54        38.70 o                         
  15   6   5        153.29        116.88        15.20 o                         
  16   6   5        260.61        208.50        19.15 o                         
  17   6   5         59.74         65.51        14.49 o                         
 -18   7   5         50.83         46.43        44.00 o                         
 -17   7   5        895.75        981.14        64.28 o                         
 -16   7   5         72.44        110.51        32.21 o                         
 -15   7   5       1205.28       1242.06        77.19 o                         
 -14   7   5        467.09        506.32        56.62 o                         
 -13   7   5        227.28        255.30        32.55 o                         
 -12   7   5        730.94        845.59        56.04 o                         
 -11   7   5       4002.86       4420.89       269.31 o                         
 -10   7   5       1219.62       1296.75        45.38 o                         
  -9   7   5       7038.50       7585.38       179.08 o                         
  -8   7   5        506.30        554.53        29.72 o                         
  -7   7   5        341.81        323.69        20.39 o                         
  -6   7   5         26.80         16.91        10.07 o                         
  -5   7   5       1225.95       1224.46        41.06 o                         
  -4   7   5         31.25         41.56         4.88 o                         
  -3   7   5       2183.05       2196.26        41.87 o                         
  -2   7   5        236.50        253.84        10.69 o                         
  -1   7   5         34.59         36.87         6.96 o                         
   0   7   5        137.79        195.75        11.40 o                         
   1   7   5        182.33        225.89        13.60 o                         
   2   7   5          7.50          1.50         8.00 o                         
   3   7   5       2717.86       2650.46        50.29 o                         
   4   7   5         28.98         17.55         6.45 o                         
   5   7   5       4719.61       4481.03       134.80 o                         
   6   7   5          1.53         -0.53         5.30 o                         
   7   7   5       4867.38       4690.49       100.49 o                         
   8   7   5         13.61          6.40         6.36 o                         
   9   7   5       2745.59       2573.44        76.05 o                         
  10   7   5          4.96         14.68         9.46 o                         
  11   7   5        342.71        314.39        28.48 o                         
  12   7   5         19.84          5.67         7.72 o                         
  13   7   5        101.48         86.42        13.17 o                         
  14   7   5         47.99         42.79        10.31 o                         
  15   7   5          4.12         -3.29         9.42 o                         
  16   7   5          1.86          3.83        12.14 o                         
 -16   8   5        901.26        982.66       158.15 o                         
 -15   8   5          2.30          9.38        30.48 o                         
 -14   8   5         57.66         96.74        41.76 o                         
 -13   8   5        758.25        752.87        58.84 o                         
 -12   8   5        134.00        158.78        23.21 o                         
 -11   8   5       1770.84       1905.15        70.66 o                         
 -10   8   5       5262.01       5894.09       166.50 o                         
  -9   8   5        235.03        293.71        31.10 o                         
  -8   8   5       3532.57       3796.89        92.19 o                         
  -7   8   5        424.31        416.39        21.05 o                         
  -6   8   5         47.96         41.91         8.63 o                         
  -5   8   5        225.31        206.40         7.08 o                         
  -4   8   5       2527.42       2640.55        40.50 o                         
  -3   8   5       1156.19       1237.22        29.11 o                         
  -2   8   5       3062.51       3367.82        62.03 o                         
  -1   8   5        901.65        864.45        21.47 o                         
   0   8   5        176.41        194.36        11.68 o                         
   1   8   5        865.30        908.62        28.65 o                         
   2   8   5       1861.40       1828.81        56.52 o                         
   3   8   5        446.69        483.74        21.04 o                         
   4   8   5       6706.27       6561.21       281.72 o                         
   5   8   5         64.85         68.62        13.97 o                         
   6   8   5       1256.41       1094.46        65.37 o                         
   7   8   5       1077.26       1091.15        43.15 o                         
   8   8   5       1749.53       1619.25        89.15 o                         
   9   8   5        533.54        484.35        24.07 o                         
  10   8   5       1502.92       1496.54        75.36 o                         
  11   8   5         34.80         22.15         8.95 o                         
  12   8   5        179.30        139.13        22.54 o                         
  13   8   5        493.21        481.02        59.50 o                         
  14   8   5          6.22          8.55        12.64 o                         
 -14   9   5        104.56        145.20        53.42 o                         
 -13   9   5          6.45         27.61        22.66 o                         
 -12   9   5        747.35        815.68        69.27 o                         
 -11   9   5        262.22        292.62        36.55 o                         
 -10   9   5        170.78        228.32        24.98 o                         
  -9   9   5       1883.84       1980.61        91.92 o                         
  -8   9   5        429.16        476.97        32.60 o                         
  -7   9   5       3045.91       3001.37        86.88 o                         
  -6   9   5        169.01        196.55        15.29 o                         
  -5   9   5       2179.51       2235.40        56.44 o                         
  -4   9   5         95.51         98.57         7.76 o                         
  -3   9   5        527.32        550.53        13.15 o                         
  -2   9   5          0.76         -0.11         7.01 o                         
  -1   9   5        830.78        883.80        23.49 o                         
   0   9   5        210.43        236.52        11.36 o                         
   1   9   5        687.97        699.97        23.40 o                         
   2   9   5        184.42        201.17        21.53 o                         
   3   9   5        475.79        486.10        24.99 o                         
   4   9   5        741.42        778.84        32.16 o                         
   5   9   5       1186.08       1173.81        52.05 o                         
   6   9   5        130.93        118.63        16.82 o                         
   7   9   5        308.49        300.61        21.57 o                         
   8   9   5        427.20        361.61        45.21 o                         
   9   9   5        152.04        136.68        30.76 o                         
  10   9   5       1032.01        858.39       141.67 o                         
  11   9   5        225.58        108.56        64.02 o                         
  12   9   5        549.39        522.08        90.54 o                         
 -11  10   5        147.47        158.71        27.86 o                         
 -10  10   5        128.39        139.27        23.17 o                         
  -9  10   5         86.85        109.39        28.64 o                         
  -8  10   5       1659.18       1762.11        65.01 o                         
  -7  10   5          4.92         -2.96        12.73 o                         
  -6  10   5       2617.56       2722.05        90.49 o                         
  -5  10   5        148.96        193.17        32.72 o                         
  -4  10   5        517.78        616.89        24.79 o                         
  -3  10   5        707.63        731.72        26.86 o                         
  -2  10   5         17.39         10.40         7.46 o                         
  -1  10   5          3.41          9.50         7.00 o                         
   0  10   5        396.29        443.19        19.14 o                         
   1  10   5       1604.77       1581.89        36.26 o                         
   2  10   5       1411.12       1635.75        44.06 o                         
   3  10   5          0.59        -10.45        10.45 o                         
   4  10   5        321.58        301.02        38.95 o                         
   5  10   5        197.07        174.42        26.56 o                         
   6  10   5        635.36        630.99        79.56 o                         
   7  10   5        175.80        121.05        31.66 o                         
   8  10   5       1340.31       1321.87       118.32 o                         
   9  10   5        594.68        472.23       108.55 o                         
  -6  11   5         25.01         36.96        25.61 o                         
  -5  11   5        235.66        216.84        31.37 o                         
  -4  11   5        325.98        345.00        33.13 o                         
  -3  11   5         94.17         83.80        18.67 o                         
  -2  11   5         32.05         32.02        14.21 o                         
  -1  11   5         21.02         30.81        13.60 o                         
   0  11   5          3.79        -10.26        12.97 o                         
   1  11   5        169.62        106.02        27.38 o                         
   2  11   5          6.87          4.63         9.20 o                         
   3  11   5        569.60        528.60        29.13 o                         
   4  11   5         22.49          4.62        11.50 o                         
 -23   0   6        493.25        408.02       251.39 o                         
 -22   0   6       3696.41       3899.89       121.92 o                         
 -21   0   6        865.10        914.65        58.31 o                         
 -20   0   6        421.62        407.24        30.90 o                         
 -19   0   6        161.35        186.17        21.27 o                         
 -18   0   6         23.66         40.33        17.74 o                         
 -17   0   6         40.01         23.55        17.65 o                         
 -16   0   6       7168.24       7117.64       185.44 o                         
 -15   0   6          7.28        -12.94        12.94 o                         
 -14   0   6          5.39         24.55        12.36 o                         
 -13   0   6          6.81         22.75         6.98 o                         
 -12   0   6       3148.01       2979.51        78.51 o                         
 -11   0   6       1324.43       1993.80        37.63 o                         
 -10   0   6      10991.00      10409.10       229.36 o                         
  -9   0   6        964.39       1025.52        23.31 o                         
  -8   0   6         12.85         40.98         4.75 o                         
  -7   0   6      52838.94      58859.64      1666.89 o                         
  -6   0   6        322.03        210.11         7.55 o                         
  -5   0   6      12754.63      11467.50       184.22 o                         
  -4   0   6      34473.41      37172.05       745.19 o                         
  -3   0   6       1930.26       1803.09        24.69 o                         
  -2   0   6      12176.36      12566.60       215.46 o                         
  -1   0   6       1284.21       1446.69        45.50 o                         
   0   0   6       1036.70        943.12        26.61 o                         
   1   0   6       1351.05       1214.67        61.94 o                         
   2   0   6       3144.01       3287.59        91.31 o                         
   3   0   6       4680.17       5468.31       105.42 o                         
   4   0   6       9750.68      10065.60       332.81 o                         
   5   0   6       6101.85       7112.19       147.47 o                         
   6   0   6       2136.75       2407.19        62.08 o                         
   7   0   6       9798.50       8613.69       277.47 o                         
   8   0   6        427.73        482.64        22.15 o                         
   9   0   6      10862.75      10002.04       226.72 o                         
  10   0   6        628.66        640.88        24.29 o                         
  11   0   6        991.46        908.06        30.96 o                         
  12   0   6       1647.67       1741.89        60.02 o                         
  13   0   6       1036.35       1073.06        38.22 o                         
  14   0   6        617.61        582.20        37.08 o                         
  15   0   6       1788.89       1729.56        67.71 o                         
  16   0   6          0.08         -2.26        19.69 o                         
  17   0   6        465.60        504.68        38.88 o                         
  18   0   6         10.15        -12.40        23.85 o                         
  19   0   6        627.59        676.36        70.28 o                         
  20   0   6        179.11        205.90        30.29 o                         
 -22   1   6        839.77        831.71        35.87 o                         
 -21   1   6        939.65        989.46        30.60 o                         
 -20   1   6        803.32        898.47        29.10 o                         
 -19   1   6        339.00        365.86        25.78 o                         
 -18   1   6        877.25        952.62        32.49 o                         
 -17   1   6         13.54         19.47         9.22 o                         
 -16   1   6        657.89        665.47        22.08 o                         
 -15   1   6        146.25        137.33        13.09 o                         
 -14   1   6        232.96        254.93        14.37 o                         
 -13   1   6       1523.56       1697.56        31.21 o                         
 -12   1   6        926.80        883.07        17.69 o                         
 -11   1   6       1700.26       1678.60        25.96 o                         
 -10   1   6       1646.92       1412.15        24.62 o                         
  -9   1   6       4436.45       4096.20        46.39 o                         
  -8   1   6      12335.89      13251.69       152.50 o                         
  -7   1   6       9394.37      10614.77       114.59 o                         
  -6   1   6      26732.88      28062.13       484.81 o                         
  -5   1   6       1837.30       2198.26        24.60 o                         
  -4   1   6       9788.33      10017.02       104.42 o                         
  -3   1   6        220.03        285.94         5.22 o                         
  -2   1   6       8820.94       8459.19       183.55 o                         
  -1   1   6         11.89         32.45         3.20 o                         
   0   1   6       3182.85       3082.46        56.15 o                         
   1   1   6        396.74        404.82         9.10 o                         
   2   1   6        125.26        122.76         7.90 o                         
   3   1   6         79.71         98.60         6.90 o                         
   4   1   6      11212.27      11235.40       173.43 o                         
   5   1   6        259.58        252.60        13.99 o                         
   6   1   6      16938.58      16667.46       288.66 o                         
   7   1   6       4538.77       4445.11        71.90 o                         
   8   1   6       3871.25       3484.20        54.04 o                         
   9   1   6         30.18         35.39        10.73 o                         
  10   1   6       4019.36       3807.15        63.31 o                         
  11   1   6       1524.23       1425.72        31.22 o                         
  12   1   6       2424.86       2448.42        51.55 o                         
  13   1   6        195.68        185.64        14.41 o                         
  14   1   6        314.97        354.90        18.24 o                         
  15   1   6        208.55        181.08        17.39 o                         
  16   1   6        507.33        487.64        22.11 o                         
  17   1   6          3.38         11.60         9.66 o                         
  18   1   6        416.28        436.86        50.62 o                         
  19   1   6        155.94        121.33        22.93 o                         
  20   1   6        409.75        433.50        27.76 o                         
 -22   2   6          2.18          1.57         9.67 o                         
 -21   2   6         85.93         52.86        24.41 o                         
 -20   2   6        415.16        398.04        30.29 o                         
 -19   2   6       1638.23       1610.47        53.63 o                         
 -18   2   6        255.53        277.91        15.03 o                         
 -17   2   6        763.72        784.39        24.89 o                         
 -16   2   6       1907.49       1959.54        44.50 o                         
 -15   2   6         53.10         62.68         9.65 o                         
 -14   2   6        334.67        351.87        17.21 o                         
 -13   2   6        903.13        914.40        20.32 o                         
 -12   2   6      12992.07      13158.80       214.49 o                         
 -11   2   6       2214.84       2347.95        31.89 o                         
 -10   2   6       2388.81       2259.52        33.84 o                         
  -9   2   6       1529.62       1497.64        21.76 o                         
  -8   2   6       5914.73       6204.03        73.41 o                         
  -7   2   6         15.03         52.03         3.37 o                         
  -6   2   6      15104.97      16071.78       220.85 o                         
  -5   2   6       2578.30       3040.57        34.29 o                         
  -4   2   6        688.65        778.27        17.22 o                         
  -3   2   6       9778.37      10117.46       139.36 o                         
  -2   2   6       8057.10       7659.66        82.70 o                         
  -1   2   6       3650.76       3449.26        35.42 o                         
   0   2   6        170.47        187.06         7.01 o                         
   1   2   6        221.61        248.11         7.62 o                         
   2   2   6       2454.04       2154.04        28.26 o                         
   3   2   6       2044.24       1866.88        25.43 o                         
   4   2   6        383.42        382.15        11.26 o                         
   5   2   6      28362.75      27412.92       534.49 o                         
   6   2   6       1700.37       1511.63        31.69 o                         
   7   2   6       9120.66       9467.10       154.24 o                         
   8   2   6       8010.85       7633.93       125.45 o                         
   9   2   6        849.57        856.73        25.23 o                         
  10   2   6        193.70        182.09        13.15 o                         
  11   2   6       6097.62       5895.37       111.21 o                         
  12   2   6        493.73        494.95        24.61 o                         
  13   2   6        234.88        249.74        14.32 o                         
  14   2   6        301.27        278.79        18.05 o                         
  15   2   6        304.68        309.34        17.43 o                         
  16   2   6        330.70        339.77        22.83 o                         
  17   2   6        315.39        305.38        19.48 o                         
  18   2   6         18.35         38.27        14.98 o                         
  19   2   6        119.04        124.25        23.15 o                         
  20   2   6          1.78          3.59        13.48 o                         
 -22   3   6        336.98        338.58       210.07 o                         
 -21   3   6        231.83        286.58        47.67 o                         
 -20   3   6        581.09        498.30        69.41 o                         
 -19   3   6        162.55        116.80        25.83 o                         
 -18   3   6       1098.83       1134.60       102.35 o                         
 -17   3   6         60.54         65.14         7.71 o                         
 -16   3   6        118.06        106.43         5.95 o                         
 -15   3   6        171.22        156.15         8.28 o                         
 -14   3   6         28.02         21.01         8.45 o                         
 -13   3   6        633.10        615.47        19.70 o                         
 -12   3   6        675.65        707.15        23.46 o                         
 -11   3   6       2899.42       2999.28        39.93 o                         
 -10   3   6       2285.80       2428.40        31.72 o                         
  -9   3   6       7424.10       8327.22       109.91 o                         
  -8   3   6       3373.43       3197.35        38.20 o                         
  -7   3   6       2348.74       2558.83        42.38 o                         
  -6   3   6       5641.83       5088.40        68.32 o                         
  -5   3   6       2390.69       2162.09        25.81 o                         
  -4   3   6       1805.24       1702.54        18.42 o                         
  -3   3   6       1286.13       1447.97        17.42 o                         
  -2   3   6       2627.24       2700.28        27.96 o                         
  -1   3   6       4146.58       3813.80        40.47 o                         
   0   3   6       4679.02       4484.54        51.18 o                         
   1   3   6        351.91        289.11         8.48 o                         
   2   3   6        284.22        251.59         9.02 o                         
   3   3   6       3670.30       3401.41        41.70 o                         
   4   3   6       3148.57       2905.24        38.52 o                         
   5   3   6       1987.31       1957.48        29.07 o                         
   6   3   6       5587.75       5171.61        77.74 o                         
   7   3   6       1313.14       1289.84        27.65 o                         
   8   3   6       3591.86       3413.70        53.94 o                         
   9   3   6          1.19          2.15         7.62 o                         
  10   3   6       6001.80       5772.35        96.81 o                         
  11   3   6         25.97         21.55        11.13 o                         
  12   3   6       2466.01       2333.90        51.99 o                         
  13   3   6        539.20        493.23        25.27 o                         
  14   3   6         95.32         96.21        13.26 o                         
  15   3   6        382.02        408.96        23.81 o                         
  16   3   6         72.16         95.62        14.51 o                         
  17   3   6          8.50         24.32        11.54 o                         
  18   3   6        847.53        803.65        33.46 o                         
  19   3   6          6.95         16.21        12.80 o                         
  20   3   6        382.32        407.82        52.52 o                         
 -21   4   6        353.03        367.15        42.32 o                         
 -20   4   6         71.91        115.24        31.68 o                         
 -19   4   6         67.06        106.31        29.82 o                         
 -18   4   6          1.20         -1.11        21.33 o                         
 -17   4   6         24.69         24.50        15.86 o                         
 -16   4   6       1666.75       1786.84        94.48 o                         
 -15   4   6        612.58        597.05        42.15 o                         
 -14   4   6         11.24         15.61         4.15 o                         
 -13   4   6        740.29        712.18        31.88 o                         
 -12   4   6       1858.38       2017.84        59.87 o                         
 -11   4   6        968.27       1224.20        47.74 o                         
 -10   4   6        965.17       1195.72        58.29 o                         
  -9   4   6       4378.43       4561.59       116.02 o                         
  -8   4   6        710.42        651.52        24.03 o                         
  -7   4   6       8941.35       9867.88       191.17 o                         
  -6   4   6        166.23        192.97        12.99 o                         
  -5   4   6      13305.14      13428.00       253.93 o                         
  -4   4   6        388.40        429.93         7.50 o                         
  -3   4   6        184.70         81.84         5.24 o                         
  -2   4   6       1355.06        971.82        13.79 o                         
  -1   4   6         30.08         95.27         6.19 o                         
   0   4   6        565.40        630.97        10.34 o                         
   1   4   6       8869.96       9202.04       110.80 o                         
   2   4   6         34.01         41.89         5.97 o                         
   3   4   6        266.56        256.95         9.87 o                         
   4   4   6       2257.71       1974.54        28.89 o                         
   5   4   6       2481.79       2260.71        34.95 o                         
   6   4   6       1578.35       1562.38        25.75 o                         
   7   4   6       1916.36       1823.16        30.20 o                         
   8   4   6       2137.10       1903.43        36.88 o                         
   9   4   6       5927.75       5821.79       146.45 o                         
  10   4   6       1053.86        971.13        38.52 o                         
  11   4   6         32.23         21.94         9.10 o                         
  12   4   6         87.75         88.07        17.03 o                         
  13   4   6         74.18         60.36        11.79 o                         
  14   4   6        164.91        186.56        15.67 o                         
  15   4   6       1013.70       1049.84        31.06 o                         
  16   4   6          2.28          8.02        11.02 o                         
  17   4   6        201.25        178.59        23.99 o                         
  18   4   6         27.81         37.14        16.98 o                         
  19   4   6        192.68        146.69        28.24 o                         
 -20   5   6        242.87        254.95        42.02 o                         
 -19   5   6         24.55         13.92        19.60 o                         
 -18   5   6        182.40        182.03        29.15 o                         
 -17   5   6       1222.06       1206.97       134.26 o                         
 -16   5   6        179.10        109.92        55.95 o                         
 -15   5   6        306.58        436.17        38.81 o                         
 -14   5   6         41.92         86.18        23.37 o                         
 -13   5   6        897.60       1087.31        52.85 o                         
 -12   5   6        394.39        378.72        27.95 o                         
 -11   5   6       1781.04       1924.39        71.36 o                         
 -10   5   6       1227.29       1394.85        47.85 o                         
  -9   5   6       2640.95       2933.75        69.34 o                         
  -8   5   6        929.54        840.46        29.41 o                         
  -7   5   6         33.88         46.63        16.42 o                         
  -6   5   6        854.05       1046.87        47.02 o                         
  -5   5   6         37.78         86.54        12.85 o                         
  -4   5   6       1196.89       1109.00        15.81 o                         
  -3   5   6       1276.92       1275.40        20.11 o                         
  -2   5   6        747.45        836.54        13.71 o                         
  -1   5   6       2097.45       2110.16        26.83 o                         
   0   5   6         65.47         72.96         5.07 o                         
   1   5   6        270.29        271.86         9.63 o                         
   2   5   6       7527.00       7308.29       145.91 o                         
   3   5   6        847.21        783.21        17.47 o                         
   4   5   6        104.99         84.46         8.18 o                         
   5   5   6       2074.52       1982.27        35.30 o                         
   6   5   6       1604.23       1346.38        28.44 o                         
   7   5   6          3.14         18.35         8.99 o                         
   8   5   6       9338.60       8950.09       185.59 o                         
   9   5   6        131.55        136.20        11.82 o                         
  10   5   6        270.11        291.01        14.58 o                         
  11   5   6          7.47          8.70         7.73 o                         
  12   5   6        114.34        111.82        16.57 o                         
  13   5   6         30.80         13.96         9.63 o                         
  14   5   6        667.85        569.23        23.76 o                         
  15   5   6         53.35         66.69        14.48 o                         
  16   5   6        548.10        473.34        33.58 o                         
  17   5   6         14.90         14.49        10.95 o                         
  18   5   6         15.12          4.55         9.63 o                         
 -19   6   6         38.23         54.74        38.85 o                         
 -18   6   6          0.30         20.99        20.14 o                         
 -17   6   6        216.05        230.41        33.23 o                         
 -16   6   6        516.31        625.53        52.67 o                         
 -15   6   6        136.49        205.82        33.37 o                         
 -14   6   6         57.67        350.37       220.69 o                         
 -13   6   6        208.22        199.70        32.75 o                         
 -12   6   6       1425.81       2019.51       538.52 o                         
 -11   6   6        331.74        338.15        23.19 o                         
 -10   6   6        686.40        710.38        39.25 o                         
  -9   6   6        210.08        227.53        23.78 o                         
  -8   6   6       1584.73       1591.82        52.52 o                         
  -7   6   6         82.62        105.93        14.80 o                         
  -6   6   6        849.57        864.81        18.34 o                         
  -5   6   6        440.83        479.50        15.50 o                         
  -4   6   6        421.73        453.58        13.62 o                         
  -3   6   6          1.89          5.95         4.60 o                         
  -2   6   6       2042.01       1988.35        32.84 o                         
  -1   6   6        251.72        275.15        11.72 o                         
   0   6   6        187.46        244.38        10.01 o                         
   1   6   6        778.72        748.75        14.11 o                         
   2   6   6         12.33         20.26         5.30 o                         
   3   6   6        245.48        267.19        11.65 o                         
   4   6   6        499.58        463.82        28.52 o                         
   5   6   6       5983.43       5619.86        83.61 o                         
   6   6   6        123.10        121.16         9.18 o                         
   7   6   6        596.13        515.10        18.43 o                         
   8   6   6       1020.17       1079.68        29.66 o                         
   9   6   6        285.07        240.81        15.26 o                         
  10   6   6          5.75         -1.80         6.22 o                         
  11   6   6        262.34        238.67        15.98 o                         
  12   6   6         72.37         48.75         9.00 o                         
  13   6   6         12.51          4.65         7.17 o                         
  14   6   6         33.73         37.81        11.02 o                         
  15   6   6        598.47        522.35        25.01 o                         
  16   6   6         51.37         39.68        13.58 o                         
  17   6   6          6.01         -2.90        10.52 o                         
 -18   7   6          0.13          4.27        30.43 o                         
 -17   7   6        102.01         85.30        48.18 o                         
 -16   7   6         67.42         93.60        44.42 o                         
 -15   7   6        390.42        544.45        45.45 o                         
 -14   7   6          0.91          5.93        16.34 o                         
 -13   7   6        736.04        881.69        41.51 o                         
 -12   7   6        158.02        168.56        23.51 o                         
 -11   7   6        381.86        479.98        46.66 o                         
 -10   7   6         84.49         86.14        16.48 o                         
  -9   7   6       1594.42       1694.50        55.87 o                         
  -8   7   6         19.40         24.61        15.55 o                         
  -7   7   6       1522.28       1649.57        27.23 o                         
  -6   7   6          9.18         13.15         9.82 o                         
  -5   7   6       2841.09       3106.26        62.57 o                         
  -4   7   6        767.70        733.69        17.97 o                         
  -3   7   6       3465.28       3611.61        76.24 o                         
  -2   7   6        202.08        222.27        11.09 o                         
  -1   7   6        356.68        340.18        15.57 o                         
   0   7   6        174.94        139.84        13.58 o                         
   1   7   6        948.63       1041.79        22.36 o                         
   2   7   6          0.01         13.99         5.90 o                         
   3   7   6         29.35         19.24         7.28 o                         
   4   7   6       2568.51       2466.30        49.84 o                         
   5   7   6        107.40        136.03        12.86 o                         
   6   7   6        665.25        668.05        21.66 o                         
   7   7   6        768.04        826.11        24.89 o                         
   8   7   6        538.29        550.11        20.92 o                         
   9   7   6        320.76        300.19        16.40 o                         
  10   7   6        462.18        396.66        16.78 o                         
  11   7   6          1.14          7.84         8.50 o                         
  12   7   6        811.34        703.22        40.61 o                         
  13   7   6          6.55         10.03         8.36 o                         
  14   7   6        214.47        159.89        15.33 o                         
  15   7   6         17.12         17.60        13.37 o                         
  16   7   6         52.77         29.87        13.78 o                         
 -16   8   6          4.73        -10.03        28.25 o                         
 -15   8   6        158.09        206.23        45.07 o                         
 -14   8   6         62.37         64.61        40.79 o                         
 -13   8   6        320.80        385.24        41.14 o                         
 -12   8   6        183.29        210.70        24.96 o                         
 -11   8   6        153.42        161.51        25.30 o                         
 -10   8   6         56.45         61.90        24.88 o                         
  -9   8   6         33.28         24.60        17.59 o                         
  -8   8   6        228.00        195.54        22.78 o                         
  -7   8   6        237.51        200.10        13.18 o                         
  -6   8   6         75.78         56.79        10.12 o                         
  -5   8   6        541.60        580.00        22.93 o                         
  -4   8   6       1609.65       1605.68        31.65 o                         
  -3   8   6        227.11        242.50        13.56 o                         
  -2   8   6          1.85          3.55         5.90 o                         
  -1   8   6        236.11        232.67        14.14 o                         
   0   8   6         78.85         81.21         8.58 o                         
   1   8   6       1095.98       1025.33        29.38 o                         
   2   8   6        259.29        240.25        14.75 o                         
   3   8   6        316.68        338.26        25.39 o                         
   4   8   6          4.98          2.44         7.80 o                         
   5   8   6        683.26        661.39        39.79 o                         
   6   8   6         85.63         76.95         9.61 o                         
   7   8   6        381.75        363.08        18.56 o                         
   8   8   6         16.81          5.69         7.77 o                         
   9   8   6         22.42         29.20        11.22 o                         
  10   8   6        220.48        196.41        14.66 o                         
  11   8   6          9.45          9.53         8.08 o                         
  12   8   6         62.30         24.96        10.00 o                         
  13   8   6        167.27        160.11        29.48 o                         
  14   8   6        178.39        142.91        19.92 o                         
 -14   9   6          0.19         -3.85        22.21 o                         
 -13   9   6        631.02        731.21        55.94 o                         
 -12   9   6          6.60          6.62        20.27 o                         
 -11   9   6        585.16        694.48        44.93 o                         
 -10   9   6        308.27        385.41        30.07 o                         
  -9   9   6        298.86        249.61        40.55 o                         
  -8   9   6          0.99         10.88        12.34 o                         
  -7   9   6        201.19        198.05        31.87 o                         
  -6   9   6        288.28        286.72        17.42 o                         
  -5   9   6        925.53        967.63        35.18 o                         
  -4   9   6         99.17         82.91         7.33 o                         
  -3   9   6        968.96        947.95        19.70 o                         
  -2   9   6         60.29         62.79         8.46 o                         
  -1   9   6        154.14        219.39        11.77 o                         
   0   9   6        233.02        211.71        14.58 o                         
   1   9   6       1147.87       1175.04        48.27 o                         
   2   9   6        348.19        393.81        25.12 o                         
   3   9   6        120.80        131.95        22.61 o                         
   4   9   6       1130.28       1249.62        47.77 o                         
   5   9   6         98.38         85.80        22.99 o                         
   6   9   6          9.41         21.68        15.49 o                         
   7   9   6         63.40         33.71         9.73 o                         
   8   9   6         25.67         25.56        10.63 o                         
   9   9   6         16.84          5.00        11.70 o                         
  10   9   6        225.40        145.37        14.74 o                         
  11   9   6         11.13         11.14        15.80 o                         
  12   9   6        144.71         78.80        16.72 o                         
 -11  10   6         13.59         13.83        31.97 o                         
 -10  10   6         46.28         85.83        20.90 o                         
  -9  10   6        244.67        253.04        43.21 o                         
  -8  10   6         13.56         19.64        15.57 o                         
  -7  10   6        329.14        384.67        32.29 o                         
  -6  10   6          6.58         -0.92        14.39 o                         
  -5  10   6        772.41        795.49        39.88 o                         
  -4  10   6        177.83        164.43        17.40 o                         
  -3  10   6       1534.82       1540.31        44.06 o                         
  -2  10   6         17.37         12.56        10.68 o                         
  -1  10   6        217.11        193.95        14.98 o                         
   0  10   6          2.50         -7.08         7.08 o                         
   1  10   6        168.76        158.01        16.20 o                         
   2  10   6        734.17        757.39        30.45 o                         
   3  10   6         14.46          4.54        10.67 o                         
   4  10   6         98.87         87.38        26.25 o                         
   5  10   6         69.59         43.91        15.61 o                         
   6  10   6        155.36        111.46        23.96 o                         
   7  10   6        102.94         94.53        24.37 o                         
   8  10   6        279.90        260.19        30.10 o                         
  -5  11   6          6.98         40.42        15.78 o                         
  -4  11   6       1244.12       1237.20        59.63 o                         
  -3  11   6        112.49        131.70        21.72 o                         
  -2  11   6        100.90        107.78        18.82 o                         
  -1  11   6        371.55        436.07        31.88 o                         
   0  11   6        196.61        155.98        18.05 o                         
   1  11   6         40.36         25.22        16.71 o                         
   2  11   6        221.65        248.82        42.01 o                         
   3  11   6         25.62         17.85        13.48 o                         
 -22   1   7        122.14         90.07        21.26 o                         
 -21   1   7        121.18        124.20        18.89 o                         
 -20   1   7         50.09         49.80        12.46 o                         
 -19   1   7       1092.03       1125.84        33.64 o                         
 -18   1   7        159.29        141.45        13.76 o                         
 -17   1   7        539.76        524.69        20.46 o                         
 -16   1   7        156.79        204.99        13.49 o                         
 -15   1   7       2718.89       2656.64        48.24 o                         
 -14   1   7         34.08         42.32         7.76 o                         
 -13   1   7        375.67        325.81        12.31 o                         
 -12   1   7       1720.41       1645.25        24.94 o                         
 -11   1   7        412.45        310.84        11.28 o                         
 -10   1   7          1.23          2.40         3.80 o                         
  -9   1   7       9539.69       9238.06        96.70 o                         
  -8   1   7          2.42         53.13         4.29 o                         
  -7   1   7        275.19        317.49         8.49 o                         
  -6   1   7        149.15         79.25         5.37 o                         
  -5   1   7        548.47        502.20        10.36 o                         
  -4   1   7       6983.01       8564.87        87.99 o                         
  -3   1   7       4913.19       4821.19        51.15 o                         
  -2   1   7       2070.24       1671.30        24.98 o                         
  -1   1   7       1379.82       1172.88        16.11 o                         
   0   1   7       2151.95       2004.87        34.62 o                         
   1   1   7       2143.26       1968.41        27.45 o                         
   2   1   7       3336.52       3957.27        53.47 o                         
   3   1   7        213.59        171.40         8.36 o                         
   4   1   7       1308.90       1140.38        27.29 o                         
   5   1   7        184.00        165.17         9.74 o                         
   6   1   7        884.03        863.07        22.67 o                         
   7   1   7       3092.28       3067.24        48.80 o                         
   8   1   7       6304.85       5936.67       102.11 o                         
   9   1   7        191.74        170.92        16.52 o                         
  10   1   7       1738.80       1719.81        41.69 o                         
  11   1   7       1680.32       1663.34        33.68 o                         
  12   1   7       1417.21       1331.65        31.31 o                         
  13   1   7        424.15        436.03        22.73 o                         
  14   1   7         31.23         30.78        11.93 o                         
  15   1   7        324.32        354.56        22.92 o                         
  16   1   7         13.25         20.54        14.43 o                         
  17   1   7         21.19         16.17        11.72 o                         
  18   1   7        395.01        434.05        25.55 o                         
  19   1   7          6.59         32.85        16.48 o                         
  20   1   7        279.49        296.57        33.85 o                         
 -22   2   7        144.94         98.99        39.26 o                         
 -21   2   7        161.34        157.19        21.81 o                         
 -20   2   7         85.80         65.07        12.12 o                         
 -19   2   7        593.85        560.71        20.13 o                         
 -18   2   7        129.49        136.41        11.77 o                         
 -17   2   7        331.20        319.22        16.93 o                         
 -16   2   7         78.49         73.61         7.57 o                         
 -15   2   7         92.64         84.40         8.89 o                         
 -14   2   7        898.02        957.53        21.25 o                         
 -13   2   7         54.23         55.31         6.19 o                         
 -12   2   7        181.02        162.72         7.74 o                         
 -11   2   7         32.82         59.04         5.11 o                         
 -10   2   7        274.85        307.74        10.45 o                         
  -9   2   7       2722.90       2729.67        34.91 o                         
  -8   2   7         92.81        117.48         5.50 o                         
  -7   2   7          2.53         40.54         4.17 o                         
  -6   2   7          7.75          7.78         4.97 o                         
  -5   2   7         52.87         76.81         4.63 o                         
  -4   2   7        154.97        176.26        11.78 o                         
  -3   2   7       1793.04       1761.38        24.69 o                         
  -2   2   7       1296.40       1340.18        16.23 o                         
  -1   2   7        429.17        533.74         9.78 o                         
   0   2   7       4292.35       3859.11        47.18 o                         
   1   2   7         90.91        121.98         6.66 o                         
   2   2   7        572.90        509.91        10.64 o                         
   3   2   7       1270.95       1384.45        21.52 o                         
   4   2   7       2078.26       2200.71        33.41 o                         
   5   2   7        240.44        242.49        16.16 o                         
   6   2   7       1883.60       1968.98        38.86 o                         
   7   2   7        869.83       1003.04        22.12 o                         
   8   2   7         90.69         77.22        10.25 o                         
   9   2   7       1464.39       1452.19        33.55 o                         
  10   2   7        596.75        577.85        19.98 o                         
  11   2   7        149.80        141.19        14.12 o                         
  12   2   7        902.11        833.62        31.99 o                         
  13   2   7        876.51        880.69        28.46 o                         
  14   2   7        123.89        114.89        16.11 o                         
  15   2   7          0.59         14.80        11.53 o                         
  16   2   7         27.60         59.21        15.10 o                         
  17   2   7         15.47         31.78        16.11 o                         
  18   2   7         25.11         36.03        13.07 o                         
  19   2   7        224.90        217.21        23.26 o                         
  20   2   7         39.02         59.43        17.90 o                         
 -22   3   7          2.94        -11.10        18.39 o                         
 -21   3   7          0.08        -19.71        19.71 o                         
 -20   3   7         71.82        104.50        19.28 o                         
 -19   3   7       1869.21       1896.87        87.14 o                         
 -18   3   7        568.78        538.45        46.60 o                         
 -17   3   7        620.01        654.15        28.65 o                         
 -16   3   7         79.42         97.04        13.68 o                         
 -15   3   7        468.06        481.15        16.46 o                         
 -14   3   7         32.87         43.07         6.75 o                         
 -13   3   7       2473.44       2731.79        40.72 o                         
 -12   3   7       3673.39       3896.76        55.19 o                         
 -11   3   7       1396.12       1449.86        22.71 o                         
 -10   3   7       6502.46       6998.36        85.49 o                         
  -9   3   7        954.75       1124.17        19.04 o                         
  -8   3   7       1383.71       1266.50        37.28 o                         
  -7   3   7       1897.68       2145.38        37.41 o                         
  -6   3   7          8.43         14.20         3.58 o                         
  -5   3   7       1514.36       1210.42        14.07 o                         
  -4   3   7        806.12        658.83        11.21 o                         
  -3   3   7        115.53         83.90         4.95 o                         
  -2   3   7        827.58       1049.73        16.51 o                         
  -1   3   7          6.82         27.86         3.83 o                         
   0   3   7       2948.56       2676.77        34.16 o                         
   1   3   7        134.48         53.64         6.03 o                         
   2   3   7       1128.69        926.07        18.26 o                         
   3   3   7       5859.39       5548.04        75.23 o                         
   4   3   7       5697.23       5649.69        87.36 o                         
   5   3   7        717.77        702.14        17.03 o                         
   6   3   7        143.97        187.62        12.59 o                         
   7   3   7        599.77        577.85        21.35 o                         
   8   3   7       9679.50       9330.35       159.26 o                         
   9   3   7       1797.31       1805.17        39.94 o                         
  10   3   7       3583.04       3558.33        71.50 o                         
  11   3   7        107.46         98.81        13.46 o                         
  12   3   7       1786.21       1846.24        46.54 o                         
  13   3   7          5.71         13.58        14.06 o                         
  14   3   7         43.08         54.28        12.60 o                         
  15   3   7          2.83          7.03        11.39 o                         
  16   3   7        141.19        151.96        18.70 o                         
  17   3   7        141.58        111.38        20.41 o                         
  18   3   7        338.39        385.99        33.01 o                         
  19   3   7        215.28        198.49        24.62 o                         
 -21   4   7        732.86        877.61        55.23 o                         
 -20   4   7        385.72        416.20        52.91 o                         
 -19   4   7        457.36        525.04        79.60 o                         
 -18   4   7       1440.93       1439.79       114.93 o                         
 -17   4   7          3.07         -1.34         8.66 o                         
 -16   4   7         17.35         12.10         6.17 o                         
 -15   4   7        222.49        219.66        18.08 o                         
 -14   4   7        334.56        451.96        29.26 o                         
 -13   4   7        524.65        483.00        28.76 o                         
 -12   4   7         37.94         75.08        30.17 o                         
 -11   4   7       1172.44       1310.76        63.97 o                         
 -10   4   7        734.34        850.39        29.38 o                         
  -9   4   7       1289.69       1308.66        36.55 o                         
  -8   4   7         87.10        111.11        11.37 o                         
  -7   4   7       2520.99       2612.58        37.47 o                         
  -6   4   7        582.50        594.58        20.36 o                         
  -5   4   7       4951.98       5568.95        56.70 o                         
  -4   4   7       5753.95       5304.52        60.72 o                         
  -3   4   7         10.44         40.73         4.80 o                         
  -2   4   7        493.42        452.70         9.75 o                         
  -1   4   7       2427.74       2429.13        27.43 o                         
   0   4   7         79.10        111.06         6.43 o                         
   1   4   7        559.41        659.13        12.50 o                         
   2   4   7       3404.82       3341.60        44.56 o                         
   3   4   7       2086.00       1966.54        26.89 o                         
   4   4   7       1068.40       1046.01        24.81 o                         
   5   4   7         28.30         61.03         8.53 o                         
   6   4   7        365.03        396.16        13.16 o                         
   7   4   7       1137.56        949.12        20.11 o                         
   8   4   7       1398.71       1367.61        39.44 o                         
   9   4   7       3783.16       3587.05        88.32 o                         
  10   4   7       2516.57       2451.58        71.95 o                         
  11   4   7          7.13         -4.42         7.58 o                         
  12   4   7        964.88        993.10        33.33 o                         
  13   4   7        282.38        260.86        20.64 o                         
  14   4   7         64.70         63.13        16.69 o                         
  15   4   7         94.49        103.51        17.45 o                         
  16   4   7        136.89        137.84        24.97 o                         
  17   4   7         29.43         38.72        12.34 o                         
  18   4   7         55.21         64.12        15.51 o                         
 -20   5   7        687.19        716.22        52.79 o                         
 -19   5   7          0.54         -7.83        17.48 o                         
 -18   5   7         26.38         34.55        22.49 o                         
 -17   5   7        108.63        121.31        31.25 o                         
 -16   5   7         75.35        155.36        38.93 o                         
 -15   5   7        237.67        269.31        32.70 o                         
 -14   5   7        702.18        847.54        43.33 o                         
 -13   5   7        233.70        313.66        27.36 o                         
 -12   5   7        193.09        210.70        21.57 o                         
 -11   5   7          5.17          3.79        11.97 o                         
 -10   5   7        152.96        197.71        16.67 o                         
  -9   5   7       2033.47       2231.01        63.42 o                         
  -8   5   7       5758.46       6024.55       126.00 o                         
  -7   5   7       4626.43       4306.17        57.47 o                         
  -6   5   7       5577.74       5440.52       113.01 o                         
  -5   5   7       2661.06       2714.86        61.27 o                         
  -4   5   7        418.58        405.59        10.01 o                         
  -3   5   7       3645.27       3493.58        43.48 o                         
  -2   5   7       1050.57        937.90        15.11 o                         
  -1   5   7       3201.70       3011.70        35.54 o                         
   0   5   7       2090.80       1950.18        27.48 o                         
   1   5   7          8.80          0.99         3.72 o                         
   2   5   7        311.75        387.67        10.87 o                         
   3   5   7        127.65        159.13        10.83 o                         
   4   5   7        487.69        464.67        16.23 o                         
   5   5   7         53.10         52.91         8.00 o                         
   6   5   7       1854.68       1765.38        31.60 o                         
   7   5   7       1056.29        983.12        27.14 o                         
   8   5   7        219.32        214.86        15.49 o                         
   9   5   7       4219.32       3932.06       110.89 o                         
  10   5   7        379.53        394.95        20.32 o                         
  11   5   7       2372.40       2317.14        51.08 o                         
  12   5   7        680.50        638.94        34.01 o                         
  13   5   7       2168.75       2041.09        73.57 o                         
  14   5   7         99.69         96.76        15.93 o                         
  15   5   7       1838.69       1633.69        98.26 o                         
  16   5   7        441.05        411.43        37.90 o                         
  17   5   7         58.20         60.02        16.78 o                         
  18   5   7        371.91        306.27        38.20 o                         
 -19   6   7        246.46        302.27        38.94 o                         
 -18   6   7          1.01         27.97        20.99 o                         
 -17   6   7        478.58        539.19        51.70 o                         
 -16   6   7       1018.37       1096.99        67.57 o                         
 -15   6   7        448.63        459.69        37.68 o                         
 -14   6   7       1234.00       1450.56        83.97 o                         
 -13   6   7         10.00         13.14        14.13 o                         
 -12   6   7        637.43        780.73        40.08 o                         
 -11   6   7        113.83        113.92        16.16 o                         
 -10   6   7          4.18          7.44        16.21 o                         
  -9   6   7       2333.62       2402.39        63.27 o                         
  -8   6   7       1945.74       2135.11        73.62 o                         
  -7   6   7       3750.09       4200.27        96.91 o                         
  -6   6   7        436.47        377.25        13.60 o                         
  -5   6   7       1164.32        969.91        35.55 o                         
  -4   6   7       3109.99       3042.18        48.15 o                         
  -3   6   7       1489.55       1449.87        28.39 o                         
  -2   6   7       6622.98       6251.55       199.10 o                         
  -1   6   7       3018.12       3077.68        43.85 o                         
   0   6   7        698.10        724.41        16.91 o                         
   1   6   7          9.67         14.99         6.21 o                         
   2   6   7        190.96        185.89         9.28 o                         
   3   6   7        158.38        119.97        11.00 o                         
   4   6   7          5.46         16.57         6.64 o                         
   5   6   7       5161.48       5220.46        80.69 o                         
   6   6   7       1562.21       1509.26        36.99 o                         
   7   6   7        882.09        870.74        26.77 o                         
   8   6   7       1704.02       1474.04        43.59 o                         
   9   6   7        153.09         98.31        12.13 o                         
  10   6   7        663.80        677.00        32.53 o                         
  11   6   7        986.91        898.15        28.89 o                         
  12   6   7        792.91        697.72        27.66 o                         
  13   6   7          4.63          5.01         9.47 o                         
  14   6   7        785.57        717.13        43.14 o                         
  15   6   7        293.77        237.73        23.11 o                         
  16   6   7        385.94        313.61        30.88 o                         
 -18   7   7        665.32        794.30        74.44 o                         
 -17   7   7       1456.31       1725.04        88.69 o                         
 -16   7   7         82.20        128.54        27.69 o                         
 -15   7   7        892.91       1025.95        54.05 o                         
 -14   7   7         59.80         70.70        21.21 o                         
 -13   7   7        145.68        204.31        25.85 o                         
 -12   7   7       1038.00       1195.41        58.10 o                         
 -11   7   7          4.21          1.72        15.40 o                         
 -10   7   7       1679.55       1923.87        73.01 o                         
  -9   7   7        218.81        227.60        23.13 o                         
  -8   7   7       1279.23       1373.94        47.31 o                         
  -7   7   7         24.65         19.00         7.36 o                         
  -6   7   7       2072.58       2252.47        51.09 o                         
  -5   7   7       1696.29       1800.01        58.93 o                         
  -4   7   7        906.14        954.64        18.84 o                         
  -3   7   7       2292.73       2168.83        45.03 o                         
  -2   7   7        298.87        287.47        13.42 o                         
  -1   7   7       1697.61       1753.24        37.34 o                         
   0   7   7        513.44        475.08        21.96 o                         
   1   7   7       2072.16       2029.09        33.34 o                         
   2   7   7         10.79         17.67         6.28 o                         
   3   7   7        836.24        806.23        25.96 o                         
   4   7   7         27.40         26.80         9.02 o                         
   5   7   7       2119.25       2095.65        41.36 o                         
   6   7   7        947.39        922.20        26.19 o                         
   7   7   7       3384.74       3237.74        90.99 o                         
   8   7   7       3170.31       3043.32        67.77 o                         
   9   7   7       1055.47       1071.49        33.30 o                         
  10   7   7        648.36        619.99        21.11 o                         
  11   7   7        684.73        642.72        31.63 o                         
  12   7   7        159.37        107.03        13.19 o                         
  13   7   7        297.09        247.90        27.20 o                         
  14   7   7        109.45         71.44        12.95 o                         
  15   7   7         29.85         -0.02        10.76 o                         
 -16   8   7         45.63         31.90        19.36 o                         
 -15   8   7          8.49         11.06        20.05 o                         
 -14   8   7        152.68        122.76        48.31 o                         
 -13   8   7        397.68        378.21        36.45 o                         
 -12   8   7        580.42        648.37        37.41 o                         
 -11   8   7       1185.61       1196.82        59.93 o                         
 -10   8   7         40.18         26.89        20.09 o                         
  -9   8   7        756.70        828.03        40.79 o                         
  -8   8   7        116.78        132.43        20.56 o                         
  -7   8   7       1945.13       1938.41        33.71 o                         
  -6   8   7       3432.77       3568.60        94.86 o                         
  -5   8   7       2544.25       2515.31        62.30 o                         
  -4   8   7        839.30        855.02        17.69 o                         
  -3   8   7        484.53        523.11        14.79 o                         
  -2   8   7         38.91         56.06        10.45 o                         
  -1   8   7         61.22         57.85         8.41 o                         
   0   8   7        867.93        832.72        24.49 o                         
   1   8   7         92.76         91.30        11.37 o                         
   2   8   7        364.12        390.82        18.28 o                         
   3   8   7       1397.85       1388.77        38.40 o                         
   4   8   7        152.98        164.92        14.04 o                         
   5   8   7        999.14        929.50        25.24 o                         
   6   8   7         63.66         58.92        10.42 o                         
   7   8   7       1540.63       1405.66        56.26 o                         
   8   8   7        877.93        875.31        41.07 o                         
   9   8   7       2480.30       2350.86        92.50 o                         
  10   8   7       1917.81       1790.45        86.57 o                         
  11   8   7         94.98         93.01        18.29 o                         
  12   8   7        703.26        636.41        33.93 o                         
  13   8   7        490.08        475.17        50.37 o                         
 -13   9   7         43.71         42.39        32.04 o                         
 -12   9   7          3.37         -1.55        25.43 o                         
 -11   9   7          4.73          3.96        15.91 o                         
 -10   9   7        428.94        413.44        33.79 o                         
  -9   9   7       1642.15       1790.05        87.47 o                         
  -8   9   7        345.25        399.73        28.17 o                         
  -7   9   7       1201.15       1304.27        59.70 o                         
  -6   9   7        933.50        994.83        48.22 o                         
  -5   9   7       1698.82       1783.91        52.26 o                         
  -4   9   7        758.70        725.42        28.20 o                         
  -3   9   7       1564.79       1657.56        37.69 o                         
  -2   9   7        208.91        218.42        16.44 o                         
  -1   9   7        189.74        230.60        11.56 o                         
   0   9   7        425.59        442.48        20.82 o                         
   1   9   7        176.68        193.89        14.31 o                         
   2   9   7          5.42          5.56         6.95 o                         
   3   9   7          9.63          8.73        13.75 o                         
   4   9   7         79.98         60.06        13.08 o                         
   5   9   7         17.40         12.05        10.73 o                         
   6   9   7        505.13        509.17        46.21 o                         
   7   9   7        126.11        100.12        14.64 o                         
   8   9   7         30.56         26.60        14.53 o                         
   9   9   7        538.71        461.45        40.55 o                         
  10   9   7          1.39         -7.19        10.96 o                         
  11   9   7       2186.52       2033.26        98.35 o                         
 -10  10   7         25.21         -7.69        16.43 o                         
  -9  10   7        674.21        672.98        48.97 o                         
  -8  10   7        474.43        521.26        37.88 o                         
  -7  10   7        983.58       1004.39        54.59 o                         
  -6  10   7        153.27        189.22        27.50 o                         
  -5  10   7         28.47         22.71        15.05 o                         
  -4  10   7        253.14        257.93        24.00 o                         
  -3  10   7        212.69        191.95        18.60 o                         
  -2  10   7        593.33        642.39        28.29 o                         
  -1  10   7        857.25        879.52        35.65 o                         
   0  10   7          2.94          1.82         7.71 o                         
   1  10   7         59.65         54.19        11.50 o                         
   2  10   7          4.24          7.34         9.43 o                         
   3  10   7          1.44          8.91        18.67 o                         
   4  10   7        160.62         74.81        29.93 o                         
   5  10   7        744.13        773.13        60.13 o                         
   6  10   7        182.36        146.61        83.34 o                         
   7  10   7        942.31        973.81        70.40 o                         
   8  10   7        420.14        178.24        64.80 o                         
  -3  11   7         76.97         85.37        23.88 o                         
  -2  11   7          2.17         13.33        15.53 o                         
  -1  11   7        376.35        396.61        30.38 o                         
   0  11   7         67.22         33.13        15.52 o                         
 -22   0   8       1349.85       1371.85        49.75 o                         
 -21   0   8         69.52         72.83        14.91 o                         
 -20   0   8       1197.82       1296.47        52.12 o                         
 -19   0   8         24.38         42.62        25.96 o                         
 -18   0   8       5476.81       5694.91       147.29 o                         
 -17   0   8         41.04         42.07        10.26 o                         
 -16   0   8        979.35        993.81        30.07 o                         
 -15   0   8       1202.04       1327.82        58.78 o                         
 -14   0   8       4527.75       4300.80       107.33 o                         
 -13   0   8        801.62        769.58        20.87 o                         
 -12   0   8        743.72        716.92        20.24 o                         
 -11   0   8       1169.19        916.68        25.88 o                         
 -10   0   8       7449.73       7921.36       122.97 o                         
  -9   0   8       2681.43       2960.10        45.17 o                         
  -8   0   8         64.67         73.91         6.44 o                         
  -7   0   8       8464.08       8397.51       136.53 o                         
  -6   0   8      31228.54      32105.19       746.45 o                         
  -5   0   8         18.38         28.66         5.58 o                         
  -4   0   8      56374.32      62453.44      1827.51 o                         
  -3   0   8       1064.63       1174.04        22.27 o                         
  -2   0   8       3472.31       3590.57        90.57 o                         
  -1   0   8      10812.25       9988.41       297.69 o                         
   0   0   8        112.98         70.01        10.14 o                         
   1   0   8       4773.59       5220.48       351.90 o                         
   2   0   8        886.49        962.84        45.66 o                         
   3   0   8       3698.86       3368.04       187.06 o                         
   4   0   8        532.45        492.88        20.86 o                         
   5   0   8         12.15         19.43        12.73 o                         
   6   0   8       2047.46       1891.82        49.99 o                         
   7   0   8       6385.03       6164.09       133.64 o                         
   8   0   8       3617.57       3522.99        80.27 o                         
   9   0   8         16.49          7.68        10.14 o                         
  10   0   8       3822.26       3710.76        90.54 o                         
  11   0   8        637.25        610.98        29.27 o                         
  12   0   8       3345.00       3178.34        86.42 o                         
  13   0   8       9264.01       9271.52       265.29 o                         
  14   0   8        403.11        376.94        34.91 o                         
  15   0   8       2081.89       2189.94        72.98 o                         
  16   0   8         50.90         87.46        23.43 o                         
  17   0   8         36.80         63.94        24.80 o                         
  18   0   8        426.30        487.35        47.43 o                         
  19   0   8        317.98        353.50        44.16 o                         
 -22   1   8          1.24          0.39         9.42 o                         
 -21   1   8       2031.86       2131.31        51.22 o                         
 -20   1   8         95.85         92.43        13.97 o                         
 -19   1   8       2205.48       2367.21        54.89 o                         
 -18   1   8         53.77         50.94         9.98 o                         
 -17   1   8       1358.11       1398.58        33.79 o                         
 -16   1   8       1209.65       1245.34        24.90 o                         
 -15   1   8        456.12        499.95        18.12 o                         
 -14   1   8       2175.71       2175.50        34.20 o                         
 -13   1   8         11.63          6.85         4.56 o                         
 -12   1   8          1.03         -2.05         4.60 o                         
 -11   1   8        148.94        138.35         6.74 o                         
 -10   1   8         58.54         38.90         4.29 o                         
  -9   1   8       1907.51       1996.35        21.08 o                         
  -8   1   8        287.79        257.54         9.18 o                         
  -7   1   8       2878.31       2918.66        37.76 o                         
  -6   1   8        147.55        137.28         4.86 o                         
  -5   1   8       7599.39       7628.88        80.74 o                         
  -4   1   8       1686.76       1715.12        24.14 o                         
  -3   1   8      16847.14      17282.49       254.23 o                         
  -2   1   8       4601.73       4586.95        70.16 o                         
  -1   1   8        192.98        129.35         8.43 o                         
   0   1   8       2487.28       2393.39        87.25 o                         
   1   1   8        163.25        131.20        12.01 o                         
   2   1   8        401.32        267.87         9.98 o                         
   3   1   8         84.40         99.15         8.27 o                         
   4   1   8         12.81          8.43         5.29 o                         
   5   1   8          9.81         32.82         6.02 o                         
   6   1   8       1901.77       1954.41        39.19 o                         
   7   1   8       5603.41       5633.99        90.17 o                         
   8   1   8        396.05        438.03        15.07 o                         
   9   1   8       3276.64       3199.75        60.32 o                         
  10   1   8          6.23         14.68         8.56 o                         
  11   1   8        284.88        250.54        15.76 o                         
  12   1   8       2627.31       2504.69        50.17 o                         
  13   1   8        251.48        234.30        17.41 o                         
  14   1   8       1592.28       1546.10        42.42 o                         
  15   1   8        171.32        204.22        22.43 o                         
  16   1   8         82.43         79.24        16.68 o                         
  17   1   8        177.53        168.39        24.66 o                         
  18   1   8        181.89        158.43        23.50 o                         
  19   1   8         65.51         88.58        19.44 o                         
 -22   2   8        750.88        835.10        50.59 o                         
 -21   2   8         63.31         62.38        21.01 o                         
 -20   2   8       2889.49       3065.19        84.39 o                         
 -19   2   8        445.40        460.89        17.51 o                         
 -18   2   8        283.39        323.48        14.27 o                         
 -17   2   8       1802.91       1825.75        29.76 o                         
 -16   2   8       1869.40       2004.13        33.02 o                         
 -15   2   8        122.34        120.13         8.51 o                         
 -14   2   8       7348.96       7705.91       114.00 o                         
 -13   2   8         45.51         46.66         5.34 o                         
 -12   2   8        963.17        917.03        14.45 o                         
 -11   2   8        268.89        291.04        10.32 o                         
 -10   2   8       1392.06       1383.23        28.61 o                         
  -9   2   8       3072.38       3163.41        44.78 o                         
  -8   2   8       8356.55       8174.84       124.01 o                         
  -7   2   8       3203.25       3413.46        44.43 o                         
  -6   2   8       4322.85       4239.82        44.36 o                         
  -5   2   8       8368.08       8288.51        92.95 o                         
  -4   2   8        864.59        981.03        14.30 o                         
  -3   2   8      15174.51      14457.61       199.49 o                         
  -2   2   8        178.84        118.12        14.13 o                         
  -1   2   8         20.97         15.38         4.51 o                         
   0   2   8        511.08        389.60        10.61 o                         
   1   2   8        498.79        409.30        18.67 o                         
   2   2   8        219.66        262.77         9.46 o                         
   3   2   8      10712.14       9971.05       158.61 o                         
   4   2   8       2176.94       2037.16        33.89 o                         
   5   2   8        141.32        190.90        14.79 o                         
   6   2   8       5224.51       5067.07        88.05 o                         
   7   2   8        504.41        418.34        15.86 o                         
   8   2   8       9341.29       9465.20       164.09 o                         
   9   2   8       3452.16       3384.04        61.92 o                         
  10   2   8       4586.84       4647.45        95.25 o                         
  11   2   8       1521.35       1469.66        34.19 o                         
  12   2   8         75.01         95.42        11.92 o                         
  13   2   8         38.25         33.97        12.34 o                         
  14   2   8          8.38          3.61         8.94 o                         
  15   2   8        402.49        449.87        24.50 o                         
  16   2   8         23.33         25.41        16.43 o                         
  17   2   8       1091.68       1233.08        47.70 o                         
  18   2   8         84.70         72.56        22.76 o                         
  19   2   8          3.14          3.80        14.14 o                         
 -21   3   8        685.79        779.30        45.99 o                         
 -20   3   8         16.41         -1.32         7.82 o                         
 -19   3   8        886.81        912.41        38.45 o                         
 -18   3   8        411.97        421.06        21.09 o                         
 -17   3   8        456.96        473.25        18.21 o                         
 -16   3   8        631.46        705.39        20.22 o                         
 -15   3   8       1202.76       1224.78        33.47 o                         
 -14   3   8        613.63        500.87        14.16 o                         
 -13   3   8        233.73        297.47        10.68 o                         
 -12   3   8        294.76        302.90        10.76 o                         
 -11   3   8        134.97        121.69         5.91 o                         
 -10   3   8       1632.67       1538.69        19.72 o                         
  -9   3   8       1594.87       1564.49        19.66 o                         
  -8   3   8        632.30        640.03        15.94 o                         
  -7   3   8       8097.46       7951.75       185.24 o                         
  -6   3   8       1083.08       1209.01        17.26 o                         
  -5   3   8       2430.82       2505.34        30.71 o                         
  -4   3   8       4215.42       4046.57        44.02 o                         
  -3   3   8        100.81        185.48         7.43 o                         
  -2   3   8        538.35        334.05         7.80 o                         
  -1   3   8        315.09        242.07        11.40 o                         
   0   3   8        132.33        112.29         8.09 o                         
   1   3   8        286.82        186.35         8.00 o                         
   2   3   8       1635.41       1793.97        26.54 o                         
   3   3   8        358.80        397.43        12.26 o                         
   4   3   8        903.41        927.16        18.67 o                         
   5   3   8       1053.66       1120.77        20.46 o                         
   6   3   8       1148.49       1073.69        28.59 o                         
   7   3   8       1975.59       1831.92        35.80 o                         
   8   3   8        499.99        456.88        22.88 o                         
   9   3   8       2095.60       1923.37        44.50 o                         
  10   3   8       3906.36       3884.51        85.23 o                         
  11   3   8        470.63        422.45        25.50 o                         
  12   3   8         16.40         21.63        11.10 o                         
  13   3   8         23.81         30.93        10.55 o                         
  14   3   8         43.36         35.71        14.69 o                         
  15   3   8         24.61         28.72        11.90 o                         
  16   3   8        634.05        664.41        35.30 o                         
  17   3   8         11.28         18.71        13.35 o                         
  18   3   8         64.00         46.60        15.11 o                         
  19   3   8         10.27         17.93        14.15 o                         
 -21   4   8         21.12         18.19        21.18 o                         
 -20   4   8        839.15       1039.63        64.53 o                         
 -19   4   8         15.06         22.43        20.63 o                         
 -18   4   8       2027.13       2294.81       293.77 o                         
 -17   4   8         15.27          8.36         4.77 o                         
 -16   4   8        669.77        599.37        43.71 o                         
 -15   4   8        441.62        420.14        36.38 o                         
 -14   4   8        241.16        268.86        20.25 o                         
 -13   4   8          1.76         -5.20        10.86 o                         
 -12   4   8       1307.30       1203.38        49.30 o                         
 -11   4   8        314.28        263.94        19.26 o                         
 -10   4   8        772.73        791.53        39.92 o                         
  -9   4   8       4330.34       4276.66        89.29 o                         
  -8   4   8       4240.97       4144.88        76.52 o                         
  -7   4   8       2909.45       3032.72        44.61 o                         
  -6   4   8       3600.63       3626.70        70.13 o                         
  -5   4   8          5.21         26.69         3.55 o                         
  -4   4   8      10002.42       8918.67       118.71 o                         
  -3   4   8       2165.30       2323.47        28.65 o                         
  -2   4   8       3432.83       3357.77        40.58 o                         
  -1   4   8       1005.84        876.16        12.31 o                         
   0   4   8         43.18         33.44         6.54 o                         
   1   4   8       3378.82       3583.24        48.02 o                         
   2   4   8        660.16        572.67        15.49 o                         
   3   4   8       2410.70       2286.03        36.60 o                         
   4   4   8         71.43         87.76         7.20 o                         
   5   4   8          2.61          4.86         7.49 o                         
   6   4   8         31.37         24.94         8.52 o                         
   7   4   8       2969.99       2872.20        69.99 o                         
   8   4   8        399.87        401.25        17.63 o                         
   9   4   8          1.45          9.93         7.37 o                         
  10   4   8        197.48        198.61        14.53 o                         
  11   4   8        914.00        868.59        32.90 o                         
  12   4   8        445.75        465.14        33.14 o                         
  13   4   8       3041.36       3053.75        72.66 o                         
  14   4   8        185.36        182.98        16.15 o                         
  15   4   8        103.66        126.58        16.35 o                         
  16   4   8         18.95         22.48        15.69 o                         
  17   4   8          7.40         -4.42        14.57 o                         
  18   4   8        126.13        111.41        22.01 o                         
 -20   5   8         87.61         90.20        26.52 o                         
 -19   5   8        439.84        453.54        47.52 o                         
 -18   5   8          3.76         -8.43        17.98 o                         
 -17   5   8        990.45       1206.51        66.44 o                         
 -16   5   8          5.42         15.72        13.14 o                         
 -15   5   8        168.29        226.22        22.03 o                         
 -14   5   8          5.01         -3.08        10.38 o                         
 -13   5   8        651.19        824.58        43.54 o                         
 -12   5   8         40.32         86.35        14.78 o                         
 -11   5   8        823.17       1008.52        38.18 o                         
 -10   5   8         22.20         24.30        12.20 o                         
  -9   5   8        328.35        291.46        25.94 o                         
  -8   5   8        260.27        310.97        24.20 o                         
  -7   5   8        313.83        283.31         9.30 o                         
  -6   5   8        149.70        139.59        14.07 o                         
  -5   5   8       3219.50       3162.54        41.51 o                         
  -4   5   8        294.82        332.93         8.16 o                         
  -3   5   8       1763.96       1669.51        23.67 o                         
  -2   5   8         39.56         25.42         4.67 o                         
  -1   5   8         49.59         76.47         5.77 o                         
   0   5   8       2209.26       2007.69        28.44 o                         
   1   5   8        313.19        306.96        15.09 o                         
   2   5   8        379.19        390.09        12.33 o                         
   3   5   8         17.00         22.48         6.16 o                         
   4   5   8        192.35        208.39         9.38 o                         
   5   5   8         46.78         43.94         8.52 o                         
   6   5   8        330.52        347.49        17.23 o                         
   7   5   8         23.59         39.43         8.93 o                         
   8   5   8         11.31          6.93         7.37 o                         
   9   5   8        995.21        976.82        50.41 o                         
  10   5   8        320.76        293.80        15.86 o                         
  11   5   8       1134.68       1091.31        36.87 o                         
  12   5   8        930.53        880.08        41.04 o                         
  13   5   8        132.95        111.18        12.57 o                         
  14   5   8        613.67        560.80        32.48 o                         
  15   5   8         13.61         17.14        12.70 o                         
  16   5   8          0.35         -8.31        10.86 o                         
  17   5   8         27.17         19.63        12.12 o                         
 -19   6   8        108.51         90.18        25.63 o                         
 -18   6   8         23.84         20.04        17.61 o                         
 -17   6   8        623.36        739.32        45.48 o                         
 -16   6   8        123.19        178.07        26.78 o                         
 -15   6   8        215.77        253.83        34.56 o                         
 -14   6   8       1023.11       1156.23        52.25 o                         
 -13   6   8         14.23          7.27        13.85 o                         
 -12   6   8        144.19        162.37        24.38 o                         
 -11   6   8        163.67        145.26        22.68 o                         
 -10   6   8        116.06        124.80        20.57 o                         
  -9   6   8        541.86        529.76        27.52 o                         
  -8   6   8        691.31        752.88        30.80 o                         
  -7   6   8        767.17        771.08        23.74 o                         
  -6   6   8          2.23         -5.36         9.31 o                         
  -5   6   8        122.31        103.42        13.86 o                         
  -4   6   8        122.65        101.76         7.68 o                         
  -3   6   8        681.05        588.38        15.09 o                         
  -2   6   8       1366.19       1312.76        25.01 o                         
  -1   6   8        853.60        817.50        17.20 o                         
   0   6   8        177.14        185.40        10.04 o                         
   1   6   8        603.87        518.95        13.69 o                         
   2   6   8         30.20         23.27         7.54 o                         
   3   6   8       1525.24       1400.42        29.42 o                         
   4   6   8       1108.28       1018.09        22.99 o                         
   5   6   8        635.52        656.15        19.38 o                         
   6   6   8        188.15        209.50        12.68 o                         
   7   6   8        387.89        358.31        21.17 o                         
   8   6   8       1242.35       1094.55        35.36 o                         
   9   6   8        201.84        209.54        14.87 o                         
  10   6   8        634.75        554.65        23.33 o                         
  11   6   8          0.63          3.64         7.99 o                         
  12   6   8          8.75          1.67         8.24 o                         
  13   6   8         69.76         73.30        13.13 o                         
  14   6   8          0.33          0.93         7.16 o                         
  15   6   8          2.71         12.58        10.30 o                         
  16   6   8        188.49        138.77        24.29 o                         
 -17   7   8        276.53        460.82       120.87 o                         
 -16   7   8         19.99         28.30        21.33 o                         
 -15   7   8        584.84        632.52        42.90 o                         
 -14   7   8         15.04         10.47        27.18 o                         
 -13   7   8        105.76        146.10        23.61 o                         
 -12   7   8          2.74         27.28        16.76 o                         
 -11   7   8        546.45        631.54        43.37 o                         
 -10   7   8         41.56         33.95        13.48 o                         
  -9   7   8        151.96        156.76        20.90 o                         
  -8   7   8        581.37        553.09        33.74 o                         
  -7   7   8        214.29        225.60        12.55 o                         
  -6   7   8        112.78        151.38        26.17 o                         
  -5   7   8          7.51          1.17         6.72 o                         
  -4   7   8        684.04        712.39        19.78 o                         
  -3   7   8         31.03         22.61         7.06 o                         
  -2   7   8         12.91         -1.94         7.30 o                         
  -1   7   8        151.08        134.63        11.67 o                         
   0   7   8        268.33        264.25        13.61 o                         
   1   7   8        390.20        339.40        13.05 o                         
   2   7   8         28.86         16.11         6.95 o                         
   3   7   8         97.82        113.25         9.79 o                         
   4   7   8         54.14         25.51         8.85 o                         
   5   7   8        185.24        196.21        14.45 o                         
   6   7   8        110.97        143.62        14.99 o                         
   7   7   8        204.14        163.55        13.85 o                         
   8   7   8          0.35          2.95         8.78 o                         
   9   7   8         68.32         69.75        12.09 o                         
  10   7   8         71.15         91.40        12.55 o                         
  11   7   8        141.10        127.91        13.27 o                         
  12   7   8          4.23         -0.39         8.57 o                         
  13   7   8          0.38         10.74         9.83 o                         
  14   7   8         29.34         20.16        12.99 o                         
 -15   8   8         20.34         41.70        25.02 o                         
 -14   8   8        544.85        605.00        54.29 o                         
 -13   8   8         10.94        -18.14        21.17 o                         
 -12   8   8         98.88         98.48        22.13 o                         
 -11   8   8        228.21        210.37        30.20 o                         
 -10   8   8        375.67        391.69        31.72 o                         
  -9   8   8         19.97         22.68        15.05 o                         
  -8   8   8         76.67         87.12        18.64 o                         
  -7   8   8        367.81        297.15        23.97 o                         
  -6   8   8        953.52        987.82        35.14 o                         
  -5   8   8        785.29        751.44        26.20 o                         
  -4   8   8        710.24        627.93        15.41 o                         
  -3   8   8          4.23          4.08         4.97 o                         
  -2   8   8         27.90         25.15         8.91 o                         
  -1   8   8        103.14         93.95        12.76 o                         
   0   8   8          3.13         10.91         9.03 o                         
   1   8   8        417.03        450.19        18.52 o                         
   2   8   8          4.65          1.62         6.12 o                         
   3   8   8        854.86        823.19        28.81 o                         
   4   8   8        418.42        394.93        17.34 o                         
   5   8   8         66.38         71.08        12.47 o                         
   6   8   8         34.68         32.21         9.89 o                         
   7   8   8         52.53         35.61        11.87 o                         
   8   8   8         44.48         41.05         9.96 o                         
   9   8   8         21.27         25.91        12.32 o                         
  10   8   8         32.01         25.82        12.59 o                         
  11   8   8          3.78          2.72         8.50 o                         
  12   8   8          0.89          2.17         8.71 o                         
  13   8   8         45.61         39.66        12.10 o                         
 -13   9   8        460.48        509.41        43.28 o                         
 -12   9   8         93.40         67.66        23.05 o                         
 -11   9   8         10.91         12.42        19.36 o                         
 -10   9   8        341.40        303.41        35.16 o                         
  -9   9   8         23.69         25.85        17.13 o                         
  -8   9   8        231.30        238.02        23.76 o                         
  -7   9   8        219.97        199.78        34.56 o                         
  -6   9   8         72.03         81.85        19.64 o                         
  -5   9   8          0.35          2.42         8.99 o                         
  -4   9   8        362.57        366.22        22.15 o                         
  -3   9   8         11.67          8.62         5.46 o                         
  -2   9   8         61.76         75.85         9.22 o                         
  -1   9   8        119.90        123.11        12.80 o                         
   0   9   8          0.03         -2.21         6.96 o                         
   1   9   8        200.95        218.58        18.77 o                         
   2   9   8        732.12        646.54        30.20 o                         
   3   9   8        115.72        117.51        15.75 o                         
   4   9   8        434.59        406.08        55.02 o                         
   5   9   8        212.17        154.73        28.43 o                         
   6   9   8        470.64        443.13        64.66 o                         
   7   9   8          0.69         14.28         9.93 o                         
   8   9   8          0.39         11.14         8.22 o                         
   9   9   8         38.74         35.56        13.70 o                         
  10   9   8        551.17        519.50        38.06 o                         
  -9  10   8         61.10         65.48        19.48 o                         
  -8  10   8        149.86        159.41        31.75 o                         
  -7  10   8         67.98         86.67        23.94 o                         
  -6  10   8        944.55        895.57        46.32 o                         
  -5  10   8        328.19        352.04        26.82 o                         
  -4  10   8        234.51        270.72        29.53 o                         
  -3  10   8         99.26        115.07        19.26 o                         
  -2  10   8        188.61        172.13        30.94 o                         
  -1  10   8         50.59         44.05        18.70 o                         
   0  10   8        104.53        103.43        16.55 o                         
   1  10   8         35.72         26.60        11.07 o                         
   2  10   8        127.86        160.97        46.78 o                         
   3  10   8         43.76         47.92        15.42 o                         
   4  10   8         25.28         12.18        15.78 o                         
   5  10   8        117.42         65.36        15.81 o                         
   6  10   8         33.78         39.90        30.07 o                         
   7  10   8         54.54         49.06        21.82 o                         
 -22   1   9         96.74         76.94        23.35 o                         
 -21   1   9        345.18        396.16        22.12 o                         
 -20   1   9        250.79        292.71        32.22 o                         
 -19   1   9        506.75        544.80        27.44 o                         
 -18   1   9         84.89         75.09        10.15 o                         
 -17   1   9         94.78         82.45         9.92 o                         
 -16   1   9        522.48        527.58        15.45 o                         
 -15   1   9          5.77         14.70         7.87 o                         
 -14   1   9       2017.05       1965.90        28.48 o                         
 -13   1   9        863.68        859.77        19.19 o                         
 -12   1   9       1727.74       1731.70        37.59 o                         
 -11   1   9       1918.78       1893.37        27.43 o                         
 -10   1   9       3215.31       3112.28        36.06 o                         
  -9   1   9        190.28        246.99         8.81 o                         
  -8   1   9          1.10         10.66         4.67 o                         
  -7   1   9       2181.27       2242.26        30.62 o                         
  -6   1   9        492.71        646.26        14.03 o                         
  -5   1   9        708.26        640.58        10.73 o                         
  -4   1   9      15332.02      14848.90       234.62 o                         
  -3   1   9        407.46        403.26        11.17 o                         
  -2   1   9        287.14        163.18         9.23 o                         
  -1   1   9       1465.29       1487.85        21.70 o                         
   0   1   9        141.90         92.69         6.11 o                         
   1   1   9        929.48       1137.74        24.87 o                         
   2   1   9         99.66        136.57        10.03 o                         
   3   1   9        507.99        560.49        15.26 o                         
   4   1   9        282.56        327.84        14.22 o                         
   5   1   9        790.29        798.14        20.93 o                         
   6   1   9        800.90        794.22        22.47 o                         
   7   1   9         15.07          5.85         8.22 o                         
   8   1   9        848.30        909.86        27.02 o                         
   9   1   9         82.95         74.21        13.48 o                         
  10   1   9       1147.76       1062.83        29.77 o                         
  11   1   9        419.99        405.70        21.49 o                         
  12   1   9       1524.14       1554.27        40.88 o                         
  13   1   9        682.11        634.80        29.56 o                         
  14   1   9          6.01          2.96        11.28 o                         
  15   1   9         32.74         29.56        15.95 o                         
  16   1   9       1032.77       1115.19        57.48 o                         
  17   1   9        259.39        222.64        33.90 o                         
  18   1   9        412.21        500.71        41.32 o                         
  19   1   9          0.71         -1.56        14.56 o                         
 -22   2   9          0.41        -10.23        12.36 o                         
 -21   2   9        100.49         88.98        14.06 o                         
 -20   2   9         10.16         20.88        10.02 o                         
 -19   2   9        263.11        279.73        14.27 o                         
 -18   2   9         52.09         57.80         7.71 o                         
 -17   2   9       1258.13       1348.99        27.12 o                         
 -16   2   9        195.89        227.02        11.75 o                         
 -15   2   9        517.53        573.05        24.42 o                         
 -14   2   9        554.43        527.12        12.69 o                         
 -13   2   9          1.34          3.70         7.33 o                         
 -12   2   9         19.85          8.93         5.20 o                         
 -11   2   9        730.19        778.25        18.14 o                         
 -10   2   9        914.77        964.19        13.28 o                         
  -9   2   9       1073.86       1097.16        16.20 o                         
  -8   2   9        995.65       1161.16        16.75 o                         
  -7   2   9        591.28        700.81        13.04 o                         
  -6   2   9         67.54         76.33         4.62 o                         
  -5   2   9       1461.10       1278.65        16.96 o                         
  -4   2   9        259.38        290.78         8.90 o                         
  -3   2   9       1319.72       1227.73        18.98 o                         
  -2   2   9        277.38        218.07        13.54 o                         
  -1   2   9       2546.60       2421.06        33.04 o                         
   0   2   9          0.38          4.17         4.72 o                         
   1   2   9          2.79         16.63         6.54 o                         
   2   2   9          5.07          0.96         4.07 o                         
   3   2   9         26.56         17.14         7.52 o                         
   4   2   9         28.25         20.67         8.02 o                         
   5   2   9       1233.64       1370.90        29.75 o                         
   6   2   9       1689.72       1604.49        36.08 o                         
   7   2   9         43.06         26.04         8.04 o                         
   8   2   9        257.51        256.72        15.26 o                         
   9   2   9         11.51         34.82        10.91 o                         
  10   2   9       1060.37        956.18        29.01 o                         
  11   2   9        407.32        393.83        20.84 o                         
  12   2   9       1923.22       1950.15        57.42 o                         
  13   2   9         86.65         74.21        15.69 o                         
  14   2   9        586.68        598.23        31.33 o                         
  15   2   9          6.81         -5.95        12.24 o                         
  16   2   9         79.68         74.67        16.95 o                         
  17   2   9         16.36         16.45        16.91 o                         
  18   2   9        150.37        133.68        23.95 o                         
  19   2   9          1.50          0.77        13.58 o                         
 -21   3   9         27.33         39.42        18.67 o                         
 -20   3   9        853.82        934.05        49.06 o                         
 -19   3   9         10.66          8.76        14.61 o                         
 -18   3   9        725.37        719.39        29.17 o                         
 -17   3   9        381.26        384.94        23.23 o                         
 -16   3   9       1032.20        993.14        28.62 o                         
 -15   3   9        456.52        422.87        17.27 o                         
 -14   3   9       1548.51       1519.78        32.71 o                         
 -13   3   9        428.39        454.62        11.89 o                         
 -12   3   9       1488.76       1679.97        26.90 o                         
 -11   3   9        911.52        991.25        17.27 o                         
 -10   3   9          7.91         12.96         3.06 o                         
  -9   3   9       5161.22       4736.44        65.80 o                         
  -8   3   9         77.49         85.42         5.11 o                         
  -7   3   9        135.98        180.19         9.50 o                         
  -6   3   9       2423.87       2203.37        25.41 o                         
  -5   3   9        132.97        162.42         6.69 o                         
  -4   3   9        241.61        309.63         8.09 o                         
  -3   3   9        718.45        737.05        12.45 o                         
  -2   3   9         43.51        106.19         6.33 o                         
  -1   3   9       4471.78       4000.07        54.83 o                         
   0   3   9       8119.63       7737.71       108.69 o                         
   1   3   9       5317.02       5300.97        82.69 o                         
   2   3   9       1239.08       1085.75        20.55 o                         
   3   3   9       3116.13       3245.82        59.89 o                         
   4   3   9          2.44          0.46         4.34 o                         
   5   3   9        131.77        147.49        10.21 o                         
   6   3   9       5536.57       5613.13        93.84 o                         
   7   3   9        497.20        490.46        17.42 o                         
   8   3   9       4485.83       4408.79        83.79 o                         
   9   3   9        135.31        105.63        13.89 o                         
  10   3   9        114.82        111.31        14.72 o                         
  11   3   9        285.89        278.11        23.84 o                         
  12   3   9         44.95         54.26        15.91 o                         
  13   3   9          0.74        -11.05        13.99 o                         
  14   3   9        852.08        910.61        38.74 o                         
  15   3   9        320.84        342.35        27.21 o                         
  16   3   9        146.32        153.91        20.34 o                         
  17   3   9        272.13        263.69        27.56 o                         
  18   3   9         50.80         58.90        21.92 o                         
 -21   4   9        153.98        209.60        28.33 o                         
 -20   4   9          1.85         18.30        15.04 o                         
 -19   4   9       1199.99       1280.30        61.13 o                         
 -18   4   9         40.71         50.50        16.00 o                         
 -17   4   9        665.98        779.11        44.80 o                         
 -16   4   9         34.39         37.46        11.55 o                         
 -15   4   9       1630.87       1681.30        54.70 o                         
 -14   4   9        399.02        417.39        27.70 o                         
 -13   4   9       3697.57       3808.53       100.57 o                         
 -12   4   9        385.30        427.96        21.94 o                         
 -11   4   9        151.30        188.92        25.12 o                         
 -10   4   9        222.93        183.86        16.38 o                         
  -9   4   9         80.81         70.15         6.39 o                         
  -8   4   9         89.93        118.32         7.80 o                         
  -7   4   9       3868.14       3701.77        57.45 o                         
  -6   4   9          2.11          3.18         5.35 o                         
  -5   4   9       2762.54       2578.06        31.23 o                         
  -4   4   9        121.82        123.72         6.43 o                         
  -3   4   9          5.61         10.65         4.26 o                         
  -2   4   9         68.91         66.79         5.61 o                         
  -1   4   9       2020.75       1929.59        26.83 o                         
   0   4   9       1019.21        863.30        15.64 o                         
   1   4   9       7893.27       7715.69       107.21 o                         
   2   4   9       4559.33       4195.89        62.86 o                         
   3   4   9        298.69        345.08        17.41 o                         
   4   4   9         14.98         16.34         7.87 o                         
   5   4   9         65.58         73.11         8.60 o                         
   6   4   9         45.79         48.65         9.22 o                         
   7   4   9       5644.15       5481.21       108.96 o                         
   8   4   9        312.95        325.00        17.23 o                         
   9   4   9        241.55        247.00        20.83 o                         
  10   4   9        677.05        671.96        23.27 o                         
  11   4   9         29.40         33.39        12.25 o                         
  12   4   9        282.11        277.78        20.01 o                         
  13   4   9        703.48        656.88        32.30 o                         
  14   4   9        166.78        183.03        20.31 o                         
  15   4   9         78.60         68.33        15.07 o                         
  16   4   9        661.00        648.33        40.58 o                         
  17   4   9         93.37         77.08        16.75 o                         
 -20   5   9         64.27         58.09        25.48 o                         
 -19   5   9        496.38        588.49        69.77 o                         
 -18   5   9        962.17       1036.38        51.72 o                         
 -17   5   9          6.93         12.17        15.12 o                         
 -16   5   9        950.51       1060.85        43.26 o                         
 -15   5   9        322.01        318.56        24.84 o                         
 -14   5   9         23.52         23.36        16.91 o                         
 -13   5   9         83.78         66.42        17.20 o                         
 -12   5   9        261.27        306.84        21.31 o                         
 -11   5   9        786.49        850.87        41.13 o                         
 -10   5   9        883.50        966.53        32.57 o                         
  -9   5   9       1819.36       1885.55        52.02 o                         
  -8   5   9       1433.43       1446.22        36.68 o                         
  -7   5   9        825.04        734.08        29.01 o                         
  -6   5   9       3632.26       3379.53        88.46 o                         
  -5   5   9         12.95          8.47         5.70 o                         
  -4   5   9      13298.82      12997.95       192.76 o                         
  -3   5   9        334.37        347.20        10.97 o                         
  -2   5   9      10182.35       9932.99       135.07 o                         
  -1   5   9         12.24         18.95         5.50 o                         
   0   5   9          8.38          5.22         6.52 o                         
   1   5   9        154.92        136.60         8.69 o                         
   2   5   9        106.19        111.04         9.39 o                         
   3   5   9        209.08        179.92         9.80 o                         
   4   5   9       1158.62       1166.26        27.10 o                         
   5   5   9         49.97         43.55         7.73 o                         
   6   5   9        490.26        499.08        17.41 o                         
   7   5   9        118.90        140.84        12.23 o                         
   8   5   9         13.17         11.73         7.77 o                         
   9   5   9        255.28        281.66        19.04 o                         
  10   5   9       4380.26       4146.44       112.44 o                         
  11   5   9        559.11        510.54        27.29 o                         
  12   5   9       1660.57       1605.54        85.79 o                         
  13   5   9        400.91        425.55        19.30 o                         
  14   5   9          9.40         23.37        11.01 o                         
  15   5   9        289.31        224.47        27.25 o                         
  16   5   9        286.69        242.43        23.54 o                         
 -19   6   9        883.51        996.90        56.89 o                         
 -18   6   9         28.96         21.78        16.83 o                         
 -17   6   9       1368.57       1452.94        58.31 o                         
 -16   6   9        450.34        502.63        38.59 o                         
 -15   6   9        682.00        792.10        61.99 o                         
 -14   6   9         56.49         47.32        21.83 o                         
 -13   6   9          6.58         19.16        13.95 o                         
 -12   6   9          0.91         10.29        14.41 o                         
 -11   6   9        981.44        939.74        45.74 o                         
 -10   6   9         83.07         91.54        19.19 o                         
  -9   6   9       1089.92       1136.05        54.90 o                         
  -8   6   9        359.81        422.52        22.66 o                         
  -7   6   9         20.70         11.95        10.42 o                         
  -6   6   9        732.78        691.56        28.07 o                         
  -5   6   9       6606.44       6070.83        88.92 o                         
  -4   6   9        493.02        542.81        17.05 o                         
  -3   6   9      12342.93      12193.93       184.67 o                         
  -2   6   9       3145.83       3112.96        44.27 o                         
  -1   6   9         50.55         60.01         6.27 o                         
   0   6   9        586.77        571.61        17.81 o                         
   1   6   9        282.29        320.54        13.37 o                         
   2   6   9        230.11        216.35        12.06 o                         
   3   6   9       1515.28       1520.84        30.23 o                         
   4   6   9        591.78        552.08        21.19 o                         
   5   6   9        279.27        314.36        17.54 o                         
   6   6   9        134.75        125.19        11.32 o                         
   7   6   9        231.41        278.31        15.46 o                         
   8   6   9        450.63        495.11        32.85 o                         
   9   6   9       1843.63       1808.52        62.12 o                         
  10   6   9        323.07        310.72        18.18 o                         
  11   6   9       4008.08       3895.14       125.90 o                         
  12   6   9        194.62        232.28        18.51 o                         
  13   6   9        109.69         94.91        16.20 o                         
  14   6   9        736.93        741.01        41.17 o                         
  15   6   9          1.29         -8.13        10.95 o                         
 -17   7   9         32.58          6.65        25.06 o                         
 -16   7   9        847.46        983.68        64.41 o                         
 -15   7   9        252.18        333.87        39.85 o                         
 -14   7   9       2117.97       2272.11        81.34 o                         
 -13   7   9        154.92        130.80        21.25 o                         
 -12   7   9       1066.86       1069.09        50.10 o                         
 -11   7   9        394.53        420.53        31.13 o                         
 -10   7   9          6.17          2.13        14.23 o                         
  -9   7   9        877.37        888.83        50.89 o                         
  -8   7   9       1056.30       1023.11        45.57 o                         
  -7   7   9         39.77         38.39         7.32 o                         
  -6   7   9       3212.13       3194.36        95.37 o                         
  -5   7   9         21.34         31.61        12.21 o                         
  -4   7   9       1009.36        957.54        24.68 o                         
  -3   7   9       1011.64        956.29        22.67 o                         
  -2   7   9       1021.36        919.44        25.15 o                         
  -1   7   9       2238.29       2222.52        35.96 o                         
   0   7   9       2076.98       2091.60        37.48 o                         
   1   7   9        875.82        907.07        22.07 o                         
   2   7   9        519.20        522.85        16.44 o                         
   3   7   9        267.49        305.06        16.75 o                         
   4   7   9        211.70        221.78        14.28 o                         
   5   7   9         11.56         13.19         8.50 o                         
   6   7   9       1646.45       1572.95        46.27 o                         
   7   7   9        164.25        157.06        12.74 o                         
   8   7   9       2160.98       2198.73        67.64 o                         
   9   7   9         95.26        120.62        14.84 o                         
  10   7   9        505.46        470.83        28.15 o                         
  11   7   9         10.89         26.55        10.88 o                         
  12   7   9        215.95        152.13        18.47 o                         
  13   7   9         65.36         42.98        10.98 o                         
  14   7   9         91.22         55.21        14.75 o                         
 -15   8   9       1012.15       1122.60        55.84 o                         
 -14   8   9        755.94        757.76        56.75 o                         
 -13   8   9        499.47        440.51        53.43 o                         
 -12   8   9        208.00        231.98        25.71 o                         
 -11   8   9         31.57         30.20        17.40 o                         
 -10   8   9       1548.85       1680.81        63.85 o                         
  -9   8   9        413.94        450.92        36.06 o                         
  -8   8   9        145.01        170.74        25.52 o                         
  -7   8   9       3723.78       3794.51        69.62 o                         
  -6   8   9        883.98        815.69        29.20 o                         
  -5   8   9        387.69        415.20        25.88 o                         
  -4   8   9         86.98        109.83         6.70 o                         
  -3   8   9        384.17        332.30        15.50 o                         
  -2   8   9         43.20         35.63         8.86 o                         
  -1   8   9       3642.63       3418.26        70.98 o                         
   0   8   9       2715.15       2727.87        61.47 o                         
   1   8   9        845.35        836.58        25.17 o                         
   2   8   9        743.78        726.65        28.28 o                         
   3   8   9         12.01         10.62         8.03 o                         
   4   8   9        269.35        293.73        18.86 o                         
   5   8   9        113.91        103.43        12.77 o                         
   6   8   9          7.59         16.58        10.75 o                         
   7   8   9       1605.65       1580.96        83.21 o                         
   8   8   9         96.27         95.09        14.41 o                         
   9   8   9        899.38        840.25        49.57 o                         
  10   8   9        178.17        131.96        17.80 o                         
  11   8   9         83.07         59.12        16.21 o                         
  12   8   9        139.39        124.69        17.54 o                         
 -13   9   9        426.51        407.12        57.45 o                         
 -12   9   9          4.07        -15.20        25.93 o                         
 -11   9   9        177.78        189.00        32.16 o                         
 -10   9   9        553.31        576.18        40.28 o                         
  -9   9   9        103.21         86.43        24.58 o                         
  -8   9   9       1304.46       1328.70        53.30 o                         
  -7   9   9         29.63         16.44        17.91 o                         
  -6   9   9        662.56        689.05        46.64 o                         
  -5   9   9         31.28         39.38        12.93 o                         
  -4   9   9       2153.59       2176.02        55.70 o                         
  -3   9   9         27.26         18.54        13.12 o                         
  -2   9   9       1923.51       1948.33        43.84 o                         
  -1   9   9         73.01         65.52        12.31 o                         
   0   9   9        808.25        813.66        29.45 o                         
   1   9   9         78.63         67.88        14.38 o                         
   2   9   9         32.58         26.72        14.25 o                         
   3   9   9        273.91        250.26        31.09 o                         
   4   9   9        265.76        260.19        37.88 o                         
   5   9   9         35.10         37.16        10.30 o                         
   6   9   9         43.51         29.56        13.20 o                         
   7   9   9         33.56         35.13        11.99 o                         
   8   9   9        295.47        242.09        26.61 o                         
   9   9   9         34.92         32.65        11.92 o                         
  -9  10   9         53.59         76.46        19.95 o                         
  -8  10   9          5.21          1.26        25.56 o                         
  -7  10   9         36.13         47.47        17.14 o                         
  -6  10   9        238.26        234.17        28.31 o                         
  -5  10   9       1217.95       1138.25        57.04 o                         
  -4  10   9         41.99         40.21        17.25 o                         
  -3  10   9       2766.90       2885.46        98.54 o                         
  -2  10   9        200.02        192.66        30.17 o                         
  -1  10   9        627.97        670.20        46.02 o                         
   0  10   9         53.92         52.51        21.02 o                         
   1  10   9         13.09         19.43        19.14 o                         
   2  10   9        111.47         65.24        18.25 o                         
   3  10   9        322.99        260.01        35.13 o                         
   4  10   9        322.48        236.71        27.90 o                         
   5  10   9         73.15         84.86        20.49 o                         
 -22   0  10        143.03        110.68        26.93 o                         
 -21   0  10       1925.49       2108.32        56.76 o                         
 -20   0  10       1208.76       1230.89        42.46 o                         
 -19   0  10       1293.21       1453.07        50.18 o                         
 -18   0  10       1706.08       1779.08        48.62 o                         
 -17   0  10        167.35        144.33        21.38 o                         
 -16   0  10        308.98        294.56        18.41 o                         
 -15   0  10        173.73        202.92        14.69 o                         
 -14   0  10        806.86        889.18        24.83 o                         
 -13   0  10         29.90         43.67        11.77 o                         
 -12   0  10       5821.71       6193.92       121.93 o                         
 -11   0  10       1009.93       1021.05        38.04 o                         
 -10   0  10        352.52        450.09        26.33 o                         
  -9   0  10        356.63        228.71        14.76 o                         
  -8   0  10       2495.66       2043.22        73.10 o                         
  -7   0  10      15037.69      15669.94       394.55 o                         
  -6   0  10      11487.56      11127.12       206.22 o                         
  -5   0  10       1399.86       1035.47        24.35 o                         
  -4   0  10      12900.36      13340.39       257.82 o                         
  -3   0  10        560.73        908.88        28.04 o                         
  -2   0  10      12206.69      11769.16       228.22 o                         
  -1   0  10       7081.22       7423.63       214.14 o                         
   0   0  10       6478.33       6598.35       136.23 o                         
   1   0  10       2214.75       2517.05        69.47 o                         
   2   0  10        358.09        437.18        22.11 o                         
   3   0  10        323.54        191.64        18.22 o                         
   4   0  10        202.04        268.08        39.03 o                         
   5   0  10         35.30         13.18        10.29 o                         
   6   0  10       1519.05       1449.07        47.54 o                         
   7   0  10        454.80        391.26        22.06 o                         
   8   0  10        230.63        263.59        23.66 o                         
   9   0  10        234.77        285.33        21.77 o                         
  10   0  10       3359.86       3035.57        82.93 o                         
  11   0  10       1314.59       1380.76        50.78 o                         
  12   0  10       4441.04       4445.15       138.76 o                         
  13   0  10       1126.42       1130.68        58.33 o                         
  14   0  10        222.39        230.26        43.06 o                         
  15   0  10          0.26         18.10        26.55 o                         
  16   0  10        652.70        704.27        54.74 o                         
  17   0  10        212.73        229.66        38.56 o                         
  18   0  10        178.18        198.13        38.86 o                         
 -22   1  10        313.16        316.52        23.38 o                         
 -21   1  10        206.33        194.52        17.98 o                         
 -20   1  10        836.47        886.74        24.65 o                         
 -19   1  10       1835.74       1813.49        35.75 o                         
 -18   1  10       1514.63       1506.03        30.46 o                         
 -17   1  10       2554.62       2645.46        44.54 o                         
 -16   1  10        259.11        274.49        11.04 o                         
 -15   1  10       1450.46       1530.28        34.76 o                         
 -14   1  10         19.20         34.30         6.42 o                         
 -13   1  10       3916.11       3964.66        60.77 o                         
 -12   1  10         94.56         71.96         8.03 o                         
 -11   1  10       3325.33       3534.25        44.17 o                         
 -10   1  10         87.61         78.62         5.73 o                         
  -9   1  10       1252.94       1311.21        21.83 o                         
  -8   1  10        257.53        260.50         9.87 o                         
  -7   1  10       4087.71       4003.00        51.92 o                         
  -6   1  10        865.48        728.38        16.36 o                         
  -5   1  10       8240.06       8517.10       116.89 o                         
  -4   1  10         91.54        107.01         6.22 o                         
  -3   1  10      15615.65      15637.48       241.94 o                         
  -2   1  10        379.50        451.16        13.21 o                         
  -1   1  10      11118.58      10864.03       277.05 o                         
   0   1  10        916.83        911.46        18.49 o                         
   1   1  10       3582.40       3136.50        56.22 o                         
   2   1  10       1599.62       1536.52        28.33 o                         
   3   1  10       2560.33       2179.73        37.68 o                         
   4   1  10       1110.36       1120.82        26.57 o                         
   5   1  10        337.06        292.69        14.50 o                         
   6   1  10        212.17        213.92        12.06 o                         
   7   1  10       2486.63       2633.22        50.33 o                         
   8   1  10          0.10         12.71        10.99 o                         
   9   1  10       6014.32       6224.59       121.39 o                         
  10   1  10         13.92         14.77        10.62 o                         
  11   1  10       1870.13       1866.14        56.20 o                         
  12   1  10         42.88         60.20        16.71 o                         
  13   1  10       1373.33       1475.20        44.50 o                         
  14   1  10        231.60        272.19        22.23 o                         
  15   1  10        924.54        920.80        38.59 o                         
  16   1  10        215.80        235.37        24.13 o                         
  17   1  10         32.55         54.14        18.00 o                         
  18   1  10        275.62        335.54        32.76 o                         
 -21   2  10          8.08         11.67         8.71 o                         
 -20   2  10        213.73        215.53        19.19 o                         
 -19   2  10        235.59        215.45        12.31 o                         
 -18   2  10       1299.67       1449.70        39.33 o                         
 -17   2  10       1547.25       1555.77        35.22 o                         
 -16   2  10       8308.78       8594.14       148.57 o                         
 -15   2  10       1726.74       1793.08        39.17 o                         
 -14   2  10       3695.64       3801.20        62.41 o                         
 -13   2  10        105.93         90.37         8.64 o                         
 -12   2  10         39.01         35.62         5.71 o                         
 -11   2  10        123.08        116.33         6.39 o                         
 -10   2  10        615.52        722.58        17.13 o                         
  -9   2  10       4082.56       4159.70        58.92 o                         
  -8   2  10        111.00        130.21         7.28 o                         
  -7   2  10        540.44        616.64        11.52 o                         
  -6   2  10         26.94         29.83         4.71 o                         
  -5   2  10          3.83          1.57         3.73 o                         
  -4   2  10       5194.49       4976.25        64.67 o                         
  -3   2  10       3341.96       3009.28        44.74 o                         
  -2   2  10      10504.67       9843.23       144.60 o                         
  -1   2  10        115.27        152.73        10.49 o                         
   0   2  10       7899.65       7747.66       168.89 o                         
   1   2  10       2452.44       2009.85        36.97 o                         
   2   2  10       4617.49       4295.08        58.32 o                         
   3   2  10        732.61        826.84        18.94 o                         
   4   2  10       3332.38       3248.99        54.73 o                         
   5   2  10        165.62        148.26        11.79 o                         
   6   2  10        380.94        338.12        19.75 o                         
   7   2  10        705.42        702.33        31.80 o                         
   8   2  10        411.75        422.83        19.21 o                         
   9   2  10         86.62         86.53        12.79 o                         
  10   2  10       1392.09       1437.73        39.01 o                         
  11   2  10       3856.62       3960.52        95.14 o                         
  12   2  10         65.77         69.16        14.18 o                         
  13   2  10          0.56          7.84        11.44 o                         
  14   2  10        204.41        200.13        20.72 o                         
  15   2  10       2001.47       2108.36        58.44 o                         
  16   2  10        109.96        116.51        20.45 o                         
  17   2  10        436.49        499.05        37.73 o                         
  18   2  10         37.06         41.21        17.99 o                         
 -21   3  10        171.31        160.39        34.27 o                         
 -20   3  10         81.72         93.55        23.55 o                         
 -19   3  10        386.05        493.25        97.08 o                         
 -18   3  10        821.71        813.88        35.06 o                         
 -17   3  10       1609.80       1605.27        58.18 o                         
 -16   3  10       1087.24        963.20        37.59 o                         
 -15   3  10       5834.34       5968.35        97.74 o                         
 -14   3  10        106.83        134.38        10.15 o                         
 -13   3  10       1393.61       1305.84        24.14 o                         
 -12   3  10         70.91         59.81         5.86 o                         
 -11   3  10         26.52         38.60         5.41 o                         
 -10   3  10         42.13         56.21         4.90 o                         
  -9   3  10       1318.40       1326.62        26.54 o                         
  -8   3  10         66.21         58.74         5.95 o                         
  -7   3  10       3149.46       3102.59        52.68 o                         
  -6   3  10         63.50         96.52         5.28 o                         
  -5   3  10       1249.52       1018.99        18.57 o                         
  -4   3  10       1627.44       1534.67        22.75 o                         
  -3   3  10       4993.62       4846.23        56.99 o                         
  -2   3  10       3606.62       3625.71        53.86 o                         
  -1   3  10      10205.22       9583.14       133.36 o                         
   0   3  10         35.89         49.65         6.44 o                         
   1   3  10       2373.05       2307.30        36.40 o                         
   2   3  10       2075.79       2043.42        57.74 o                         
   3   3  10       3206.29       3139.19        47.09 o                         
   4   3  10        228.36        156.14        10.98 o                         
   5   3  10       3829.07       3862.86        62.90 o                         
   6   3  10        795.68        694.79        24.49 o                         
   7   3  10         33.98         27.37        10.13 o                         
   8   3  10        351.92        349.75        18.15 o                         
   9   3  10         77.61         66.23        11.63 o                         
  10   3  10        859.64        822.56        32.56 o                         
  11   3  10       1822.37       1986.34        54.06 o                         
  12   3  10        185.04        180.64        22.66 o                         
  13   3  10       1167.17       1225.81        42.19 o                         
  14   3  10        390.33        427.81        29.92 o                         
  15   3  10        304.80        378.87        29.44 o                         
  16   3  10        303.11        334.08        29.88 o                         
  17   3  10         75.90         84.79        27.55 o                         
 -20   4  10         24.97         28.99        15.71 o                         
 -19   4  10       1753.45       1853.25        62.25 o                         
 -18   4  10        563.82        586.08        32.99 o                         
 -17   4  10        144.57        130.28        21.32 o                         
 -16   4  10          1.85         22.96        14.13 o                         
 -15   4  10        503.38        536.59        32.41 o                         
 -14   4  10        721.97        841.53        37.46 o                         
 -13   4  10        357.51        401.03        26.01 o                         
 -12   4  10       2049.78       2105.17        57.79 o                         
 -11   4  10        208.43        204.84        18.41 o                         
 -10   4  10         15.77         18.39         5.98 o                         
  -9   4  10       9017.98       9374.38       158.06 o                         
  -8   4  10       2020.59       2150.15        41.39 o                         
  -7   4  10        839.16        811.10        13.20 o                         
  -6   4  10       7723.63       7526.12        96.07 o                         
  -5   4  10       8959.40       8630.96       115.02 o                         
  -4   4  10       2207.62       2151.95        26.52 o                         
  -3   4  10        804.69        821.76        15.77 o                         
  -2   4  10       1008.41        988.79        20.15 o                         
  -1   4  10        140.14        136.54         9.59 o                         
   0   4  10        603.76        548.54        14.53 o                         
   1   4  10       2081.48       2020.76        40.25 o                         
   2   4  10        903.00        866.51        23.94 o                         
   3   4  10       7026.10       6657.89       114.80 o                         
   4   4  10         11.99         37.21         8.32 o                         
   5   4  10       5819.71       5383.09       163.69 o                         
   6   4  10        342.07        275.22        14.93 o                         
   7   4  10        776.97        853.09        33.09 o                         
   8   4  10        291.34        252.34        16.84 o                         
   9   4  10         33.28         43.01        10.52 o                         
  10   4  10        546.99        549.50        22.84 o                         
  11   4  10       1463.87       1397.24        33.32 o                         
  12   4  10       1504.42       1459.85        47.85 o                         
  13   4  10          5.68         10.38        13.99 o                         
  14   4  10       1543.25       1496.25        48.83 o                         
  15   4  10         96.13         84.65        21.59 o                         
  16   4  10        203.72        216.97        28.83 o                         
  17   4  10        137.22        144.99        31.68 o                         
 -19   5  10        716.06        759.45        46.67 o                         
 -18   5  10        269.26        268.30        30.29 o                         
 -17   5  10        191.94        231.09        27.56 o                         
 -16   5  10         44.18         40.06        16.33 o                         
 -15   5  10        232.19        245.76        29.30 o                         
 -14   5  10         97.23         59.63        24.61 o                         
 -13   5  10        656.90        696.92        33.91 o                         
 -12   5  10        193.66        148.20        21.51 o                         
 -11   5  10        111.27        107.29        19.73 o                         
 -10   5  10        626.05        633.91        29.89 o                         
  -9   5  10          1.31          3.25         3.94 o                         
  -8   5  10         31.56         39.61         7.25 o                         
  -7   5  10        993.50        934.41        36.99 o                         
  -6   5  10       4059.23       3852.18        89.93 o                         
  -5   5  10       2543.52       2282.57        31.76 o                         
  -4   5  10        780.69        754.48        16.98 o                         
  -3   5  10       1152.82       1154.49        23.93 o                         
  -2   5  10          2.71          3.21         5.62 o                         
  -1   5  10       2428.59       2310.85        36.02 o                         
   0   5  10       1599.63       1605.91        28.45 o                         
   1   5  10       2274.41       2164.07        34.23 o                         
   2   5  10        366.41        360.28        14.77 o                         
   3   5  10         24.92         35.70         9.64 o                         
   4   5  10       2346.62       2418.06        47.35 o                         
   5   5  10         16.49          9.30         8.83 o                         
   6   5  10        629.38        560.59        30.49 o                         
   7   5  10         89.82         83.51        11.20 o                         
   8   5  10        773.10        731.43        32.70 o                         
   9   5  10        404.89        375.70        18.08 o                         
  10   5  10        126.10        105.56        12.38 o                         
  11   5  10       1008.13        980.60        34.88 o                         
  12   5  10         27.42         28.08        11.38 o                         
  13   5  10         81.84         78.84        15.15 o                         
  14   5  10         38.08         44.90        12.91 o                         
  15   5  10         93.72         87.20        15.66 o                         
  16   5  10         81.86         66.84        17.73 o                         
 -18   6  10        199.01        210.35        27.34 o                         
 -17   6  10        542.53        608.57        42.11 o                         
 -16   6  10       1171.06       1265.57        80.36 o                         
 -15   6  10        358.61        381.12        47.30 o                         
 -14   6  10       1107.58       1166.32        58.30 o                         
 -13   6  10          2.36         16.62        14.22 o                         
 -12   6  10         79.15         73.16        15.89 o                         
 -11   6  10        250.68        263.19        27.70 o                         
 -10   6  10         23.62         27.86        12.34 o                         
  -9   6  10        623.31        585.67        36.32 o                         
  -8   6  10         24.78         28.38         5.94 o                         
  -7   6  10        314.82        267.87        18.66 o                         
  -6   6  10        594.70        516.37        26.53 o                         
  -5   6  10        346.58        301.36        11.26 o                         
  -4   6  10         87.25        115.77         7.46 o                         
  -3   6  10        296.68        320.71        17.39 o                         
  -2   6  10       2372.71       2283.48        37.51 o                         
  -1   6  10       1601.82       1445.53        26.61 o                         
   0   6  10        249.88        231.63        10.27 o                         
   1   6  10       3062.58       2944.02        50.65 o                         
   2   6  10         13.15         16.50         8.09 o                         
   3   6  10         59.55         62.41        10.71 o                         
   4   6  10        224.94        239.83        13.69 o                         
   5   6  10         64.06         95.59        11.06 o                         
   6   6  10         93.29        107.72        14.25 o                         
   7   6  10         37.22         46.89        12.01 o                         
   8   6  10        393.75        390.57        29.00 o                         
   9   6  10        131.50        103.59        13.25 o                         
  10   6  10        124.88        127.40        16.21 o                         
  11   6  10        539.80        494.81        32.64 o                         
  12   6  10         20.54         13.38         9.83 o                         
  13   6  10         25.46         15.98        10.23 o                         
  14   6  10         12.98          1.04        11.73 o                         
  15   6  10        421.97        411.38        62.06 o                         
 -17   7  10        196.50        166.17        45.23 o                         
 -16   7  10        551.60        718.09        50.83 o                         
 -15   7  10        196.07        201.34        30.60 o                         
 -14   7  10         86.16         96.75        23.41 o                         
 -13   7  10         55.77         77.53        21.14 o                         
 -12   7  10        443.85        431.62        38.16 o                         
 -11   7  10          2.91          7.18        15.38 o                         
 -10   7  10        606.67        641.96        62.80 o                         
  -9   7  10        127.63        110.05        19.50 o                         
  -8   7  10          1.98          4.90         3.64 o                         
  -7   7  10        558.12        576.59        19.55 o                         
  -6   7  10        329.83        354.24        27.64 o                         
  -5   7  10         66.80         58.71        12.91 o                         
  -4   7  10        469.75        446.78        15.02 o                         
  -3   7  10       2672.96       2571.09        48.15 o                         
  -2   7  10         97.53        115.39         9.84 o                         
  -1   7  10          6.48         13.23         7.15 o                         
   0   7  10        268.34        258.14        15.33 o                         
   1   7  10          5.65         -7.89         7.89 o                         
   2   7  10         28.58         39.14        10.73 o                         
   3   7  10        173.15        177.85        12.36 o                         
   4   7  10        365.39        385.55        17.51 o                         
   5   7  10          5.14          2.07         7.51 o                         
   6   7  10          2.46          1.27         7.30 o                         
   7   7  10        148.34        134.70        12.96 o                         
   8   7  10        438.81        514.31        24.49 o                         
   9   7  10          6.03          5.80         8.49 o                         
  10   7  10        342.59        314.73        28.27 o                         
  11   7  10         39.68         45.86        11.28 o                         
  12   7  10        511.34        469.77        27.49 o                         
  13   7  10         55.83         48.73        17.83 o                         
 -15   8  10        143.28        174.87        30.42 o                         
 -14   8  10        146.43        160.14        27.70 o                         
 -13   8  10         77.47         73.25        27.97 o                         
 -12   8  10         16.85         12.45        14.70 o                         
 -11   8  10        311.69        274.29        28.59 o                         
 -10   8  10          0.15         -7.23        15.96 o                         
  -9   8  10         22.63         21.84        17.93 o                         
  -8   8  10         25.09          7.75        13.29 o                         
  -7   8  10        234.26        225.10        28.86 o                         
  -6   8  10        394.86        387.16        23.55 o                         
  -5   8  10         37.60         19.77         8.86 o                         
  -4   8  10          5.41          0.22         3.80 o                         
  -3   8  10        105.55        100.75        10.78 o                         
  -2   8  10         14.71         15.27         8.40 o                         
  -1   8  10       1082.36       1051.38        34.91 o                         
   0   8  10         64.96         44.18        11.56 o                         
   1   8  10         85.92         77.63        11.97 o                         
   2   8  10        730.58        703.66        32.08 o                         
   3   8  10          4.60          5.69         6.59 o                         
   4   8  10        207.45        173.77        16.08 o                         
   5   8  10         42.54         25.29        10.80 o                         
   6   8  10          0.73          5.45         8.41 o                         
   7   8  10        368.83        387.97        33.92 o                         
   8   8  10          0.60         11.79         9.41 o                         
   9   8  10        140.95        106.44        14.92 o                         
  10   8  10          0.04         13.25        10.77 o                         
  11   8  10         12.12         17.49        10.32 o                         
 -12   9  10         82.46         49.91        22.75 o                         
 -11   9  10          5.47         26.32        26.11 o                         
 -10   9  10        133.03         93.96        25.71 o                         
  -9   9  10         33.12         33.17        20.39 o                         
  -8   9  10        102.80         99.95        22.23 o                         
  -7   9  10        102.91         74.04        19.95 o                         
  -6   9  10        125.57        142.71        21.39 o                         
  -5   9  10          0.53         -1.95        12.34 o                         
  -4   9  10        147.96        115.36        21.45 o                         
  -3   9  10        306.57        348.62        26.90 o                         
  -2   9  10        247.16        265.68        24.55 o                         
  -1   9  10         65.64         89.55        15.54 o                         
   0   9  10        487.05        448.70        39.48 o                         
   1   9  10         40.49         50.52        13.30 o                         
   2   9  10        231.38        227.37        33.14 o                         
   3   9  10        116.19         75.72        16.60 o                         
   4   9  10        385.90        421.64        21.91 o                         
   5   9  10        202.14        229.21        31.20 o                         
   6   9  10         87.88         80.39        13.03 o                         
   7   9  10        109.15         87.03        16.09 o                         
   8   9  10        133.41        125.64        15.97 o                         
  -7  10  10          1.61          8.90        16.75 o                         
  -6  10  10        387.70        430.97        49.65 o                         
  -5  10  10         29.06         10.43        15.67 o                         
  -4  10  10         59.91         70.67        23.07 o                         
  -3  10  10        276.12        254.81        28.26 o                         
  -2  10  10        386.48        381.13        33.26 o                         
  -1  10  10          9.03        -13.24        15.46 o                         
   0  10  10        115.04         91.29        30.78 o                         
   1  10  10        120.27         77.08        20.99 o                         
   2  10  10        165.59        167.33        24.96 o                         
   3  10  10          7.55         35.54        15.72 o                         
   4  10  10         19.98         10.80        14.93 o                         
 -21   1  11         95.39         87.35        13.66 o                         
 -20   1  11        149.02        121.94        12.54 o                         
 -19   1  11        313.92        320.27        18.24 o                         
 -18   1  11         11.27         12.66         5.75 o                         
 -17   1  11         20.14         19.40         8.33 o                         
 -16   1  11        412.02        446.45        15.57 o                         
 -15   1  11        776.48        785.08        20.39 o                         
 -14   1  11         63.13         55.30         7.85 o                         
 -13   1  11        464.67        490.66        19.17 o                         
 -12   1  11       4545.55       4726.18        61.97 o                         
 -11   1  11       1734.70       1774.27        30.33 o                         
 -10   1  11         88.29        116.12         9.08 o                         
  -9   1  11        494.03        627.94        15.33 o                         
  -8   1  11         86.35         58.82         7.11 o                         
  -7   1  11         33.98         82.04         7.25 o                         
  -6   1  11       8175.66       7827.10       109.03 o                         
  -5   1  11         86.19        141.89         6.74 o                         
  -4   1  11        502.11        404.54        12.63 o                         
  -3   1  11       5090.71       4999.25        95.41 o                         
  -2   1  11       2937.79       2604.81        61.04 o                         
  -1   1  11       4759.57       4997.64       113.18 o                         
   0   1  11        903.40        939.48        22.41 o                         
   1   1  11          0.05         -1.83         5.93 o                         
   2   1  11         66.75         94.90         8.70 o                         
   3   1  11        102.47        110.76        10.09 o                         
   4   1  11         22.40         14.98         7.40 o                         
   5   1  11        678.26        657.77        28.04 o                         
   6   1  11        365.23        409.89        23.65 o                         
   7   1  11        617.95        679.60        25.07 o                         
   8   1  11       1710.48       1640.18        43.10 o                         
   9   1  11         80.03         63.06        15.85 o                         
  10   1  11        282.67        293.73        28.42 o                         
  11   1  11          2.81          6.14        12.28 o                         
  12   1  11          8.36          9.00        11.04 o                         
  13   1  11          2.42          4.78        10.00 o                         
  14   1  11       1556.86       1570.32        52.73 o                         
  15   1  11         97.87        122.67        20.68 o                         
  16   1  11        329.62        387.26        28.18 o                         
  17   1  11         23.25         46.27        20.45 o                         
 -21   2  11         91.96         96.43        19.79 o                         
 -20   2  11        145.32        148.12        14.08 o                         
 -19   2  11        120.45        111.29        15.05 o                         
 -18   2  11          1.54         -0.22         6.86 o                         
 -17   2  11        122.09        128.41        17.44 o                         
 -16   2  11       1467.19       1403.56        30.74 o                         
 -15   2  11         42.51         28.88         8.31 o                         
 -14   2  11       1965.14       1947.26        37.91 o                         
 -13   2  11       1355.94       1256.22        28.59 o                         
 -12   2  11        160.86        188.55         7.88 o                         
 -11   2  11        294.17        260.10         9.83 o                         
 -10   2  11         16.63         30.37         4.26 o                         
  -9   2  11         52.91         36.04         6.48 o                         
  -8   2  11        824.16        931.18        16.73 o                         
  -7   2  11       1194.12       1058.25        21.76 o                         
  -6   2  11        285.24        226.16         7.36 o                         
  -5   2  11       1797.28       1789.13        23.72 o                         
  -4   2  11          3.86         12.98         6.19 o                         
  -3   2  11         11.89         22.78         4.75 o                         
  -2   2  11        601.15        693.49        17.18 o                         
  -1   2  11        595.95        486.07        14.28 o                         
   0   2  11        601.79        509.12        20.90 o                         
   1   2  11       2830.23       2928.74        47.19 o                         
   2   2  11        379.87        357.85        13.50 o                         
   3   2  11       1247.26       1199.65        29.65 o                         
   4   2  11        359.31        349.99        15.77 o                         
   5   2  11        125.37         95.46        13.61 o                         
   6   2  11       1497.77       1512.66        38.28 o                         
   7   2  11        237.31        211.60        15.17 o                         
   8   2  11          0.15         -3.92         8.72 o                         
   9   2  11        352.99        353.70        23.80 o                         
  10   2  11       2030.32       2109.64        52.14 o                         
  11   2  11         12.83         22.57        10.96 o                         
  12   2  11        102.79         88.69        16.14 o                         
  13   2  11         78.50         94.67        16.74 o                         
  14   2  11        200.92        220.75        29.20 o                         
  15   2  11        772.45        844.26        44.58 o                         
  16   2  11         30.46         12.91        17.18 o                         
  17   2  11         91.29         90.91        19.99 o                         
 -21   3  11        148.42        150.84        24.48 o                         
 -20   3  11         41.01         41.19        17.61 o                         
 -19   3  11        925.26       1002.06        45.44 o                         
 -18   3  11        103.94         89.65        11.83 o                         
 -17   3  11        927.29        981.60        53.23 o                         
 -16   3  11       2483.89       2444.44        84.24 o                         
 -15   3  11        421.11        398.45        14.58 o                         
 -14   3  11       1394.51       1349.79        30.02 o                         
 -13   3  11        996.02        977.97        21.74 o                         
 -12   3  11        241.85        270.26        10.43 o                         
 -11   3  11        116.78        106.91         7.06 o                         
 -10   3  11        279.93        277.39         8.76 o                         
  -9   3  11          1.91         10.80         5.13 o                         
  -8   3  11        549.05        630.77        16.83 o                         
  -7   3  11          0.67          0.82         3.46 o                         
  -6   3  11       3209.04       3171.31        68.94 o                         
  -5   3  11        349.60        310.15         9.55 o                         
  -4   3  11        209.51        188.66         7.81 o                         
  -3   3  11        420.07        391.99        13.39 o                         
  -2   3  11       9435.77       9096.43       133.16 o                         
  -1   3  11         20.50         27.01         6.78 o                         
   0   3  11       4302.13       4114.95        80.22 o                         
   1   3  11        769.31        772.48        26.99 o                         
   2   3  11       1108.52       1076.41        28.72 o                         
   3   3  11        155.45        145.65        12.34 o                         
   4   3  11       4591.60       4666.87        87.28 o                         
   5   3  11        139.50        140.75        11.93 o                         
   6   3  11        617.71        661.71        22.58 o                         
   7   3  11        880.82        894.62        30.59 o                         
   8   3  11        311.68        344.41        23.76 o                         
   9   3  11        194.47        162.20        16.18 o                         
  10   3  11         85.03         73.97        13.76 o                         
  11   3  11        341.00        326.85        24.92 o                         
  12   3  11        146.79        113.68        16.85 o                         
  13   3  11         85.09         68.39        16.34 o                         
  14   3  11         13.67         14.52        13.24 o                         
  15   3  11       1307.79       1319.04        45.17 o                         
  16   3  11        218.02        209.71        24.34 o                         
  17   3  11        159.99        154.44        21.66 o                         
 -20   4  11        602.68        598.42        42.85 o                         
 -19   4  11          3.24          4.70        17.53 o                         
 -18   4  11       1641.83       1670.06        61.08 o                         
 -17   4  11       1009.89       1086.00        64.32 o                         
 -16   4  11        174.34        175.67        31.77 o                         
 -15   4  11       1731.38       1840.06        74.46 o                         
 -14   4  11          9.67         11.45        13.97 o                         
 -13   4  11        566.58        672.96        31.14 o                         
 -12   4  11       1463.06       1541.57        55.56 o                         
 -11   4  11         12.36          9.19         8.18 o                         
 -10   4  11        216.86        214.84        11.71 o                         
  -9   4  11       1580.62       1488.23        33.00 o                         
  -8   4  11        225.91        215.72        14.41 o                         
  -7   4  11        554.75        603.74        14.36 o                         
  -6   4  11       1008.52       1062.16        19.10 o                         
  -5   4  11        479.63        478.91        13.55 o                         
  -4   4  11       3020.23       2990.68        41.75 o                         
  -3   4  11       5166.54       5108.82        66.15 o                         
  -2   4  11        856.93        786.32        23.36 o                         
  -1   4  11       9106.80       8815.12       132.24 o                         
   0   4  11          0.83          4.89         4.86 o                         
   1   4  11       1134.67       1018.35        24.11 o                         
   2   4  11        206.74        257.80        11.62 o                         
   3   4  11        955.16        924.12        25.33 o                         
   4   4  11          0.72          3.21         7.41 o                         
   5   4  11       1491.07       1499.33        43.54 o                         
   6   4  11         98.35         89.96        11.44 o                         
   7   4  11        219.75        222.02        16.69 o                         
   8   4  11         14.27         32.46         9.87 o                         
   9   4  11         19.27         22.37        10.02 o                         
  10   4  11         16.28         24.55        10.66 o                         
  11   4  11        389.94        401.81        20.68 o                         
  12   4  11         38.89         35.37        10.75 o                         
  13   4  11        709.99        745.97        42.65 o                         
  14   4  11          8.51          1.27        10.06 o                         
  15   4  11        107.64         97.34        20.01 o                         
  16   4  11         44.61         44.75        17.36 o                         
 -19   5  11        122.36        143.07        29.16 o                         
 -18   5  11        118.90         75.80        23.85 o                         
 -17   5  11        304.53        333.62        34.62 o                         
 -16   5  11         39.99         60.97        21.91 o                         
 -15   5  11        310.53        327.41        32.98 o                         
 -14   5  11        421.38        479.40        43.78 o                         
 -13   5  11         10.04         24.21        13.57 o                         
 -12   5  11       3495.75       3581.71       113.88 o                         
 -11   5  11          2.47          2.01         9.71 o                         
 -10   5  11        726.97        693.40        31.13 o                         
  -9   5  11        120.64        103.29         8.15 o                         
  -8   5  11          3.90          5.13         6.06 o                         
  -7   5  11        436.51        406.61        15.99 o                         
  -6   5  11       3818.64       3820.31        48.22 o                         
  -5   5  11       1561.97       1460.43        24.53 o                         
  -4   5  11       2731.10       2873.17        43.29 o                         
  -3   5  11       4994.56       4902.35        86.80 o                         
  -2   5  11         92.04         92.25        11.27 o                         
  -1   5  11       1165.73       1120.92        21.36 o                         
   0   5  11       1630.90       1501.36        31.79 o                         
   1   5  11        525.62        505.02        18.80 o                         
   2   5  11       1099.07       1118.58        30.47 o                         
   3   5  11        126.45        114.50        10.81 o                         
   4   5  11        289.40        278.32        16.35 o                         
   5   5  11        422.51        408.12        16.33 o                         
   6   5  11        591.55        580.07        21.99 o                         
   7   5  11        764.65        735.90        33.53 o                         
   8   5  11       1066.76       1084.29        36.39 o                         
   9   5  11         16.85         14.97        10.78 o                         
  10   5  11       1828.43       1774.77        63.53 o                         
  11   5  11        175.05        181.40        19.43 o                         
  12   5  11       1300.43       1291.11        44.32 o                         
  13   5  11          6.82         12.70        11.53 o                         
  14   5  11        897.51        839.75        49.81 o                         
  15   5  11        585.30        558.88        45.51 o                         
 -18   6  11        106.60        119.71        25.91 o                         
 -17   6  11         57.10         39.67        18.19 o                         
 -16   6  11        945.44        932.02        60.20 o                         
 -15   6  11         34.04         58.13        24.61 o                         
 -14   6  11        799.68        852.91        39.74 o                         
 -13   6  11       1470.62       1516.94        57.55 o                         
 -12   6  11         60.03         69.74        18.80 o                         
 -11   6  11       2710.95       2615.40        70.15 o                         
 -10   6  11         74.10         75.13        15.12 o                         
  -9   6  11         19.72         14.74        12.91 o                         
  -8   6  11        941.90        926.24        32.90 o                         
  -7   6  11        242.53        247.82        20.57 o                         
  -6   6  11        472.17        451.66        29.23 o                         
  -5   6  11       4434.65       4286.69        68.03 o                         
  -4   6  11       1508.91       1477.63        28.01 o                         
  -3   6  11        850.74        887.71        34.18 o                         
  -2   6  11        728.62        726.73        19.37 o                         
  -1   6  11        189.93        162.55         9.87 o                         
   0   6  11        676.29        627.77        19.24 o                         
   1   6  11       2724.44       2626.92        52.88 o                         
   2   6  11        908.03        913.39        35.65 o                         
   3   6  11       1688.12       1618.58        34.70 o                         
   4   6  11         14.67         12.04         9.05 o                         
   5   6  11         59.93         31.55         9.43 o                         
   6   6  11          2.28          3.81         8.25 o                         
   7   6  11        264.02        254.74        16.54 o                         
   8   6  11         75.67         74.24        12.63 o                         
   9   6  11       1252.38       1196.77        71.65 o                         
  10   6  11          1.28         -1.48        10.77 o                         
  11   6  11        584.91        564.82        29.13 o                         
  12   6  11        135.59        105.02        14.58 o                         
  13   6  11        255.71        212.76        21.91 o                         
  14   6  11         71.32         75.14        18.36 o                         
 -16   7  11        614.90        611.04        47.57 o                         
 -15   7  11        943.46        962.49        61.27 o                         
 -14   7  11        979.74       1022.58        65.00 o                         
 -13   7  11       1053.06       1102.19        51.79 o                         
 -12   7  11        236.08        260.66        29.47 o                         
 -11   7  11        464.82        457.07        33.47 o                         
 -10   7  11        189.28        216.83        21.92 o                         
  -9   7  11          6.78         10.86        12.35 o                         
  -8   7  11        309.66        279.49        25.03 o                         
  -7   7  11        191.74        180.79        20.13 o                         
  -6   7  11         34.59         22.49        16.94 o                         
  -5   7  11        108.80         64.33        11.52 o                         
  -4   7  11        390.46        394.40        26.22 o                         
  -3   7  11        296.57        279.93        13.09 o                         
  -2   7  11       2594.40       2474.16        65.85 o                         
  -1   7  11         47.31         38.74        10.16 o                         
   0   7  11       4805.66       4599.93        76.42 o                         
   1   7  11        124.79         93.83         9.32 o                         
   2   7  11       3945.64       3844.73       103.61 o                         
   3   7  11        125.99        100.76        16.41 o                         
   4   7  11       1671.62       1556.69        44.24 o                         
   5   7  11          0.67          7.84        10.42 o                         
   6   7  11        914.85        917.45        36.24 o                         
   7   7  11          0.32          6.27        11.50 o                         
   8   7  11        187.35        208.34        18.12 o                         
   9   7  11          6.64         12.86        11.49 o                         
  10   7  11         57.02         32.82        11.81 o                         
  11   7  11        215.46        190.00        17.16 o                         
  12   7  11        396.36        376.45        43.77 o                         
 -14   8  11        165.97        144.07        26.92 o                         
 -13   8  11         66.68         70.62        32.93 o                         
 -12   8  11        506.98        506.29        37.65 o                         
 -11   8  11         86.72        108.66        22.02 o                         
 -10   8  11        143.95        168.74        30.51 o                         
  -9   8  11       1063.13       1031.52        42.68 o                         
  -8   8  11          7.87         34.55        16.66 o                         
  -7   8  11          6.52         17.34        14.55 o                         
  -6   8  11        247.10        268.30        19.58 o                         
  -5   8  11        168.35        176.62        24.31 o                         
  -4   8  11        804.51        790.87        33.45 o                         
  -3   8  11        896.92        793.52        31.40 o                         
  -2   8  11       1621.15       1605.85        48.29 o                         
  -1   8  11       2608.75       2475.05        98.75 o                         
   0   8  11        645.99        618.64        24.17 o                         
   1   8  11       1057.30       1073.19        33.63 o                         
   2   8  11          3.57         18.61         9.24 o                         
   3   8  11        917.40        913.70        36.51 o                         
   4   8  11          0.39          6.12         7.66 o                         
   5   8  11       1215.20       1219.84        41.08 o                         
   6   8  11          8.72          7.45        10.73 o                         
   7   8  11         93.42         85.96        12.96 o                         
   8   8  11         15.56          8.43        12.39 o                         
   9   8  11         28.13         32.69        11.75 o                         
  10   8  11         69.50         75.22        14.61 o                         
 -11   9  11         26.95         14.42        20.14 o                         
 -10   9  11        700.48        727.11        46.46 o                         
  -9   9  11          2.55        -15.84        15.84 o                         
  -8   9  11        570.13        718.15        47.13 o                         
  -7   9  11         27.08         40.16        19.98 o                         
  -6   9  11        256.46        304.74        26.40 o                         
  -5   9  11        981.55       1006.67        75.33 o                         
  -4   9  11        805.69        740.21        38.09 o                         
  -3   9  11       1657.79       1626.05        53.53 o                         
  -2   9  11       1180.30       1178.55        49.06 o                         
  -1   9  11        802.59        770.23        43.46 o                         
   0   9  11        834.93        803.33        34.94 o                         
   1   9  11         18.12         20.87        14.87 o                         
   2   9  11        955.42        947.41        38.39 o                         
   3   9  11        350.22        332.21        25.59 o                         
   4   9  11        175.01        159.50        19.94 o                         
   5   9  11        445.46        453.90        26.48 o                         
   6   9  11         92.86         60.09        14.46 o                         
   7   9  11        242.45        198.83        17.43 o                         
  -6  10  11        465.58        446.93        44.60 o                         
  -5  10  11        833.79        910.91        48.04 o                         
  -4  10  11        476.46        520.92        39.82 o                         
  -3  10  11         30.74         66.98        26.18 o                         
  -2  10  11        972.52       1107.51        66.65 o                         
  -1  10  11        147.98        135.45        59.41 o                         
   0  10  11        166.13        181.29        46.14 o                         
   1  10  11       1426.09       1461.32       195.35 o                         
   2  10  11          7.83          8.22        19.30 o                         
 -21   0  12       1197.38       1231.78        38.28 o                         
 -20   0  12        195.56        230.18        16.71 o                         
 -19   0  12          6.36         -1.13         9.44 o                         
 -18   0  12        426.71        470.37        30.17 o                         
 -17   0  12          9.47          1.48         7.52 o                         
 -16   0  12         46.07         47.47        14.74 o                         
 -15   0  12       4886.46       4834.14       136.71 o                         
 -14   0  12       2038.82       2364.89       103.79 o                         
 -13   0  12        961.11       1003.91        38.88 o                         
 -12   0  12       1275.54       1355.79        29.35 o                         
 -11   0  12         32.70         47.94        34.02 o                         
 -10   0  12       3434.27       3498.33        85.05 o                         
  -9   0  12       6460.39       6575.68       154.46 o                         
  -8   0  12       6261.41       7153.73       167.87 o                         
  -7   0  12       3166.05       3177.95        97.57 o                         
  -6   0  12         77.47        129.71        18.04 o                         
  -5   0  12        530.19        554.28        17.75 o                         
  -4   0  12        144.30        147.69        19.16 o                         
  -3   0  12       3136.41       2738.85        78.01 o                         
  -2   0  12        460.20        605.80        21.61 o                         
  -1   0  12      12652.05      12990.99       343.37 o                         
   0   0  12          7.64         29.87        13.56 o                         
   1   0  12       2003.32       2219.19        62.42 o                         
   2   0  12       1746.27       1501.51        59.69 o                         
   3   0  12         37.35         58.27        20.03 o                         
   4   0  12       3943.09       3893.26       106.26 o                         
   5   0  12       1397.11       1554.86        65.36 o                         
   6   0  12       1050.21       1027.51        45.15 o                         
   7   0  12       1045.41       1050.52        42.07 o                         
   8   0  12       1720.09       1543.54        61.96 o                         
   9   0  12        369.35        430.83        30.64 o                         
  10   0  12       6080.43       6351.30       224.28 o                         
  11   0  12         43.39         34.03        28.40 o                         
  12   0  12        926.40       1029.58        61.89 o                         
  13   0  12       2637.40       2635.20       104.27 o                         
  14   0  12         20.04         17.85        18.38 o                         
  15   0  12       2066.30       2039.60       116.75 o                         
  16   0  12       1417.65       1548.80       197.26 o                         
  17   0  12        156.43        133.80        39.61 o                         
 -21   1  12          3.60         20.86        11.52 o                         
 -20   1  12        177.86        181.00        16.60 o                         
 -19   1  12         20.25         13.17         9.62 o                         
 -18   1  12        864.82        866.44        29.70 o                         
 -17   1  12        140.56        142.09        10.43 o                         
 -16   1  12       1754.63       1790.38        45.42 o                         
 -15   1  12        102.80        106.50        11.91 o                         
 -14   1  12       2018.93       2004.66        44.84 o                         
 -13   1  12        948.42        992.83        18.69 o                         
 -12   1  12       1261.79       1337.55        25.32 o                         
 -11   1  12       1528.88       1501.72        27.08 o                         
 -10   1  12        212.86        227.54        12.02 o                         
  -9   1  12        834.69        831.96        19.67 o                         
  -8   1  12       1077.43       1010.14        25.58 o                         
  -7   1  12       1033.85       1086.41        19.92 o                         
  -6   1  12       1080.51       1084.88        22.45 o                         
  -5   1  12          7.16         11.98         4.91 o                         
  -4   1  12        608.27        443.58        12.73 o                         
  -3   1  12         60.08         63.98        10.12 o                         
  -2   1  12       4564.38       4386.62       121.94 o                         
  -1   1  12       3358.23       3407.24        77.54 o                         
   0   1  12       7399.62       7559.76       112.80 o                         
   1   1  12       1751.06       1638.74        36.11 o                         
   2   1  12       1486.49       1275.16        34.77 o                         
   3   1  12       1644.73       1569.80        37.36 o                         
   4   1  12         32.07         71.91        10.46 o                         
   5   1  12       1350.92       1249.52        29.98 o                         
   6   1  12         55.96         63.43        11.58 o                         
   7   1  12       1002.48        852.58        30.68 o                         
   8   1  12         18.30         24.92        12.33 o                         
   9   1  12       1952.74       1812.12        63.17 o                         
  10   1  12        273.96        255.38        21.70 o                         
  11   1  12         67.41         74.60        13.54 o                         
  12   1  12        485.93        513.72        26.26 o                         
  13   1  12         80.56        114.56        20.61 o                         
  14   1  12        433.00        461.26        34.60 o                         
  15   1  12       1223.07       1389.62        56.04 o                         
  16   1  12          6.52          3.52        14.74 o                         
  17   1  12        346.03        416.88        43.73 o                         
 -21   2  12         57.34         37.97        18.49 o                         
 -20   2  12        234.17        219.44        18.58 o                         
 -19   2  12       1026.12       1060.06        48.37 o                         
 -18   2  12        843.17        833.76        45.91 o                         
 -17   2  12       5002.02       4940.39       135.43 o                         
 -16   2  12          8.27          6.84         6.03 o                         
 -15   2  12       2634.92       2648.58        73.94 o                         
 -14   2  12          4.63         10.84         9.56 o                         
 -13   2  12       1660.42       1672.78        56.24 o                         
 -12   2  12        566.26        651.86        15.30 o                         
 -11   2  12       3273.52       3305.28        49.51 o                         
 -10   2  12        749.43        841.59        20.55 o                         
  -9   2  12         91.04        100.55         8.39 o                         
  -8   2  12          2.73          4.45         6.26 o                         
  -7   2  12       2192.80       2137.24        28.50 o                         
  -6   2  12          8.97         24.46         6.14 o                         
  -5   2  12       4811.36       4812.23       110.46 o                         
  -4   2  12       1201.70       1248.93        23.97 o                         
  -3   2  12       3910.94       3799.79        64.79 o                         
  -2   2  12       3136.44       3043.86        60.15 o                         
  -1   2  12         39.70         44.24         7.74 o                         
   0   2  12       5946.48       5966.30       113.23 o                         
   1   2  12       8197.18       8286.54       158.50 o                         
   2   2  12       3223.35       3212.32        58.17 o                         
   3   2  12       5793.57       5638.79       174.44 o                         
   4   2  12       1585.85       1564.99        43.07 o                         
   5   2  12        162.60        203.78        16.49 o                         
   6   2  12       3223.11       3354.96        66.57 o                         
   7   2  12          2.52          9.36         9.72 o                         
   8   2  12         47.58         54.20        13.56 o                         
   9   2  12       1387.31       1458.93        41.46 o                         
  10   2  12        312.72        333.63        20.91 o                         
  11   2  12       1990.54       2082.01        57.86 o                         
  12   2  12        411.11        440.92        33.76 o                         
  13   2  12        174.54        193.21        23.77 o                         
  14   2  12        602.10        708.82        41.81 o                         
  15   2  12         72.37         67.23        19.45 o                         
  16   2  12        389.27        397.94        33.08 o                         
 -20   3  12          6.93          5.06        14.92 o                         
 -19   3  12         25.83         16.54        14.85 o                         
 -18   3  12        505.82        555.38        38.51 o                         
 -17   3  12          2.80          8.99         8.24 o                         
 -16   3  12       2566.07       2537.80        78.80 o                         
 -15   3  12        209.67        197.06        27.20 o                         
 -14   3  12        523.46        494.64        42.88 o                         
 -13   3  12        823.08        691.68        34.79 o                         
 -12   3  12       1089.22       1014.11        24.32 o                         
 -11   3  12        485.59        517.96        15.88 o                         
 -10   3  12        530.38        537.20        16.30 o                         
  -9   3  12         27.95         34.89         6.50 o                         
  -8   3  12       3244.75       3158.22        48.18 o                         
  -7   3  12         76.67         43.78         5.70 o                         
  -6   3  12        277.35        211.37         9.60 o                         
  -5   3  12        222.87        228.92        10.42 o                         
  -4   3  12       8930.28       8548.10       128.59 o                         
  -3   3  12        461.77        416.03        16.70 o                         
  -2   3  12        941.33        852.80        18.96 o                         
  -1   3  12        782.50        699.27        17.79 o                         
   0   3  12        390.48        343.29        14.95 o                         
   1   3  12        935.86        910.79        27.12 o                         
   2   3  12       2290.53       2220.58        49.84 o                         
   3   3  12       3036.46       2791.84        59.15 o                         
   4   3  12          7.30          9.51         7.18 o                         
   5   3  12       3536.69       3447.45        66.60 o                         
   6   3  12       1942.38       2103.99        42.64 o                         
   7   3  12          6.32          3.84         8.45 o                         
   8   3  12         77.55         46.55        13.59 o                         
   9   3  12        534.85        525.76        25.32 o                         
  10   3  12       2268.83       2199.84        58.03 o                         
  11   3  12        977.10        984.21        40.35 o                         
  12   3  12        236.85        243.35        24.56 o                         
  13   3  12       1198.39       1208.43        47.40 o                         
  14   3  12        141.93        124.33        19.53 o                         
  15   3  12         84.22        101.53        19.64 o                         
  16   3  12        135.21        151.20        23.24 o                         
 -20   4  12        492.54        530.39        34.52 o                         
 -19   4  12          3.36         19.02        14.08 o                         
 -18   4  12        255.72        243.88        33.18 o                         
 -17   4  12        136.35        197.79        29.44 o                         
 -16   4  12        313.58        352.28        28.98 o                         
 -15   4  12        622.22        658.67        31.00 o                         
 -14   4  12       1743.54       1830.60        58.00 o                         
 -13   4  12       1535.92       1454.20        55.71 o                         
 -12   4  12       3396.07       3285.20        89.71 o                         
 -11   4  12        135.82        115.87        10.34 o                         
 -10   4  12         15.16         12.49         3.29 o                         
  -9   4  12         66.01         35.29         4.03 o                         
  -8   4  12        504.48        517.33        13.21 o                         
  -7   4  12       2464.95       2297.69        30.99 o                         
  -6   4  12       2900.93       2789.59        41.73 o                         
  -5   4  12       1873.16       1671.07        25.40 o                         
  -4   4  12        220.97        169.56         8.32 o                         
  -3   4  12       3351.85       3239.80        47.98 o                         
  -2   4  12        267.19        242.42        15.06 o                         
  -1   4  12      11857.30      11384.72       246.25 o                         
   0   4  12        199.75        246.58        14.85 o                         
   1   4  12        474.33        462.97        15.23 o                         
   2   4  12       1280.65       1243.32        40.50 o                         
   3   4  12       1155.61       1075.95        37.41 o                         
   4   4  12       1928.37       1945.99        71.01 o                         
   5   4  12          5.44         12.79         7.28 o                         
   6   4  12         52.16         35.88        12.60 o                         
   7   4  12          2.35         -4.83         8.96 o                         
   8   4  12        308.32        317.17        25.16 o                         
   9   4  12        108.61         99.27        13.11 o                         
  10   4  12        756.22        811.66        30.44 o                         
  11   4  12         91.93        105.14        14.41 o                         
  12   4  12        217.95        197.57        18.04 o                         
  13   4  12       1313.22       1355.69        40.06 o                         
  14   4  12        800.01        811.60        39.80 o                         
  15   4  12        319.99        337.43        28.59 o                         
 -19   5  12         31.70         17.88        17.91 o                         
 -18   5  12         36.74         39.16        18.57 o                         
 -17   5  12         52.34         27.96        17.36 o                         
 -16   5  12        410.78        464.48        35.14 o                         
 -15   5  12        127.11        139.78        26.94 o                         
 -14   5  12       1134.25       1190.15        48.44 o                         
 -13   5  12        170.37        231.54        22.00 o                         
 -12   5  12          4.75          6.74        15.03 o                         
 -11   5  12         58.84         73.17        12.93 o                         
 -10   5  12         83.93         63.73         8.07 o                         
  -9   5  12        186.71        152.25        12.04 o                         
  -8   5  12        323.35        322.26        16.85 o                         
  -7   5  12          4.33          9.83         4.96 o                         
  -6   5  12        294.51        239.49        11.58 o                         
  -5   5  12         63.87         55.94         6.90 o                         
  -4   5  12        244.52        224.73        11.91 o                         
  -3   5  12         23.74         20.40         5.82 o                         
  -2   5  12       2949.05       2916.41        47.95 o                         
  -1   5  12          2.15          0.28         5.18 o                         
   0   5  12       1715.93       1695.77        49.99 o                         
   1   5  12       1023.84        875.85        23.23 o                         
   2   5  12        286.59        274.52        16.82 o                         
   3   5  12         25.04         30.34         9.40 o                         
   4   5  12         14.10         22.30         8.39 o                         
   5   5  12         90.15         98.89        12.42 o                         
   6   5  12        706.13        686.70        27.17 o                         
   7   5  12        717.54        716.10        43.61 o                         
   8   5  12          5.58         -7.52         9.34 o                         
   9   5  12        225.06        224.46        18.20 o                         
  10   5  12          3.35         -9.26         9.36 o                         
  11   5  12        221.26        229.66        22.01 o                         
  12   5  12        857.55        787.55        36.87 o                         
  13   5  12          9.07          3.58        10.37 o                         
  14   5  12        314.95        278.46        26.56 o                         
 -17   6  12       1290.04       1350.86        57.72 o                         
 -16   6  12         11.12         26.16        22.22 o                         
 -15   6  12        359.56        373.45        46.93 o                         
 -14   6  12         17.82         23.81        16.14 o                         
 -13   6  12        176.75        199.74        38.36 o                         
 -12   6  12          0.30         10.68        17.06 o                         
 -11   6  12        645.39        544.42        36.78 o                         
 -10   6  12          1.86         -3.53        12.20 o                         
  -9   6  12         90.61         85.83        16.77 o                         
  -8   6  12         31.65         29.79         8.91 o                         
  -7   6  12        470.68        422.82        23.90 o                         
  -6   6  12          6.06          8.54         3.12 o                         
  -5   6  12        153.20        132.13         7.90 o                         
  -4   6  12        116.38        123.89         9.59 o                         
  -3   6  12        147.53        167.38        12.06 o                         
  -2   6  12        710.88        664.72        21.96 o                         
  -1   6  12         44.58         31.59         9.17 o                         
   0   6  12       1626.00       1577.58        29.58 o                         
   1   6  12       1190.21       1116.82        24.68 o                         
   2   6  12         56.57         60.54        10.39 o                         
   3   6  12       1132.10       1085.35        30.41 o                         
   4   6  12          4.58          4.55         7.82 o                         
   5   6  12          0.20         -4.50         8.50 o                         
   6   6  12        420.82        400.43        19.74 o                         
   7   6  12          0.52         13.34        11.39 o                         
   8   6  12         19.98         20.55        11.59 o                         
   9   6  12        211.73        180.67        32.79 o                         
  10   6  12         78.47         62.83        15.31 o                         
  11   6  12          7.49          9.68        11.86 o                         
  12   6  12         89.47         70.87        20.16 o                         
  13   6  12         99.91         58.05        15.82 o                         
 -16   7  12          8.89        -11.92        27.70 o                         
 -15   7  12        354.32        346.08        37.58 o                         
 -14   7  12          0.26         11.07        16.44 o                         
 -13   7  12         40.19         54.30        20.19 o                         
 -12   7  12        152.61        153.62        25.17 o                         
 -11   7  12        101.32        110.01        24.18 o                         
 -10   7  12          3.56          0.39        11.54 o                         
  -9   7  12        248.94        207.13        21.36 o                         
  -8   7  12        400.61        312.70        36.09 o                         
  -7   7  12         43.96         48.22        13.68 o                         
  -6   7  12         29.32         48.60        15.50 o                         
  -5   7  12         67.21         58.39        18.34 o                         
  -4   7  12        151.19        187.64        15.47 o                         
  -3   7  12          0.05          0.85         5.98 o                         
  -2   7  12        103.39         83.78         9.70 o                         
  -1   7  12          9.77         24.72        10.99 o                         
   0   7  12         99.66         66.85        12.47 o                         
   1   7  12          5.26          9.72         8.30 o                         
   2   7  12        372.67        365.06        20.96 o                         
   3   7  12          0.93         10.00         8.57 o                         
   4   7  12         47.88         77.48        15.37 o                         
   5   7  12          9.62         -2.63         7.58 o                         
   6   7  12          8.93         -3.32        13.29 o                         
   7   7  12        102.40        101.10        15.46 o                         
   8   7  12          1.08          2.91         9.27 o                         
   9   7  12         27.38         33.02        12.75 o                         
  10   7  12         46.41         28.64        12.00 o                         
  11   7  12         49.47         28.67        14.34 o                         
 -13   8  12         47.37         40.37        21.54 o                         
 -12   8  12          6.11         12.41        21.07 o                         
 -11   8  12         70.86         89.42        20.24 o                         
 -10   8  12        277.11        310.95        43.93 o                         
  -9   8  12         21.49         38.42        17.28 o                         
  -8   8  12         62.23         96.59        20.97 o                         
  -7   8  12        227.35        252.53        31.70 o                         
  -6   8  12         45.97         47.54        19.25 o                         
  -5   8  12          9.80         25.57        13.15 o                         
  -4   8  12         24.02         25.80        14.44 o                         
  -3   8  12         11.64         13.41        10.08 o                         
  -2   8  12         28.08         22.32        12.08 o                         
  -1   8  12        133.46         90.48        11.29 o                         
   0   8  12        402.58        369.60        18.37 o                         
   1   8  12         60.44         74.54        13.05 o                         
   2   8  12        377.65        371.51        19.31 o                         
   3   8  12        152.02        133.22        16.20 o                         
   4   8  12         10.10          9.69        10.11 o                         
   5   8  12         16.96         19.32         9.61 o                         
   6   8  12          7.41          5.55        10.24 o                         
   7   8  12        149.77        116.74        23.34 o                         
   8   8  12         11.40          5.48         9.52 o                         
   9   8  12         67.80         67.33        16.54 o                         
 -10   9  12         11.20         30.31        17.41 o                         
  -9   9  12         68.95         48.82        23.69 o                         
  -8   9  12        141.95        145.37        30.48 o                         
  -7   9  12         12.69         15.43        14.33 o                         
  -6   9  12          9.60         14.23        15.66 o                         
  -5   9  12        303.08        286.99        49.34 o                         
  -4   9  12        208.36        224.21        23.73 o                         
  -3   9  12         43.76         33.36        16.79 o                         
  -2   9  12          2.26          0.84        12.99 o                         
  -1   9  12          0.55         -3.84        19.40 o                         
   0   9  12        232.10        221.84        25.48 o                         
   1   9  12        178.92        119.71        24.76 o                         
   2   9  12          3.26         22.40        14.09 o                         
   3   9  12         34.97         26.30        13.36 o                         
   4   9  12        122.70        102.95        29.13 o                         
   5   9  12         42.22         30.59        13.79 o                         
   6   9  12          6.70         -1.08        12.04 o                         
 -21   1  13        185.57        151.71        16.84 o                         
 -20   1  13         22.87          9.09         7.44 o                         
 -19   1  13         81.18         71.61        11.72 o                         
 -18   1  13        519.54        526.76        19.94 o                         
 -17   1  13         59.55         53.01         9.84 o                         
 -16   1  13         82.45        119.81        12.13 o                         
 -15   1  13         22.91         12.14         8.05 o                         
 -14   1  13        557.47        583.22        22.95 o                         
 -13   1  13        898.57        788.58        17.26 o                         
 -12   1  13       1942.25       1980.69        49.97 o                         
 -11   1  13         66.41        132.83         9.09 o                         
 -10   1  13          6.28         13.90         6.17 o                         
  -9   1  13        349.65        347.75        13.94 o                         
  -8   1  13         63.64         74.18         6.84 o                         
  -7   1  13       1178.11       1008.93        19.61 o                         
  -6   1  13       1056.01        993.17        21.72 o                         
  -5   1  13       1967.48       1905.49        51.75 o                         
  -4   1  13       2745.13       2708.72        80.63 o                         
  -3   1  13        131.10        178.82        10.32 o                         
  -2   1  13       2123.16       2152.33        42.80 o                         
  -1   1  13        242.50        282.76        17.24 o                         
   0   1  13         66.92         90.69        10.83 o                         
   1   1  13        182.50        170.90        14.02 o                         
   2   1  13          0.16          8.25         7.81 o                         
   3   1  13        889.76        991.59        28.81 o                         
   4   1  13         74.35         60.44        10.52 o                         
   5   1  13         59.94         80.83        12.32 o                         
   6   1  13       1209.27       1276.80        36.41 o                         
   7   1  13          7.04         -5.76        10.85 o                         
   8   1  13       1027.88        980.36        44.83 o                         
   9   1  13         83.79         65.12        17.48 o                         
  10   1  13        109.25        130.04        16.09 o                         
  11   1  13        174.93        184.05        18.55 o                         
  12   1  13         61.73         66.53        20.78 o                         
  13   1  13       2027.07       2164.29        80.02 o                         
  14   1  13        672.00        721.87        40.41 o                         
  15   1  13          1.83         -7.21        25.91 o                         
  16   1  13          9.47         29.32        23.07 o                         
 -20   2  13          1.60         17.35        16.40 o                         
 -19   2  13         15.13         12.74         8.49 o                         
 -18   2  13          1.50          0.54         7.76 o                         
 -17   2  13        528.00        509.37        23.06 o                         
 -16   2  13       1312.07       1233.44        36.02 o                         
 -15   2  13         34.34         22.54         9.87 o                         
 -14   2  13       1051.96        978.92        36.70 o                         
 -13   2  13       2828.12       2796.34        43.52 o                         
 -12   2  13          3.51          6.39         6.08 o                         
 -11   2  13         83.85         86.89         9.73 o                         
 -10   2  13        250.13        279.45        14.16 o                         
  -9   2  13        128.49        120.82        10.10 o                         
  -8   2  13         35.14         26.94         5.70 o                         
  -7   2  13       1236.71       1331.88        26.12 o                         
  -6   2  13          9.50          3.36         6.06 o                         
  -5   2  13        472.43        384.37        11.87 o                         
  -4   2  13        846.53        910.16        22.37 o                         
  -3   2  13        107.45        142.77        12.75 o                         
  -2   2  13        628.73        505.83        21.66 o                         
  -1   2  13        413.28        487.49        30.73 o                         
   0   2  13       1583.07       1574.75        32.93 o                         
   1   2  13        254.22        305.14        19.43 o                         
   2   2  13        697.12        754.52        23.71 o                         
   3   2  13        206.23        192.48        14.54 o                         
   4   2  13          4.43         -3.77         8.06 o                         
   5   2  13        365.71        423.68        20.75 o                         
   6   2  13          1.34          6.65        13.64 o                         
   7   2  13       1215.46       1262.11        41.31 o                         
   8   2  13         39.58         48.66        14.13 o                         
   9   2  13         50.93         52.46        12.56 o                         
  10   2  13        424.04        430.20        28.08 o                         
  11   2  13        104.87        137.47        23.42 o                         
  12   2  13        410.50        397.62        28.19 o                         
  13   2  13         43.87         53.03        17.56 o                         
  14   2  13         35.05         11.74        16.99 o                         
  15   2  13        235.04        175.53        31.29 o                         
  16   2  13          0.15          7.65        22.16 o                         
 -20   3  13          1.39         -8.80        16.02 o                         
 -19   3  13        330.53        328.66        49.57 o                         
 -18   3  13         12.24         28.22        17.05 o                         
 -17   3  13       1339.44       1552.14        59.07 o                         
 -16   3  13         14.94          7.93         7.12 o                         
 -15   3  13        649.05        586.95        40.84 o                         
 -14   3  13       1175.80       1023.58        49.54 o                         
 -13   3  13       1220.48       1126.72        28.97 o                         
 -12   3  13        844.79        848.06        34.17 o                         
 -11   3  13        412.88        320.55        11.29 o                         
 -10   3  13       2076.98       1988.92        43.96 o                         
  -9   3  13          9.23         12.32         4.89 o                         
  -8   3  13        412.31        422.53        14.23 o                         
  -7   3  13          6.56         11.85         5.08 o                         
  -6   3  13       2042.85       1918.43        28.94 o                         
  -5   3  13        403.96        392.28        15.27 o                         
  -4   3  13       7517.85       7315.39       164.39 o                         
  -3   3  13        214.29        255.53        14.15 o                         
  -2   3  13       1442.84       1303.83        39.96 o                         
  -1   3  13       1703.59       1550.74        53.99 o                         
   0   3  13        430.60        417.17        22.72 o                         
   1   3  13       2189.16       2065.30        46.72 o                         
   2   3  13       2313.21       2337.35        59.91 o                         
   3   3  13       2175.83       2200.20        44.13 o                         
   4   3  13        421.61        402.61        22.80 o                         
   5   3  13          1.64         10.01         8.48 o                         
   6   3  13       1136.86       1155.37        32.74 o                         
   7   3  13         13.96         19.48        10.60 o                         
   8   3  13         71.82         72.31        13.92 o                         
   9   3  13        423.87        500.44        24.88 o                         
  10   3  13        259.42        226.15        23.42 o                         
  11   3  13         50.09         49.80        15.09 o                         
  12   3  13        139.87         94.28        19.19 o                         
  13   3  13         11.24         26.50        15.32 o                         
  14   3  13         60.80         37.19        17.42 o                         
  15   3  13         59.88         56.68        22.02 o                         
 -19   4  13          0.11         19.34        19.37 o                         
 -18   4  13        266.28        255.70        39.36 o                         
 -17   4  13        582.84        578.91        49.88 o                         
 -16   4  13        208.26        217.34        28.25 o                         
 -15   4  13         20.82          2.33        10.64 o                         
 -14   4  13        844.80        932.81        47.09 o                         
 -13   4  13        324.08        304.12        24.89 o                         
 -12   4  13       1923.11       1890.68        49.14 o                         
 -11   4  13        421.57        308.00        33.67 o                         
 -10   4  13        861.18        663.50        25.18 o                         
  -9   4  13       1359.00       1186.05        47.39 o                         
  -8   4  13         11.39         -1.07         5.08 o                         
  -7   4  13         10.57         11.25         5.30 o                         
  -6   4  13        135.04        119.11        10.85 o                         
  -5   4  13        491.15        484.95        18.56 o                         
  -4   4  13        988.55        901.49        34.60 o                         
  -3   4  13       1843.18       1848.68        38.86 o                         
  -2   4  13        287.03        302.46        15.04 o                         
  -1   4  13         73.73         65.54        12.67 o                         
   0   4  13       1087.50       1035.38        28.90 o                         
   1   4  13        136.95        129.84        12.01 o                         
   2   4  13       1618.11       1534.44        48.91 o                         
   3   4  13       3200.80       3135.25       102.40 o                         
   4   4  13        417.36        429.57        19.05 o                         
   5   4  13        469.48        497.26        21.78 o                         
   6   4  13        127.37        107.34        14.46 o                         
   7   4  13         55.45         52.47        12.52 o                         
   8   4  13         19.33         21.95        10.32 o                         
   9   4  13        714.82        650.32        26.74 o                         
  10   4  13         94.69         87.04        14.04 o                         
  11   4  13        266.07        258.02        21.86 o                         
  12   4  13         11.56          4.23        10.62 o                         
  13   4  13         28.46         27.89        13.96 o                         
  14   4  13         57.31         34.20        13.24 o                         
 -18   5  13        194.06        195.17        30.63 o                         
 -17   5  13          5.02         -9.38        17.91 o                         
 -16   5  13          6.78         -5.05        16.35 o                         
 -15   5  13        559.75        601.62        51.58 o                         
 -14   5  13        919.06        886.25        40.99 o                         
 -13   5  13        453.51        454.38        29.86 o                         
 -12   5  13        402.98        400.70        40.03 o                         
 -11   5  13       1874.13       1709.32        94.86 o                         
 -10   5  13          5.96         -0.85         9.43 o                         
  -9   5  13       2915.97       2936.99        58.85 o                         
  -8   5  13       2675.80       2353.49        92.77 o                         
  -7   5  13        369.57        348.69         9.79 o                         
  -6   5  13       2508.95       2340.36        36.07 o                         
  -5   5  13       1149.61       1228.51        24.57 o                         
  -4   5  13       2551.20       2508.39        44.63 o                         
  -3   5  13       1965.49       1888.08        37.73 o                         
  -2   5  13        757.14        766.33        28.88 o                         
  -1   5  13        658.96        617.63        22.23 o                         
   0   5  13        280.58        296.37        17.09 o                         
   1   5  13        282.78        276.01        21.98 o                         
   2   5  13        345.94        335.77        16.38 o                         
   3   5  13        225.26        188.22        19.47 o                         
   4   5  13        400.95        412.37        20.87 o                         
   5   5  13        666.22        636.76        26.02 o                         
   6   5  13       2787.89       2738.13       130.70 o                         
   7   5  13        144.28        129.33        14.35 o                         
   8   5  13        333.89        371.00        31.16 o                         
   9   5  13          7.27          2.08         9.66 o                         
  10   5  13         35.32         33.55        12.72 o                         
  11   5  13         56.39         51.24        14.64 o                         
  12   5  13        261.91        211.48        39.09 o                         
  13   5  13        655.03        742.64        39.73 o                         
 -17   6  13        436.71        476.01        39.06 o                         
 -16   6  13        530.54        543.84        46.18 o                         
 -15   6  13          0.37         20.10        20.87 o                         
 -14   6  13        678.12        711.80        37.81 o                         
 -13   6  13        477.91        409.16        32.43 o                         
 -12   6  13       1287.72       1247.90        52.01 o                         
 -11   6  13        183.05        172.20        23.17 o                         
 -10   6  13        607.65        633.36        35.54 o                         
  -9   6  13        375.13        347.89        38.39 o                         
  -8   6  13       1023.54        924.33        65.33 o                         
  -7   6  13       1687.71       1689.36        50.21 o                         
  -6   6  13        142.14        123.31         9.39 o                         
  -5   6  13         50.08         51.76         7.88 o                         
  -4   6  13         70.51         70.98         8.81 o                         
  -3   6  13        633.97        553.24        17.79 o                         
  -2   6  13        892.04        855.77        27.09 o                         
  -1   6  13        250.46        214.37        17.68 o                         
   0   6  13       1853.28       1901.60        41.82 o                         
   1   6  13        844.15        805.45        31.14 o                         
   2   6  13        591.06        606.56        30.80 o                         
   3   6  13        165.41        138.29        17.37 o                         
   4   6  13        222.99        235.70        33.08 o                         
   5   6  13       1412.83       1413.69        70.24 o                         
   6   6  13        414.39        419.42        27.39 o                         
   7   6  13       2224.05       2296.27       148.19 o                         
   8   6  13         90.08         78.59        17.99 o                         
   9   6  13        144.03         93.04        39.78 o                         
  10   6  13        211.78        159.64        48.85 o                         
  11   6  13          8.40          9.15        10.87 o                         
  12   6  13        247.53        293.58        33.66 o                         
 -15   7  13       1682.65       1756.91        84.81 o                         
 -14   7  13        187.62        193.56        27.78 o                         
 -13   7  13       1523.43       1551.53        71.88 o                         
 -12   7  13        112.03        140.32        27.82 o                         
 -11   7  13        805.12        846.61        44.83 o                         
 -10   7  13        756.79        691.09        39.89 o                         
  -9   7  13         88.19         89.16        17.56 o                         
  -8   7  13        159.89        161.57        26.40 o                         
  -7   7  13          7.74         -5.52        12.18 o                         
  -6   7  13          1.15         10.24        13.52 o
[truncated: 125,796 more chars]
