# Supplementary material for: Comparison of mol­ecular structures of cis-bis­[8-(di­methyl­phosphan­yl)quinoline]­nickel(II) and -platinum(II) complex cations
Source: Acta Crystallogr E Crystallogr Commun. 2020 Nov 6;76(Pt 12):1813–7. doi: 10.1107/S2056989020014437 (PMC7784645; doi:10.1107/S2056989020014437)
Supplement: Supplementary file 3 [file e-76-01813-2sup3.hkl]

data_2                                                                          
_shelx_title ' 160214_off1'                                                     
_shelx_refln_list_code          4                                               
_shelx_F_calc_maximum      550.22                                               
_exptl_crystal_F_000      1528.00                                               
_reflns_d_resolution_high  0.7700                                               
                                                                                
loop_                                                                           
 _space_group_symop_operation_xyz                                               
 'x, y, z'                                                                      
 '-x+1/2, y+1/2, -z+1/2'                                                        
 '-x, -y, -z'                                                                   
 'x-1/2, -y-1/2, z-1/2'                                                         
                                                                                
_cell_length_a     7.9102                                                       
_cell_length_b    21.0833                                                       
_cell_length_c    16.7519                                                       
_cell_angle_alpha  90.000                                                       
_cell_angle_beta   95.393                                                       
_cell_angle_gamma  90.000                                                       
                                                                                
_shelx_F_squared_multiplier     1.000                                           
                                                                                
loop_                                                                           
 _refln_index_h                                                                 
 _refln_index_k                                                                 
 _refln_index_l                                                                 
 _refln_F_squared_calc                                                          
 _refln_F_squared_meas                                                          
 _refln_F_squared_sigma                                                         
 _refln_observed_status                                                         
   2   0   0      15441.32      15764.07       144.57 o                         
   4   0   0       8174.70       7656.25       132.95 o                         
   6   0   0      17285.64      18459.50       297.70 o                         
   8   0   0       4457.21       4945.15       362.78 o                         
  10   0   0       2376.01       2342.59       243.66 o                         
   2   1   0      76757.54      77218.31       573.93 o                         
   3   1   0       3126.55       2808.56        37.88 o                         
   4   1   0       2292.57       2560.89        49.88 o                         
   5   1   0       2658.30       2305.31        56.33 o                         
   6   1   0      15610.00      15068.29       183.81 o                         
   7   1   0       6958.67       6910.03       147.63 o                         
   8   1   0       7276.56       7097.57       168.34 o                         
   9   1   0          6.90         -3.65        49.58 o                         
  10   1   0       1760.08       1566.15       285.28 o                         
   1   2   0      53375.98      55451.04       360.30 o                         
   2   2   0        134.51         97.22        11.79 o                         
   3   2   0       6204.94       6068.96        60.33 o                         
   4   2   0      10084.27      10069.62       107.03 o                         
   5   2   0      13709.75      14501.54       158.22 o                         
   6   2   0       9905.37       9367.15       139.94 o                         
   7   2   0        140.36        128.99        47.62 o                         
   8   2   0       1254.73       1161.11        84.66 o                         
   9   2   0       5417.71       5251.63       227.65 o                         
  10   2   0        378.10        426.56       109.80 o                         
   1   3   0      31624.72      30919.21       180.49 o                         
   2   3   0       6581.19       5770.77        48.08 o                         
   3   3   0      40594.18      42464.81       323.98 o                         
   4   3   0        591.90        854.09        33.52 o                         
   5   3   0        398.20        316.08        34.28 o                         
   6   3   0       3112.13       3020.95        84.29 o                         
   7   3   0      28279.19      28414.21       349.57 o                         
   8   3   0        660.92        728.92        82.55 o                         
   9   3   0        661.34        742.16       103.00 o                         
  10   3   0         83.97         49.06        72.61 o                         
   0   4   0      15535.67      16763.43       130.87 o                         
   1   4   0      34169.96      34947.76       217.49 o                         
   2   4   0        505.98        567.45        29.77 o                         
   3   4   0       4172.31       4078.63        51.12 o                         
   4   4   0       1360.16       1151.90        39.82 o                         
   5   4   0      30451.22      28667.25       286.85 o                         
   6   4   0        324.01        171.50        40.21 o                         
   7   4   0        849.20        848.87        71.60 o                         
   8   4   0        411.09        506.63        76.51 o                         
   9   4   0       6567.95       6764.19       205.30 o                         
  10   4   0       2715.12       2889.20       197.74 o                         
   1   5   0        518.36        578.86        20.65 o                         
   2   5   0       6697.14       6453.95        54.71 o                         
   3   5   0      14007.98      16353.71       159.37 o                         
   4   5   0       2910.82       3105.33        57.77 o                         
   5   5   0       2463.57       2795.18        68.21 o                         
   6   5   0       8093.52       7938.07       126.79 o                         
   7   5   0       5140.84       5393.68       130.68 o                         
   8   5   0       3098.88       3043.99       122.34 o                         
   9   5   0        201.78        213.44        73.83 o                         
  10   5   0        471.20        354.78       110.60 o                         
   0   6   0      32278.78      29468.94       274.73 o                         
   1   6   0       4281.99       4421.87        39.32 o                         
   2   6   0        749.34        663.92        27.55 o                         
   3   6   0       1457.51       1702.33        52.19 o                         
   4   6   0      48090.27      48633.48       427.87 o                         
   5   6   0       1581.51       1509.53        55.48 o                         
   6   6   0       5442.72       5095.15       102.31 o                         
   7   6   0        272.56        245.09        49.45 o                         
   8   6   0       5107.06       5246.73       143.83 o                         
   9   6   0        473.95        466.26        96.65 o                         
   1   7   0       9845.71       9190.01        69.24 o                         
   2   7   0      42023.83      45495.51       352.59 o                         
   3   7   0       4703.95       5324.25        63.97 o                         
   4   7   0       7655.72       6269.02       104.76 o                         
   5   7   0         88.56        159.27        31.33 o                         
   6   7   0       9761.13      10178.94       150.72 o                         
   7   7   0        376.40        458.20        59.55 o                         
   8   7   0       7025.67       7019.89       217.69 o                         
   9   7   0         12.32         61.96        65.71 o                         
   0   8   0      13864.49      14995.70       188.00 o                         
   1   8   0       5669.57       5891.52        52.48 o                         
   2   8   0       1505.62       1368.21        33.17 o                         
   3   8   0      12774.61      14002.31       134.36 o                         
   4   8   0      33222.15      32612.77       301.97 o                         
   5   8   0      10902.59      10225.60       140.30 o                         
   6   8   0       2059.45       2101.03        80.47 o                         
   7   8   0         72.53         27.04        43.93 o                         
   8   8   0       1831.47       1864.83       114.48 o                         
   9   8   0       3066.79       3091.47       174.12 o                         
   1   9   0      22659.63      24439.59       192.60 o                         
   2   9   0       5059.86       4120.50        52.29 o                         
   3   9   0      26270.26      26906.55       232.20 o                         
   4   9   0       1849.53       1747.87        48.70 o                         
   5   9   0        390.20        601.86        48.19 o                         
   6   9   0       1742.70       1602.38        69.40 o                         
   7   9   0       8085.02       8560.49       162.88 o                         
   8   9   0        672.32        763.52        79.06 o                         
   9   9   0        145.52         53.52        67.95 o                         
   0  10   0        531.49        594.53        34.77 o                         
   1  10   0      27674.65      29415.82       232.38 o                         
   2  10   0        370.14        514.92        30.59 o                         
   3  10   0       9982.70      10536.29       112.01 o                         
   4  10   0       1322.48       1350.82        46.12 o                         
   5  10   0      27772.60      26852.02       299.92 o                         
   6  10   0       1717.48       1661.45        74.47 o                         
   7  10   0          6.89         37.51        48.34 o                         
   8  10   0         77.13         38.85        58.15 o                         
   9  10   0       7944.88       8405.55       243.43 o                         
   1  11   0       6091.46       4706.87        63.22 o                         
   2  11   0       7890.60       8898.77        97.10 o                         
   3  11   0      35848.30      34346.96       315.85 o                         
   4  11   0        205.39        133.47        28.79 o                         
   5  11   0       2089.37       1965.67        66.75 o                         
   6  11   0       1901.17       1885.17        87.27 o                         
   7  11   0       7516.78       7775.97       169.64 o                         
   8  11   0       2427.98       2241.31       123.78 o                         
   9  11   0        240.96        321.40        89.11 o                         
   0  12   0      32702.03      30711.15       358.94 o                         
   1  12   0      11664.44      10844.30       104.58 o                         
   2  12   0        416.95        521.92        30.64 o                         
   3  12   0       1965.71       1447.69        54.28 o                         
   4  12   0       8010.27       7457.47       120.96 o                         
   5  12   0       5015.53       5307.68       110.33 o                         
   6  12   0       9100.13       9336.55       160.38 o                         
   7  12   0         46.18         99.62        54.11 o                         
   8  12   0       3138.14       3221.72       141.75 o                         
   9  12   0       1840.49       1867.77       138.76 o                         
   1  13   0         96.07        125.28        25.89 o                         
   2  13   0      25946.33      23253.97       221.76 o                         
   3  13   0       1623.84       1839.51        78.55 o                         
   4  13   0       5140.57       5208.80        93.87 o                         
   5  13   0        371.76        370.82        46.45 o                         
   6  13   0      10168.06      10028.79       171.49 o                         
   7  13   0          2.64        -28.16        48.96 o                         
   8  13   0       5416.95       5829.92       183.92 o                         
   0  14   0      63922.30      62255.88       794.77 o                         
   1  14   0       4823.52       5047.23        81.60 o                         
   2  14   0       1340.43       1694.44        48.11 o                         
   3  14   0       1418.37       1346.66        46.96 o                         
   4  14   0       7034.13       6928.62       120.98 o                         
   5  14   0       5345.61       5367.93       112.87 o                         
   6  14   0       5581.35       5641.16       135.34 o                         
   7  14   0        166.92        123.24        58.24 o                         
   8  14   0       3246.45       3105.79       143.20 o                         
   1  15   0      10424.57       8934.28       141.32 o                         
   2  15   0       8292.40       8750.12       122.82 o                         
   3  15   0       3557.79       3605.16        83.18 o                         
   4  15   0       1391.78       1401.42        69.10 o                         
   5  15   0       2666.73       2736.81        83.38 o                         
   6  15   0       3662.40       3894.12       123.59 o                         
   7  15   0       9034.72       8843.45       198.73 o                         
   8  15   0       2363.68       2635.82       132.83 o                         
   0  16   0       5146.78       5312.78       118.34 o                         
   1  16   0      28728.53      27135.07       270.91 o                         
   2  16   0       1238.05       1544.00        63.17 o                         
   3  16   0       6330.71       5943.02       103.53 o                         
   4  16   0         45.82         71.90        35.02 o                         
   5  16   0      13149.55      12397.10       183.20 o                         
   6  16   0       1156.36       1126.55        93.45 o                         
   7  16   0         19.30          6.77        48.20 o                         
   8  16   0         60.65         18.17        53.43 o                         
   1  17   0       4555.59       4594.09        91.12 o                         
   2  17   0       7077.26       6708.87       116.04 o                         
   3  17   0       7897.64       7902.22       123.38 o                         
   4  17   0        847.58        872.25        57.80 o                         
   5  17   0       2445.51       2458.42       107.44 o                         
   6  17   0        648.07        649.91        86.88 o                         
   7  17   0      10412.09      10358.59       228.25 o                         
   0  18   0       8914.56       7956.45       180.07 o                         
   1  18   0      10540.26      10403.39       144.68 o                         
   2  18   0        829.34        879.56        51.69 o                         
   3  18   0        278.13        264.20        41.75 o                         
   4  18   0       8924.69       8613.89       141.59 o                         
   5  18   0       6493.65       6608.15       146.51 o                         
   6  18   0       1254.76       1129.45       103.99 o                         
   7  18   0         59.70         77.30        61.48 o                         
   1  19   0         49.48         61.48        32.26 o                         
   2  19   0      12562.89      12398.76       177.16 o                         
   3  19   0       1203.53       1334.48        72.26 o                         
   4  19   0       2264.40       2420.98        82.94 o                         
   5  19   0        408.10        523.27        67.27 o                         
   6  19   0       5826.87       5678.92       163.37 o                         
   7  19   0       1504.90       1744.17       152.63 o                         
   0  20   0       6258.65       6783.79       182.00 o                         
   1  20   0          8.04         12.78        33.95 o                         
   2  20   0       1509.74       1696.81        81.03 o                         
   3  20   0        313.30        278.32        54.74 o                         
   4  20   0      11680.49      12263.09       205.17 o                         
   5  20   0        374.63        331.05        71.75 o                         
   6  20   0       1262.05        856.15       165.02 o                         
   1  21   0       1474.00       1571.21        77.69 o                         
   2  21   0       6736.47       7501.22       141.72 o                         
   3  21   0       6590.09       6756.65       148.46 o                         
   4  21   0       1391.89       1433.61        80.05 o                         
   5  21   0        233.15        127.44        60.31 o                         
   6  21   0       2242.91       2502.15       173.07 o                         
   0  22   0       3457.97       3648.68       161.50 o                         
   1  22   0       5521.29       5813.01       142.03 o                         
   2  22   0       1596.04       1424.92        86.16 o                         
   3  22   0       1613.19       1634.53        82.21 o                         
   4  22   0       2310.83       2522.79       134.66 o                         
   5  22   0       5933.80       6008.86       213.01 o                         
   6  22   0        301.37        238.34       101.00 o                         
   1  23   0       2879.19       3222.24       107.96 o                         
   2  23   0         25.20         16.27        38.67 o                         
   3  23   0       9278.24       9847.62       192.35 o                         
   4  23   0         49.94        103.76        74.58 o                         
   5  23   0         72.87        424.44       116.58 o                         
   0  24   0       2963.72       3829.87       202.49 o                         
   1  24   0       2986.18       3034.89       125.52 o                         
   2  24   0          6.13        102.35        56.86 o                         
   3  24   0       1264.61        969.40        82.48 o                         
   4  24   0        681.71        660.70       111.12 o                         
   1  25   0        843.24        679.35        97.91 o                         
   2  25   0       5930.54       6060.35       152.00 o                         
   3  25   0       2775.22       2339.36       250.73 o                         
   4  25   0       1043.87        797.12       124.32 o                         
   0  26   0       6315.11       6214.27       229.75 o                         
   1  26   0         33.62         72.52        56.49 o                         
   2  26   0        167.34        188.79        80.56 o                         
   3  26   0        136.66        122.65        80.69 o                         
   1  27   0        485.98        270.02        82.28 o                         
  -9   0   1       5244.12       6035.25       320.56 o                         
  -7   0   1       3133.05       3568.23       205.66 o                         
  -5   0   1      52001.71      47991.62       646.37 o                         
  -3   0   1         45.36        150.28        47.83 o                         
   3   0   1      18644.52      19449.81       207.72 o                         
   5   0   1      18673.13      20483.91       301.68 o                         
   7   0   1       1046.32       1192.90       100.54 o                         
   9   0   1      10451.68      10362.78       423.11 o                         
 -10   1   1        144.16         98.03        85.05 o                         
  -9   1   1        389.61        364.77        94.27 o                         
  -8   1   1       2689.43       2881.86       126.96 o                         
  -7   1   1      24136.94      23775.97       294.15 o                         
  -6   1   1       1898.46       1864.63        70.63 o                         
  -5   1   1        230.91        133.65        28.88 o                         
  -4   1   1       2269.88       1347.03        36.45 o                         
  -3   1   1      26513.23      26022.21       196.14 o                         
  -2   1   1      14697.60      15821.40       105.68 o                         
   1   1   1      55361.83      54845.80       334.35 o                         
   2   1   1        291.05        396.20        16.41 o                         
   3   1   1      16208.01      17984.51       140.18 o                         
   4   1   1        177.74        453.11        30.14 o                         
   5   1   1       3892.31       4350.67        77.20 o                         
   6   1   1       1256.90       1411.20        63.72 o                         
   7   1   1      28069.28      26733.01       362.63 o                         
   8   1   1        264.84        224.01        65.33 o                         
   9   1   1         19.02          2.71        55.04 o                         
  10   1   1        923.07        774.86       114.10 o                         
 -10   2   1       4728.86       4924.89       229.94 o                         
  -9   2   1       1253.08       1287.48       110.08 o                         
  -8   2   1       1084.88       1228.63        97.01 o                         
  -7   2   1        347.59        383.63        52.66 o                         
  -6   2   1      23786.54      22327.86       247.45 o                         
  -5   2   1       6399.26       6012.97        93.46 o                         
  -4   2   1       7790.49       7359.56        83.86 o                         
  -3   2   1       4032.12       4171.70        50.08 o                         
  -2   2   1      12811.12      14381.93        98.17 o                         
  -1   2   1      17946.47      18082.87       105.91 o                         
   1   2   1      15427.91      15970.52       103.52 o                         
   2   2   1         15.01         18.84        10.55 o                         
   3   2   1       7675.46       7168.74        69.87 o                         
   4   2   1      13522.76      15567.19       141.94 o                         
   5   2   1       6474.08       6919.15        95.43 o                         
   6   2   1        978.97        819.11        52.44 o                         
   7   2   1       1043.57       1033.34        74.42 o                         
   8   2   1       4432.33       4266.63       153.98 o                         
   9   2   1       3155.94       3211.85       135.41 o                         
  10   2   1       2813.42       3230.25       206.35 o                         
 -10   3   1         96.88         92.88        88.19 o                         
  -9   3   1        273.18        293.74        79.99 o                         
  -8   3   1      14001.71      14556.37       236.91 o                         
  -7   3   1         30.78         99.05        45.49 o                         
  -6   3   1      13869.77      12818.12       167.08 o                         
  -5   3   1        170.51         88.09        27.56 o                         
  -4   3   1      11136.38       9791.03       145.39 o                         
  -3   3   1       6152.03       5785.78        61.46 o                         
  -2   3   1      60118.81      63886.69       495.30 o                         
  -1   3   1       3347.95       3420.61        26.98 o                         
   0   3   1       3213.91       3264.76        29.73 o                         
   1   3   1       7927.42       9476.03        59.22 o                         
   2   3   1     111097.05     110518.27       895.63 o                         
   3   3   1        531.18        198.30        19.46 o                         
   4   3   1        668.85        765.75        34.10 o                         
   5   3   1        606.59        570.90        39.35 o                         
   6   3   1      18728.96      19833.53       234.20 o                         
   7   3   1       2523.48       2535.89        93.83 o                         
   8   3   1       1925.77       1719.04        93.29 o                         
   9   3   1          9.65         32.04        57.89 o                         
  10   3   1       2677.93       2689.61       181.77 o                         
 -10   4   1       5914.97       6024.72       265.31 o                         
  -9   4   1       1097.18       1126.40       179.60 o                         
  -8   4   1       1377.78       1251.61        84.78 o                         
  -7   4   1        174.23        191.83        46.47 o                         
  -6   4   1      26952.84      25932.09       298.66 o                         
  -5   4   1       5326.12       4392.66        79.07 o                         
  -4   4   1      14825.59      15220.74       140.53 o                         
  -3   4   1       2763.01       3171.38        48.05 o                         
  -2   4   1      24969.12      24127.83       163.11 o                         
  -1   4   1       1218.58       1479.64        21.14 o                         
   0   4   1      54490.63      58834.11       376.55 o                         
   1   4   1       2527.28       3015.71        39.39 o                         
   2   4   1        185.06        217.74        22.81 o                         
   3   4   1       1238.68       1452.68        36.01 o                         
   4   4   1      77734.48      77265.64       697.61 o                         
   5   4   1       1569.39       2039.31        70.23 o                         
   6   4   1       3921.93       3898.94        95.30 o                         
   7   4   1       2140.57       2199.35        92.31 o                         
   8   4   1       4976.88       4691.66       139.19 o                         
   9   4   1       1193.86       1079.86       134.33 o                         
  10   4   1       3748.61       4120.14       205.44 o                         
 -10   5   1        194.96        186.98        93.14 o                         
  -9   5   1       3602.82       3654.05       187.30 o                         
  -8   5   1       6138.92       6351.94       176.71 o                         
  -7   5   1       6847.69       6812.97       139.75 o                         
  -6   5   1       3447.37       3275.52        84.42 o                         
  -5   5   1         87.40         63.26        27.16 o                         
  -4   5   1       3795.74       4551.91        84.05 o                         
  -3   5   1      66275.53      67538.94       551.97 o                         
  -2   5   1      25427.00      24602.75       168.28 o                         
  -1   5   1      13253.65      14250.51        96.22 o                         
   0   5   1       1961.19       2136.30        21.45 o                         
   1   5   1        745.48        770.92        20.41 o                         
   2   5   1      34756.20      33015.71       235.79 o                         
   3   5   1      26250.63      26220.43       214.33 o                         
   4   5   1         41.20         68.31        22.13 o                         
   5   5   1       5027.24       5354.88        89.21 o                         
   6   5   1      16844.65      15812.66       203.42 o                         
   7   5   1       2647.40       2490.62        98.49 o                         
   8   5   1       1314.40       1204.10       108.74 o                         
   9   5   1          9.70        -50.75        60.33 o                         
  -9   6   1       7257.64       7255.52       217.36 o                         
  -8   6   1        544.58        561.94        80.06 o                         
  -7   6   1        522.64        687.20        65.55 o                         
  -6   6   1       1445.34       1682.37        69.71 o                         
  -5   6   1      23307.70      23290.40       239.06 o                         
  -4   6   1        646.27        802.23        35.80 o                         
  -3   6   1        740.05        796.05        35.52 o                         
  -2   6   1       9314.30      10037.31        94.83 o                         
  -1   6   1      34379.87      33373.62       221.41 o                         
   0   6   1       3844.37       3913.93        44.93 o                         
   1   6   1      14764.46      15476.38       105.03 o                         
   2   6   1        781.14       1022.25        30.24 o                         
   3   6   1      35311.35      32364.94       260.87 o                         
   4   6   1         93.27         68.66        23.40 o                         
   5   6   1      31676.57      31732.57       317.48 o                         
   6   6   1        859.15       1069.98        63.03 o                         
   7   6   1        549.90        570.85        65.16 o                         
   8   6   1        280.77        355.62        73.63 o                         
   9   6   1       8810.59       8605.58       228.97 o                         
  -9   7   1       4495.74       4684.39       186.00 o                         
  -8   7   1        618.28        840.09        84.44 o                         
  -7   7   1       7093.48       6915.13       148.19 o                         
  -6   7   1         81.38         65.51        36.63 o                         
  -5   7   1         80.83        204.08        34.61 o                         
  -4   7   1        125.53         73.65        23.35 o                         
  -3   7   1     102094.59     108588.88       983.13 o                         
  -2   7   1        114.09        256.09        20.38 o                         
  -1   7   1      11621.54      10516.30        78.71 o                         
   0   7   1       1921.39       1838.43        35.30 o                         
   1   7   1      28856.14      30562.43       223.09 o                         
   2   7   1       6712.27       6427.78        66.84 o                         
   3   7   1      65732.10      59796.46       507.72 o                         
   4   7   1       2464.78       2607.87        71.00 o                         
   5   7   1       7824.12       7242.97       116.57 o                         
   6   7   1        512.41        749.83        60.28 o                         
   7   7   1       5170.36       5024.04       123.02 o                         
   8   7   1          6.20         62.92        50.15 o                         
   9   7   1          1.92         44.41        66.75 o                         
  -9   8   1       5469.96       5387.08       208.16 o                         
  -8   8   1       2941.97       2987.33       137.77 o                         
  -7   8   1         21.02         44.38        40.60 o                         
  -6   8   1       1971.19       2075.21        72.56 o                         
  -5   8   1      10229.15      10724.06       138.73 o                         
  -4   8   1       4278.51       4441.55        78.82 o                         
  -3   8   1        421.17        625.83        29.21 o                         
  -2   8   1       2485.54       2420.90        36.79 o                         
  -1   8   1      45029.61      46529.24       348.12 o                         
   0   8   1       8952.73       8743.87        74.89 o                         
   1   8   1       7437.34       6434.45        60.52 o                         
   2   8   1        392.97        439.65        23.00 o                         
   3   8   1      26623.99      24434.58       216.22 o                         
   4   8   1      31260.04      28348.22       263.65 o                         
   5   8   1      22932.40      22308.63       243.02 o                         
   6   8   1        722.10        817.56        59.67 o                         
   7   8   1        618.59        608.81        63.04 o                         
   8   8   1       4074.58       3593.28       161.93 o                         
   9   8   1       5885.57       6144.61       220.58 o                         
  -9   9   1       1794.01       1907.76       153.86 o                         
  -8   9   1       7688.64       7960.36       215.26 o                         
  -7   9   1        417.37        345.21        61.67 o                         
  -6   9   1       5155.36       4963.11       106.00 o                         
  -5   9   1        111.23        204.38        38.25 o                         
  -4   9   1       9428.00      10193.78       122.74 o                         
  -3   9   1      19853.71      18951.30       169.39 o                         
  -2   9   1      52670.38      54171.45       441.19 o                         
  -1   9   1       4081.82       4111.58        48.34 o                         
   0   9   1         70.24        175.65        15.55 o                         
   1   9   1       4200.34       5263.36        57.27 o                         
   2   9   1      54569.17      49397.33       403.71 o                         
   3   9   1       1931.36       2222.65        46.10 o                         
   4   9   1        611.08        863.39        41.87 o                         
   5   9   1       2132.79       1919.57        62.89 o                         
   6   9   1      10788.35      10362.56       165.71 o                         
   7   9   1        306.16        349.68        66.16 o                         
   8   9   1       2011.74       1965.61       110.94 o                         
   9   9   1         16.01        127.35        75.26 o                         
  -9  10   1         21.24        139.24        75.70 o                         
  -8  10   1       3340.21       3390.68       127.95 o                         
  -7  10   1        530.22        707.31        67.54 o                         
  -6  10   1       6120.43       6289.60       128.10 o                         
  -5  10   1         69.70        108.01        33.92 o                         
  -4  10   1      11067.99      11790.96       131.62 o                         
  -3  10   1        318.48        440.51        32.78 o                         
  -2  10   1      14854.59      16533.30       143.88 o                         
  -1  10   1       7543.87       8495.15        76.38 o                         
   0  10   1      28677.62      26745.52       213.77 o                         
   1  10   1        970.98        768.23        25.60 o                         
   2  10   1       1863.46       2150.29        43.41 o                         
   3  10   1       1794.14       1333.27        42.09 o                         
   4  10   1      42164.99      39598.14       380.58 o                         
   5  10   1        491.57        518.99        44.76 o                         
   6  10   1       4825.63       4744.34       117.51 o                         
   7  10   1        144.61        122.56        51.22 o                         
   8  10   1       6602.56       6566.56       199.93 o                         
   9  10   1         15.95         66.26        85.62 o                         
  -9  11   1         17.97        -63.41        66.01 o                         
  -8  11   1       5126.38       5287.30       158.12 o                         
  -7  11   1       4771.06       4386.04       123.03 o                         
  -6  11   1       2443.44       2556.51        91.54 o                         
  -5  11   1       1199.24       1025.24        54.52 o                         
  -4  11   1      13023.38      12711.80       143.03 o                         
  -3  11   1       2138.71       2548.93        48.85 o                         
  -2  11   1      40871.62      41617.01       352.93 o                         
  -1  11   1       7851.49       7620.78        75.27 o                         
   0  11   1        589.29        560.64        24.03 o                         
   1  11   1      12980.27      11842.84       142.61 o                         
   2  11   1      30248.16      32224.05       277.92 o                         
   3  11   1       3528.96       3146.07        58.63 o                         
   4  11   1       1222.51       1191.75        57.72 o                         
   5  11   1       5055.33       4583.67        94.48 o                         
   6  11   1      12804.49      13229.85       204.32 o                         
   7  11   1       5762.63       5821.16       162.30 o                         
   8  11   1       1580.60       1499.77       124.89 o                         
   9  11   1         11.83         47.73        81.90 o                         
  -9  12   1       4029.40       4205.38       172.84 o                         
  -8  12   1       1112.88       1417.42       121.90 o                         
  -7  12   1       1699.78       1891.98       104.38 o                         
  -6  12   1       1478.09       1681.45        79.72 o                         
  -5  12   1      19952.12      18935.23       230.26 o                         
  -4  12   1        318.57        228.16        37.54 o                         
  -3  12   1        125.09        109.93        23.81 o                         
  -2  12   1       4502.46       3913.01        55.62 o                         
  -1  12   1      21982.91      21735.83       183.02 o                         
   0  12   1       9465.14      10545.61       113.60 o                         
   1  12   1      18833.74      18702.90       175.03 o                         
   2  12   1       1862.05       1906.24        44.38 o                         
   3  12   1       8880.12       8850.73       111.92 o                         
   4  12   1       5940.53       6741.38       107.25 o                         
   5  12   1       8669.55       8985.14       142.92 o                         
   6  12   1        689.61        751.79        69.50 o                         
   7  12   1        362.54        485.28        68.62 o                         
   8  12   1       1798.17       1737.20       113.97 o                         
   9  12   1       4722.90       4967.48       185.22 o                         
  -9  13   1       1084.83       1152.16       174.04 o                         
  -8  13   1          0.80         21.93        60.27 o                         
  -7  13   1      15876.60      15838.35       254.61 o                         
  -6  13   1        211.25        279.74        49.52 o                         
  -5  13   1         20.52        -10.22        37.02 o                         
  -4  13   1        110.43        122.57        29.95 o                         
  -3  13   1      17422.46      16433.36       178.07 o                         
  -2  13   1        743.44        649.96        42.76 o                         
  -1  13   1      12074.97      12555.56       120.61 o                         
   0  13   1        133.73        126.46        24.10 o                         
   1  13   1      20851.79      21628.96       206.79 o                         
   2  13   1         67.51        157.43        26.33 o                         
   3  13   1       3162.92       3602.58        74.07 o                         
   4  13   1         27.10         22.60        27.24 o                         
   5  13   1       5007.85       5136.27       121.48 o                         
   6  13   1        147.28        209.93        50.68 o                         
   7  13   1      13033.97      12959.24       234.22 o                         
   8  13   1        340.53        365.56        76.15 o                         
  -8  14   1        104.37        119.52        75.27 o                         
  -7  14   1       1174.22       1121.69        85.02 o                         
  -6  14   1       1783.17       1905.55        86.51 o                         
  -5  14   1      18240.46      19111.87       232.82 o                         
  -4  14   1       2847.80       2627.05        67.59 o                         
  -3  14   1         21.63         73.97        29.83 o                         
  -2  14   1       4761.28       4884.87        85.51 o                         
  -1  14   1      35451.06      34546.88       312.68 o                         
   0  14   1      10366.67      10809.61       117.13 o                         
   1  14   1       8544.21       8840.54       127.28 o                         
   2  14   1       1737.02       1590.95        48.99 o                         
   3  14   1       9145.54      10187.25       125.42 o                         
   4  14   1       1724.61       1951.21        64.04 o                         
   5  14   1       9909.82       9293.66       155.01 o                         
   6  14   1        146.87        117.77        47.68 o                         
   7  14   1        226.47        228.35        65.82 o                         
   8  14   1       1045.28       1123.25       110.16 o                         
  -8  15   1       3744.78       4008.16       169.93 o                         
  -7  15   1       5748.18       6071.62       164.31 o                         
  -6  15   1       4063.27       4204.17       144.77 o                         
  -5  15   1        312.71        403.14        45.81 o                         
  -4  15   1       8084.17       8114.63       138.13 o                         
  -3  15   1       4053.93       3860.41        78.17 o                         
  -2  15   1       9227.31       8757.76       107.88 o                         
  -1  15   1        628.63        563.40        35.34 o                         
   0  15   1       1625.34       1590.12        51.14 o                         
   1  15   1      20558.55      20989.66       210.81 o                         
   2  15   1      15269.38      16653.78       181.37 o                         
   3  15   1       1147.31       1219.21        71.42 o                         
   4  15   1        469.62        435.29        46.15 o                         
   5  15   1        420.22        408.86        52.00 o                         
   6  15   1       6316.63       6386.93       152.26 o                         
   7  15   1       5878.19       6188.48       175.21 o                         
   8  15   1       2422.59       2518.78       142.81 o                         
  -8  16   1        912.43        839.69       107.83 o                         
  -7  16   1         27.86          4.90        39.87 o                         
  -6  16   1      11020.14      10856.67       205.70 o                         
  -5  16   1        678.94        674.12        54.96 o                         
  -4  16   1       8003.47       8091.78       125.63 o                         
  -3  16   1        161.78         87.74        30.26 o                         
  -2  16   1       3144.75       2988.51        68.75 o                         
  -1  16   1        446.88        566.86        45.97 o                         
   0  16   1      27044.89      27362.30       270.45 o                         
   1  16   1       1303.26       1372.17        58.79 o                         
   2  16   1        124.20         77.55        29.50 o                         
   3  16   1        142.40        108.37        32.50 o                         
   4  16   1       5705.84       5685.13       121.70 o                         
   5  16   1        301.85        403.20        57.55 o                         
   6  16   1       1137.66       1257.53        83.39 o                         
   7  16   1         50.80         48.67        60.64 o                         
   8  16   1       4115.89       4421.89       178.31 o                         
  -8  17   1       4942.19       4950.62       243.56 o                         
  -7  17   1        276.73        298.89        67.72 o                         
  -6  17   1       4456.14       4527.39       132.89 o                         
  -5  17   1         12.61        100.68        44.47 o                         
  -4  17   1       3748.82       3816.34        85.75 o                         
  -3  17   1       1489.02       1475.14        68.54 o                         
  -2  17   1      10720.05      10729.08       141.41 o                         
  -1  17   1          9.05         14.43        25.43 o                         
   0  17   1       2558.14       2865.33        70.34 o                         
   1  17   1       1338.34       1682.84        59.75 o                         
   2  17   1      16624.13      16909.21       206.53 o                         
   3  17   1        976.91        965.60        66.85 o                         
   4  17   1        323.30        315.05        50.24 o                         
   5  17   1       1137.92       1198.43        70.95 o                         
   6  17   1       9567.75       9822.33       188.85 o                         
   7  17   1        377.07        388.85        74.74 o                         
  -7  18   1        418.93        175.36        87.39 o                         
  -6  18   1       5818.97       5432.40       147.41 o                         
  -5  18   1       5325.76       5256.03       133.48 o                         
  -4  18   1       5224.96       5406.61       107.65 o                         
  -3  18   1          8.46         -4.12        27.24 o                         
  -2  18   1        360.64        393.51        43.23 o                         
  -1  18   1      11248.23      11323.76       145.31 o                         
   0  18   1      13806.47      13439.89       168.70 o                         
   1  18   1       4087.87       4139.24        86.34 o                         
   2  18   1        195.53        172.40        37.46 o                         
   3  18   1       4083.59       4098.87        94.76 o                         
   4  18   1       6544.12       6502.48       129.04 o                         
   5  18   1       4614.82       4882.23       126.39 o                         
   6  18   1        810.26        844.39        83.60 o                         
   7  18   1        297.17        295.32        74.52 o                         
  -7  19   1       3871.22       4059.50       225.23 o                         
  -6  19   1        262.33        132.95        59.85 o                         
  -5  19   1        366.05        372.13        59.09 o                         
  -4  19   1         21.88         59.48        35.88 o                         
  -3  19   1      16338.21      15996.92       211.63 o                         
  -2  19   1       2228.77       2237.58        69.57 o                         
  -1  19   1       1323.74       1353.89        67.86 o                         
   0  19   1         23.91          0.12        25.79 o                         
   1  19   1       7126.83       7483.08       122.66 o                         
   2  19   1       2492.91       2432.81        82.57 o                         
   3  19   1      10191.08      10400.09       170.83 o                         
   4  19   1         25.98         20.06        37.53 o                         
   5  19   1       3847.96       3863.02       123.15 o                         
   6  19   1       1713.55       1681.41       104.93 o                         
   7  19   1       3396.37       3683.39       148.46 o                         
  -6  20   1         41.09         52.11        71.65 o                         
  -5  20   1       9964.09      10127.87       204.27 o                         
  -4  20   1        125.29        208.67        43.34 o                         
  -3  20   1        593.39        645.23        51.64 o                         
  -2  20   1          3.89         27.60        38.04 o                         
  -1  20   1      10496.42      10352.24       161.01 o                         
   0  20   1         46.40         90.81        36.19 o                         
   1  20   1       3988.69       3927.72       108.57 o                         
   2  20   1        964.70        929.67        61.97 o                         
   3  20   1       7000.38       6551.36       134.69 o                         
   4  20   1       1196.89       1362.17        86.01 o                         
   5  20   1       9150.52       9116.79       204.02 o                         
   6  20   1         15.85         51.89        54.58 o                         
  -6  21   1        794.89        685.80       156.21 o                         
  -5  21   1        412.40        294.74        92.20 o                         
  -4  21   1       3435.13       3427.65       102.12 o                         
  -3  21   1      10376.50      10594.39       180.54 o                         
  -2  21   1       5065.89       4983.83       118.18 o                         
  -1  21   1        306.87        337.85        50.17 o                         
   0  21   1        392.64        420.35        52.80 o                         
   1  21   1       3063.40       2894.76        94.99 o                         
   2  21   1       5109.90       5201.63       122.52 o                         
   3  21   1       6613.23       6414.02       148.35 o                         
   4  21   1        480.71        488.31        66.28 o                         
   5  21   1       2679.56       2639.67       125.72 o                         
   6  21   1       1181.92        905.90       220.08 o                         
  -6  22   1       1306.52        941.06       247.95 o                         
  -5  22   1       1329.64       1125.09       138.26 o                         
  -4  22   1       4195.91       4123.83       168.24 o                         
  -3  22   1          3.44         61.33        39.53 o                         
  -2  22   1       1972.07       2061.69        87.59 o                         
  -1  22   1       3011.95       3056.40        96.34 o                         
   0  22   1       6050.31       6089.98       138.18 o                         
   1  22   1        718.28        671.87        60.39 o                         
   2  22   1        213.58        253.30        55.28 o                         
   3  22   1        614.67        632.20        65.33 o                         
   4  22   1      11063.52      10855.70       204.33 o                         
   5  22   1       1128.60        832.05        87.39 o                         
  -5  23   1        424.06        552.35       122.65 o                         
  -4  23   1       4521.20       4742.31       220.81 o                         
  -3  23   1        106.44         58.77        42.87 o                         
  -2  23   1       8915.82       8876.79       184.32 o                         
  -1  23   1        289.72        265.67        53.85 o                         
   0  23   1        337.36        317.61        58.78 o                         
   1  23   1        119.97        155.53        50.67 o                         
   2  23   1       8065.28       7505.30       164.69 o                         
   3  23   1         26.89         53.89        45.48 o                         
   4  23   1        536.61        507.09        83.07 o                         
   5  23   1        388.71        436.30       102.63 o                         
  -4  24   1       2665.45       2737.41       160.73 o                         
  -3  24   1        131.31         48.74        67.66 o                         
  -2  24   1       1725.37       1576.05       149.58 o                         
  -1  24   1       1643.59       1623.27        91.52 o                         
   0  24   1       4203.03       4176.43       128.29 o                         
   1  24   1       1003.99       1010.30       112.68 o                         
   2  24   1        257.97        221.54        62.44 o                         
   3  24   1       1044.96        951.24        79.70 o                         
   4  24   1       6214.06       6524.48       216.06 o                         
  -4  25   1       1245.89        958.29       132.15 o                         
  -3  25   1       4870.03       5222.92       212.22 o                         
  -2  25   1       2816.89       3069.77       194.05 o                         
  -1  25   1       3049.12       3108.40       333.97 o                         
   0  25   1         20.40        -22.71        46.20 o                         
   1  25   1       5883.49       5967.60       161.83 o                         
   2  25   1       1801.36       1765.18       115.68 o                         
   3  25   1       2532.29       2366.22       114.08 o                         
   4  25   1        146.66         84.69        73.61 o                         
  -3  26   1        206.66        246.74        99.83 o                         
  -2  26   1        242.41         13.56        68.87 o                         
  -1  26   1       4916.31       4659.20       154.01 o                         
   0  26   1         48.09         36.37        53.30 o                         
   1  26   1       1401.91       1238.79       211.64 o                         
   2  26   1          1.43         54.17        57.54 o                         
   3  26   1       2794.78       2697.87       207.85 o                         
  -1  27   1       1831.67       1639.01       466.86 o                         
   0  27   1         25.48         42.99        57.51 o                         
   1  27   1       3856.20       4428.63       156.81 o                         
 -10   0   2       5478.14       5883.68       634.77 o                         
  -8   0   2        412.58        330.58        91.42 o                         
  -6   0   2      48528.60      47477.69       705.41 o                         
  -4   0   2       9904.91       8898.39       139.64 o                         
  -2   0   2       1191.56       1554.51        33.82 o                         
   2   0   2      16159.08      17193.71       229.71 o                         
   4   0   2      59431.71      54875.55       681.48 o                         
   6   0   2        555.58        388.60        61.11 o                         
   8   0   2      18435.53      18370.65       501.63 o                         
  10   0   2        655.75        664.47       194.41 o                         
 -10   1   2          7.65        -90.73        90.73 o                         
  -9   1   2        665.63        620.46       109.10 o                         
  -8   1   2       9506.70       9205.61       199.14 o                         
  -7   1   2       3907.82       3755.73       117.36 o                         
  -6   1   2       3300.02       3169.31        82.04 o                         
  -5   1   2        997.84       1176.84        45.84 o                         
  -4   1   2      30707.73      30722.37       266.13 o                         
  -3   1   2       9675.43       9696.81        96.10 o                         
  -2   1   2       1513.98       1548.97        28.38 o                         
  -1   1   2       1037.39       1220.26        21.86 o                         
   1   1   2      23113.47      25062.31       140.25 o                         
   2   1   2      56702.88      57644.71       418.80 o                         
   3   1   2       5540.10       4656.49        54.02 o                         
   4   1   2        494.64        714.83        30.89 o                         
   5   1   2       1745.07       1556.62        57.80 o                         
   6   1   2      20618.43      19245.63       239.63 o                         
   7   1   2       5225.08       5492.40       137.19 o                         
   8   1   2       2709.19       2863.43       127.58 o                         
   9   1   2        271.87        144.60        79.16 o                         
  10   1   2       2654.00       2731.95       189.92 o                         
 -10   2   2       1358.33       1391.26       156.05 o                         
  -9   2   2       3320.67       3172.89       156.39 o                         
  -8   2   2         54.96        -10.80        41.08 o                         
  -7   2   2       1667.81       1693.58        75.26 o                         
  -6   2   2      19338.48      18860.00       217.44 o                         
  -5   2   2      29797.01      29325.63       277.40 o                         
  -4   2   2       4423.09       4403.73        62.99 o                         
  -3   2   2        534.33        913.69        26.07 o                         
  -2   2   2        211.73        272.05        16.85 o                         
  -1   2   2       1845.54       1402.43        32.78 o                         
   0   2   2      40590.33      42505.26       344.27 o                         
   1   2   2       8026.19       7865.69        53.50 o                         
   2   2   2        901.47        912.99        30.52 o                         
   3   2   2      27693.85      26743.80       205.78 o                         
   4   2   2       6024.96       6922.39        82.52 o                         
   5   2   2      10275.53       7893.45       110.71 o                         
   6   2   2          4.23         23.33        32.23 o                         
   7   2   2       5292.78       5038.00       124.53 o                         
   8   2   2       5146.88       5209.82       146.43 o                         
   9   2   2       5257.97       5577.72       224.38 o                         
  10   2   2        113.61         33.47        79.05 o                         
 -10   3   2        121.73        304.61       132.57 o                         
  -9   3   2       3369.00       3798.00       168.56 o                         
  -8   3   2        340.26        479.87        76.17 o                         
  -7   3   2       8942.66       8493.25       156.48 o                         
  -6   3   2          6.92        -30.09        30.96 o                         
  -5   3   2       4042.63       3904.51       104.09 o                         
  -4   3   2        458.92        318.09        24.97 o                         
  -3   3   2     118154.73     120374.63      1075.84 o                         
  -2   3   2       1210.80       1239.62        36.04 o                         
  -1   3   2         68.01         90.27        12.05 o                         
   0   3   2       2801.07       3132.81        18.82 o                         
   1   3   2      42182.26      45465.49       286.33 o                         
   2   3   2       2503.84       2059.20        25.82 o                         
   3   3   2      15760.29      14710.82       169.71 o                         
   4   3   2         34.98          1.89        17.23 o                         
   5   3   2      13365.77      13065.31       157.69 o                         
   6   3   2         29.91         33.37        37.07 o                         
   7   3   2      23101.60      22335.54       323.34 o                         
   8   3   2        259.84        285.68        70.01 o                         
   9   3   2        617.64        637.86        98.53 o                         
  10   3   2          3.47          6.62        80.92 o                         
 -10   4   2       1335.78       1055.18       144.74 o                         
  -9   4   2       3863.86       4024.84       164.16 o                         
  -8   4   2         93.03        137.30        56.85 o                         
  -7   4   2       1911.36       1856.64        81.92 o                         
  -6   4   2        658.53        726.69        57.46 o                         
  -5   4   2      33333.14      33129.77       325.76 o                         
  -4   4   2       1197.02       1101.61        35.00 o                         
  -3   4   2       1052.69        840.88        25.78 o                         
  -2   4   2       5689.04       5308.67        68.86 o                         
  -1   4   2      80036.89      89115.96       729.50 o                         
   0   4   2       1562.28       1654.12        28.47 o                         
   1   4   2        484.92        437.00        13.92 o                         
   2   4   2        910.35       1146.51        23.69 o                         
   3   4   2      31199.94      32684.88       266.13 o                         
   4   4   2      23913.08      21772.70       198.82 o                         
   5   4   2       8154.70       8284.45       109.32 o                         
   6   4   2        142.52         71.27        35.46 o                         
   7   4   2       7041.05       6800.70       139.60 o                         
   8   4   2        682.40        564.35        79.42 o                         
   9   4   2       7548.94       7621.23       207.11 o                         
 -10   5   2        221.99        134.01       111.02 o                         
  -9   5   2       1523.92       1570.99       134.04 o                         
  -8   5   2       8752.13       8406.15       175.47 o                         
  -7   5   2       3361.24       3469.83        99.04 o                         
  -6   5   2       3698.29       3687.79        92.83 o                         
  -5   5   2       1696.01       1529.88        53.01 o                         
  -4   5   2      29197.79      28083.20       246.14 o                         
  -3   5   2      39341.39      39176.98       305.08 o                         
  -2   5   2      27590.00      28413.80       194.63 o                         
  -1   5   2        448.31        668.00        24.06 o                         
   0   5   2       1187.06       1444.23        42.17 o                         
   1   5   2      61700.39      60490.95       428.10 o                         
   2   5   2      14014.53      13057.03       105.46 o                         
   3   5   2      15740.00      16980.91       148.85 o                         
   4   5   2        319.03        548.31        34.58 o                         
   5   5   2       4972.42       4927.39        94.90 o                         
   6   5   2       9024.32       7975.86       128.66 o                         
   7   5   2       6520.96       6639.00       157.19 o                         
   8   5   2         56.22         12.14        43.65 o                         
   9   5   2        435.52        391.75        92.77 o                         
 -10   6   2       7172.71       7659.98       515.18 o                         
  -9   6   2        676.56        598.62       125.26 o                         
  -8   6   2        250.01        141.78        62.66 o                         
  -7   6   2        537.50        480.31        55.54 o                         
  -6   6   2       9077.17       8864.93       140.18 o                         
  -5   6   2       1600.75       1579.73        56.04 o                         
  -4   6   2      15436.66      15765.69       151.71 o                         
  -3   6   2        271.11        351.73        19.99 o                         
  -2   6   2      63105.50      63118.98       474.53 o                         
  -1   6   2       8346.56       8080.38        61.57 o                         
   0   6   2      35347.57      37281.02       243.09 o                         
   1   6   2       2978.92       3211.03        52.98 o                         
   2   6   2        987.94        938.11        27.69 o                         
   3   6   2        509.85        595.43        28.47 o                         
   4   6   2      71424.08      74217.12       704.37 o                         
   5   6   2         25.06         76.19        28.30 o                         
   6   6   2        340.07        356.12        50.48 o                         
   7   6   2         68.16         34.72        40.60 o                         
   8   6   2       4172.54       4223.75       137.20 o                         
   9   6   2        369.63        248.66        87.58 o                         
  -9   7   2        396.98        409.59        79.30 o                         
  -8   7   2      17399.48      16828.78       278.89 o                         
  -7   7   2        493.02        476.25        78.32 o                         
  -6   7   2        964.69       1192.03        60.97 o                         
  -5   7   2         45.66         84.16        28.96 o                         
  -4   7   2      42382.30      41294.90       373.41 o                         
  -3   7   2      15898.22      16663.23       176.08 o                         
  -2   7   2      36853.05      37828.85       279.55 o                         
  -1   7   2        293.07        394.79        14.27 o                         
   0   7   2      27258.93      28420.19       189.79 o                         
   1   7   2        618.16        608.27        25.75 o                         
   2   7   2      41742.38      40462.82       309.58 o                         
   3   7   2         25.42         84.58        21.15 o                         
   4   7   2         31.26        104.87        26.61 o                         
   5   7   2       1560.47       1556.46        57.16 o                         
   6   7   2      17082.83      17088.08       216.96 o                         
   7   7   2        752.26        754.52        65.65 o                         
   8   7   2        192.41        141.11        68.53 o                         
   9   7   2        150.80        104.73        73.75 o                         
  -9   8   2       2231.17       2306.67       128.38 o                         
  -8   8   2          3.27        -14.08        47.76 o                         
  -7   8   2        468.86        380.86        55.07 o                         
  -6   8   2       3465.24       3491.06        88.03 o                         
  -5   8   2       7159.97       7401.82       106.46 o                         
  -4   8   2       3482.19       3299.64        56.89 o                         
  -3   8   2       4036.26       3737.76        67.79 o                         
  -2   8   2      32543.96      31918.34       238.02 o                         
  -1   8   2      18430.64      20538.60       143.20 o                         
   0   8   2      12785.71      12600.09        90.37 o                         
   1   8   2       6134.06       6279.35        70.21 o                         
   2   8   2       4856.10       4732.90        61.53 o                         
   3   8   2      15769.66      15649.35       148.77 o                         
   4   8   2      39700.69      41093.82       383.43 o                         
   5   8   2       6819.58       7253.60       113.98 o                         
   6   8   2          4.12         15.05        30.03 o                         
   7   8   2        751.43        660.12        69.40 o                         
   8   8   2       3317.67       3444.39       133.87 o                         
   9   8   2       2189.41       2217.35       172.11 o                         
  -9   9   2       5148.94       5334.14       195.71 o                         
  -8   9   2       3414.20       3394.22       136.31 o                         
  -7   9   2      11048.73      11177.61       187.83 o                         
  -6   9   2        256.51        271.93        43.14 o                         
  -5   9   2       2834.14       3005.09        83.40 o                         
  -4   9   2       5320.03       5745.70        86.04 o                         
  -3   9   2      44121.39      42536.62       357.99 o                         
  -2   9   2       9471.74       9910.21        91.43 o                         
  -1   9   2       4072.18       4543.62        45.74 o                         
   0   9   2       6860.96       7185.90        66.91 o                         
   1   9   2      12072.35       9771.24        83.10 o                         
   2   9   2       1195.03       1406.65        41.03 o                         
   3   9   2      18909.20      20258.90       195.36 o                         
   4   9   2        159.01        157.23        29.36 o                         
   5   9   2       8006.90       8122.82       121.36 o                         
   6   9   2       1623.11       1970.78        82.87 o                         
   7   9   2       4190.99       4555.44       134.94 o                         
   8   9   2         18.61        -43.65        61.01 o                         
   9   9   2       1191.48        885.06       181.02 o                         
  -9  10   2       4315.96       4388.84       166.02 o                         
  -8  10   2        218.98        192.50        63.99 o                         
  -7  10   2       3775.58       3468.06       130.33 o                         
  -6  10   2       1504.94       1639.21        77.70 o                         
  -5  10   2      17379.86      17737.39       213.32 o                         
  -4  10   2         35.97         71.80        22.78 o                         
  -3  10   2        650.91        702.71        32.94 o                         
  -2  10   2        779.01        773.33        29.54 o                         
  -1  10   2      54896.88      54094.77       432.46 o                         
   0  10   2        367.47        326.42        24.09 o                         
   1  10   2       6377.25       6360.81        74.02 o                         
   2  10   2       1468.24       1235.19        34.94 o                         
   3  10   2      34303.43      34957.02       310.20 o                         
   4  10   2        174.25         84.37        33.88 o                         
   5  10   2      12211.78      12304.39       179.20 o                         
   6  10   2        815.32        943.70        71.27 o                         
   7  10   2       3739.30       3644.36       137.44 o                         
   8  10   2        469.73        570.33        84.00 o                         
   9  10   2       5974.32       5917.49       204.19 o                         
  -9  11   2       4177.98       4434.10       194.64 o                         
  -8  11   2       1920.50       1843.81       105.91 o                         
  -7  11   2       6515.21       6789.78       183.72 o                         
  -6  11   2       1334.41       1659.40        85.18 o                         
  -5  11   2       1163.05       1429.11        60.85 o                         
  -4  11   2       5651.29       5989.02        84.90 o                         
  -3  11   2      30024.35      30462.61       278.95 o                         
  -2  11   2       1792.05       1570.45        34.46 o                         
  -1  11   2       1015.47       1078.35        50.63 o                         
   0  11   2      10617.79      10353.31        94.38 o                         
   1  11   2      29728.11      32110.66       261.15 o                         
   2  11   2      21603.96      22853.38       207.44 o                         
   3  11   2       8505.12       7967.29       102.27 o                         
   4  11   2         65.02         99.11        28.74 o                         
   5  11   2       6921.99       7061.26       126.07 o                         
   6  11   2       4927.76       4868.46       115.23 o                         
   7  11   2       6276.14       6037.55       155.40 o                         
   8  11   2       1207.80       1077.55        93.52 o                         
   9  11   2       1168.20        589.55       264.16 o                         
  -9  12   2        498.73        510.08       107.13 o                         
  -8  12   2        638.98        779.80        98.04 o                         
  -7  12   2        436.79        554.05        71.66 o                         
  -6  12   2      13891.07      13804.15       210.03 o                         
  -5  12   2       2836.35       2581.35        72.32 o                         
  -4  12   2      12743.89      12425.83       141.92 o                         
  -3  12   2          2.80         33.95        17.18 o                         
  -2  12   2       6583.98       6375.98        73.30 o                         
  -1  12   2       5749.05       5921.31        72.21 o                         
   0  12   2      17998.83      17328.65       153.72 o                         
   1  12   2         45.04         76.99        20.72 o                         
   2  12   2       3706.26       4066.40        65.11 o                         
   3  12   2       9741.85       9322.66       114.01 o                         
   4  12   2       5731.34       5956.89       106.88 o                         
   5  12   2       6542.05       6471.22       122.59 o                         
   6  12   2         35.08         -2.33        33.31 o                         
   7  12   2        565.71        515.90        69.00 o                         
   8  12   2       7221.32       7306.75       233.50 o                         
   9  12   2       1847.33       1733.73       216.28 o                         
  -9  13   2        145.35        147.90        81.06 o                         
  -8  13   2       8423.86       8405.83       243.95 o                         
  -7  13   2        139.08        153.87        61.68 o                         
  -6  13   2       1787.05       1769.61        78.61 o                         
  -5  13   2        453.68        406.79        50.00 o                         
  -4  13   2      16995.31      16864.79       199.05 o                         
  -3  13   2          4.41         26.02        25.75 o                         
  -2  13   2      15061.55      16061.88       162.59 o                         
  -1  13   2       1723.62       1750.02        39.59 o                         
   0  13   2      15153.49      16396.23       151.57 o                         
   1  13   2         84.30        152.68        24.88 o                         
   2  13   2      34199.19      34329.28       312.08 o                         
   3  13   2          5.38         -7.18        21.27 o                         
   4  13   2         94.67        121.44        33.75 o                         
   5  13   2       1722.81       1911.82        72.10 o                         
   6  13   2      14316.42      14412.14       235.47 o                         
   7  13   2         75.75        172.14        69.23 o                         
   8  13   2       1877.79       1872.68       137.58 o                         
  -8  14   2        552.06        507.98       112.70 o                         
  -7  14   2       1939.88       1781.02        97.55 o                         
  -6  14   2      15744.75      15762.95       234.65 o                         
  -5  14   2       5549.26       5529.56       125.82 o                         
  -4  14   2        522.95        438.34        37.89 o                         
  -3  14   2        204.00        171.76        23.44 o                         
  -2  14   2       1866.84       1846.02        60.10 o                         
  -1  14   2       6415.85       6525.27        84.31 o                         
   0  14   2      31726.42      32284.71       296.71 o                         
   1  14   2       1468.20       1338.65        42.01 o                         
   2  14   2       4687.65       4963.22        81.70 o                         
   3  14   2       2429.11       2612.05        64.15 o                         
   4  14   2      10850.18      10206.79       152.15 o                         
   5  14   2        531.34        512.34        55.02 o                         
   6  14   2         74.34         78.14        46.18 o                         
   7  14   2       1396.25       1261.97        94.61 o                         
   8  14   2       8518.28       8756.04       242.29 o                         
  -8  15   2       2568.09       2607.96       140.45 o                         
  -7  15   2       4811.74       4602.31       137.57 o                         
  -6  15   2        240.47        143.91        45.36 o                         
  -5  15   2        731.87        777.84        63.30 o                         
  -4  15   2       7291.60       6994.18       124.57 o                         
  -3  15   2       4646.60       4530.55        81.07 o                         
  -2  15   2       3218.33       2950.52        72.95 o                         
  -1  15   2        520.76        449.61        37.13 o                         
   0  15   2       7123.37       6751.76        95.45 o                         
   1  15   2      18504.74      19669.25       205.50 o                         
   2  15   2      14113.00      13229.28       164.96 o                         
   3  15   2       5453.74       5464.81       102.24 o                         
   4  15   2        382.87        304.97        41.76 o                         
   5  15   2       3860.55       3715.17       114.80 o                         
   6  15   2       3748.97       3667.18       124.06 o                         
   7  15   2       4148.19       4630.24       146.24 o                         
   8  15   2       1123.49        759.53       184.65 o                         
  -8  16   2        303.59        434.08       124.32 o                         
  -7  16   2       3673.03       3747.63       123.65 o                         
  -6  16   2       1576.56       1740.11        78.78 o                         
  -5  16   2      14686.20      14719.56       201.61 o                         
  -4  16   2         82.54        125.99        37.67 o                         
  -3  16   2         22.65          4.20        20.01 o                         
  -2  16   2       1411.53       1279.28        48.66 o                         
  -1  16   2      23986.84      25058.52       243.65 o                         
   0  16   2       2798.59       2857.02        62.97 o                         
   1  16   2       6125.13       6163.79       100.34 o                         
   2  16   2       2142.74       2080.21        61.90 o                         
   3  16   2       8410.12       8311.08       150.17 o                         
   4  16   2        357.32        409.42        49.24 o                         
   5  16   2       4401.96       4640.78       115.99 o                         
   6  16   2          0.56          9.45        38.78 o                         
   7  16   2       3573.73       3660.86       144.18 o                         
   8  16   2        326.42        225.80        74.67 o                         
  -8  17   2        472.34        412.68       115.22 o                         
  -7  17   2       4357.39       5028.38       216.62 o                         
  -6  17   2        229.19        146.64        45.72 o                         
  -5  17   2       2268.75       2374.39        74.27 o                         
  -4  17   2        669.26        822.65        53.60 o                         
  -3  17   2      15813.08      15454.50       177.63 o                         
  -2  17   2        290.27        356.37        33.91 o                         
  -1  17   2        152.50        144.96        29.03 o                         
   0  17   2        569.13        730.62        43.29 o                         
   1  17   2      27653.35      27002.57       285.90 o                         
   2  17   2       5919.78       6003.19       123.80 o                         
   3  17   2       2318.65       2210.17        71.71 o                         
   4  17   2        235.13        300.23        48.03 o                         
   5  17   2       3857.68       3951.37       112.12 o                         
   6  17   2       1485.53       1596.67        90.66 o                         
   7  17   2       7257.43       6912.09       190.69 o                         
  -7  18   2       1946.98       2221.25       188.67 o                         
  -6  18   2       2639.19       2669.32       111.11 o                         
  -5  18   2       7683.38       7709.04       132.04 o                         
  -4  18   2       2910.16       2955.07        80.62 o                         
  -3  18   2         39.67         -1.33        25.79 o                         
  -2  18   2       4345.40       4655.71        84.64 o                         
  -1  18   2       8849.91       8622.72       133.62 o                         
   0  18   2       4138.47       4576.53        92.03 o                         
   1  18   2       1148.82       1275.06        58.81 o                         
   2  18   2        131.52        111.57        35.78 o                         
   3  18   2       6571.27       6432.03       122.85 o                         
   4  18   2       7737.32       7968.64       147.87 o                         
   5  18   2       1534.83       1482.14        80.46 o                         
   6  18   2          3.51         34.89        53.94 o                         
   7  18   2       1324.27       1433.82       110.21 o                         
  -7  19   2        159.12         85.32        85.28 o                         
  -6  19   2        770.16        689.99       113.54 o                         
  -5  19   2         75.06         38.05        36.37 o                         
  -4  19   2       7502.11       7512.62       132.81 o                         
  -3  19   2       1732.99       1640.58        76.38 o                         
  -2  19   2      13784.40      13570.37       178.54 o                         
  -1  19   2        224.56        169.86        35.76 o                         
   0  19   2       3708.56       3455.39        88.68 o                         
   1  19   2       2827.16       2892.11        86.36 o                         
   2  19   2       9584.47       9290.84       154.40 o                         
   3  19   2        431.16        428.95        50.72 o                         
   4  19   2         57.39         30.30        41.77 o                         
   5  19   2        400.43        324.73        63.32 o                         
   6  19   2       8266.46       8333.98       194.43 o                         
   7  19   2       1077.41       1142.53       103.13 o                         
  -6  20   2       3938.49       3851.54       288.63 o                         
  -5  20   2         14.72         28.61        63.60 o                         
  -4  20   2       5639.03       5488.50       119.26 o                         
  -3  20   2        735.43        797.03        57.59 o                         
  -2  20   2       8169.69       8302.48       132.98 o                         
  -1  20   2        835.40       1001.12        78.91 o                         
   0  20   2       6735.21       7203.49       137.89 o                         
   1  20   2        190.08        232.28        53.56 o                         
   2  20   2        405.75        400.75        56.38 o                         
   3  20   2        729.40        745.16        63.57 o                         
   4  20   2      12569.31      12303.39       199.88 o                         
   5  20   2        695.04        542.75        76.70 o                         
   6  20   2         28.71         99.35        62.04 o                         
  -6  21   2        194.00        266.66       113.73 o                         
  -5  21   2        433.52        427.99        96.78 o                         
  -4  21   2       5584.23       4747.50       200.84 o                         
  -3  21   2       6649.01       6776.83       133.00 o                         
  -2  21   2       7024.08       6823.81       140.95 o                         
  -1  21   2        376.22        433.64        50.83 o                         
   0  21   2       2785.41       2700.06        93.04 o                         
   1  21   2       2188.78       2151.05        87.70 o                         
   2  21   2       6511.72       6537.89       135.89 o                         
   3  21   2        421.10        341.55        56.69 o                         
   4  21   2         29.24        -15.29        44.47 o                         
   5  21   2       1980.13       1903.25       108.71 o                         
   6  21   2       4647.45       5048.17       161.60 o                         
  -6  22   2        481.22        337.25       106.15 o                         
  -5  22   2       3833.66       3764.86       217.86 o                         
  -4  22   2       1329.69       1410.14       119.64 o                         
  -3  22   2         86.23         54.44        32.91 o                         
  -2  22   2       1076.31        943.61        78.45 o                         
  -1  22   2      10343.49       9874.19       168.20 o                         
   0  22   2        689.86        615.46        57.96 o                         
   1  22   2         98.41        121.99        48.32 o                         
   2  22   2          6.17        -28.25        41.10 o                         
   3  22   2       9420.46       9230.25       202.29 o                         
   4  22   2       3593.08       3737.09       126.16 o                         
   5  22   2       4740.31       4711.47       145.82 o                         
  -5  23   2        586.89        643.05       115.71 o                         
  -4  23   2        162.57         36.30        65.86 o                         
  -3  23   2      12305.30      12198.64       279.19 o                         
  -2  23   2        107.20        138.54        53.22 o                         
  -1  23   2        219.98        254.41        56.78 o                         
   0  23   2          1.50         37.51        41.39 o                         
   1  23   2       6565.34       6561.48       150.18 o                         
   2  23   2         17.65         51.72        46.80 o                         
   3  23   2       1455.83       1542.10        89.02 o                         
   4  23   2        306.81        232.91        66.67 o                         
   5  23   2       3263.35       3202.15       132.09 o                         
  -4  24   2         28.25        -37.69        68.28 o                         
  -3  24   2        236.69        164.53        86.04 o                         
  -2  24   2        952.43        737.59       160.11 o                         
  -1  24   2       6168.38       6288.39       149.76 o                         
   0  24   2       2071.45       1943.86       137.45 o                         
   1  24   2        258.75        176.52        66.27 o                         
   2  24   2       1763.85       1635.26        96.48 o                         
   3  24   2       5648.11       5909.29       168.65 o                         
   4  24   2       1474.09       1313.23       147.13 o                         
  -4  25   2       2140.46       2241.39       170.56 o                         
  -3  25   2       2473.29       2219.42       439.78 o                         
  -2  25   2       2294.07       2174.37       416.41 o                         
  -1  25   2         25.55         19.39        43.04 o                         
   0  25   2        904.25        848.83        76.95 o                         
   1  25   2       1086.57       1162.37        87.27 o                         
   2  25   2       4430.80       4599.65       147.72 o                         
   3  25   2        583.10        564.53        82.44 o                         
  -3  26   2         34.88         56.77        80.42 o                         
  -2  26   2       2705.51       2753.63       514.48 o                         
  -1  26   2        121.54         66.96        68.65 o                         
   0  26   2       5633.55       5624.31       162.37 o                         
   1  26   2         11.67         14.46        51.55 o                         
   2  26   2       1821.83       1719.56       128.36 o                         
  -1  27   2         26.29          1.10        55.62 o                         
   0  27   2        632.83        350.26       130.83 o                         
   1  27   2       1010.15        812.81       137.38 o                         
  -9   0   3       2773.48       2871.65       181.74 o                         
  -7   0   3       4776.87       5028.41       163.62 o                         
  -5   0   3      29144.91      30328.90       406.70 o                         
  -3   0   3       1666.44       1141.19        45.35 o                         
  -1   0   3      36284.35      38295.80       343.52 o                         
   1   0   3         10.13        100.40        16.83 o                         
   3   0   3      46541.45      44191.00       494.28 o                         
   5   0   3       2222.89       2667.33        91.29 o                         
   7   0   3      14122.55      13994.67       293.10 o                         
   9   0   3      10566.56      10200.70       430.94 o                         
 -10   1   3        294.13        273.81       109.45 o                         
  -9   1   3       2869.98       3073.47       149.79 o                         
  -8   1   3       2784.90       2603.63       107.17 o                         
  -7   1   3       4774.48       5044.57       119.29 o                         
  -6   1   3        243.01        293.51        41.29 o                         
  -5   1   3      16839.68      18044.42       192.88 o                         
  -4   1   3       4927.81       4556.48        75.59 o                         
  -3   1   3      15831.32      14998.72       125.10 o                         
  -2   1   3       3592.99       3496.18        35.86 o                         
  -1   1   3       1897.92       2111.43        19.74 o                         
   0   1   3      12511.01      14522.65        77.78 o                         
   1   1   3     302746.56     304747.03      3086.59 o                         
   2   1   3      25451.60      24316.47       166.01 o                         
   3   1   3       1196.72       1101.03        29.01 o                         
   4   1   3        542.82        479.11        36.41 o                         
   5   1   3       8848.92       8293.22       115.96 o                         
   6   1   3       5177.47       5435.18       103.90 o                         
   7   1   3      15694.86      15761.14       237.04 o                         
   8   1   3          4.51         89.96        61.24 o                         
   9   1   3       1995.05       2064.33       135.98 o                         
 -10   2   3       3352.88       3436.63       211.20 o                         
  -9   2   3        759.63        716.63       106.90 o                         
  -8   2   3         44.98         37.23        48.48 o                         
  -7   2   3       2641.86       2819.15       100.56 o                         
  -6   2   3      32256.83      32986.74       353.30 o                         
  -5   2   3      18290.46      17949.51       195.96 o                         
  -4   2   3       3110.11       3110.82        58.54 o                         
  -3   2   3         79.60        149.31        20.26 o                         
  -2   2   3      35791.27      34239.86       265.45 o                         
  -1   2   3      15875.21      15039.57       113.06 o                         
   0   2   3      34230.59      36074.38       243.21 o                         
   1   2   3        843.57        939.70        10.08 o                         
   2   2   3      20938.88      19049.38       131.43 o                         
   3   2   3       1604.32       1770.38        54.14 o                         
   4   2   3      21582.99      21373.79       197.66 o                         
   5   2   3        424.48        423.12        39.18 o                         
   6   2   3        576.11        393.50        46.27 o                         
   7   2   3       5757.60       5778.39       128.08 o                         
   8   2   3       9554.34       9421.63       216.14 o                         
   9   2   3       4697.55       4911.56       168.79 o                         
 -10   3   3        797.84        850.41       126.85 o                         
  -9   3   3        103.61        -88.26        88.26 o                         
  -8   3   3      11375.49      11220.91       202.85 o                         
  -7   3   3          4.54          9.74        33.56 o                         
  -6   3   3         73.33        140.85        35.74 o                         
  -5   3   3       4578.53       4481.67        87.82 o                         
  -4   3   3      28726.19      27114.40       239.06 o                         
  -3   3   3       1828.16       2010.76        37.82 o                         
  -2   3   3       8314.16       8229.03        88.69 o                         
  -1   3   3        345.19        712.98        55.94 o                         
   0   3   3      60853.33      61476.76       397.99 o                         
   1   3   3       3725.13       4275.37        27.24 o                         
   2   3   3      41469.04      42356.40       302.13 o                         
   3   3   3        338.11        404.98        22.68 o                         
   4   3   3       8531.06       7938.11        95.91 o                         
   5   3   3         13.32         19.47        24.89 o                         
   6   3   3      25096.69      24512.65       304.00 o                         
   7   3   3       2055.58       2115.59        88.80 o                         
   8   3   3         29.84         46.43        49.95 o                         
   9   3   3         59.44         84.36        74.00 o                         
 -10   4   3       5229.48       5377.19       263.34 o                         
  -9   4   3        258.77        174.94        73.33 o                         
  -8   4   3        374.53        253.39        63.47 o                         
  -7   4   3        278.68        214.54        46.09 o                         
  -6   4   3      28946.15      29234.27       312.62 o                         
  -5   4   3        842.16        992.95        45.29 o                         
  -4   4   3       3195.91       2647.71        66.44 o                         
  -3   4   3       7868.57       7303.94        73.98 o                         
  -2   4   3      66897.59      71000.46       530.92 o                         
  -1   4   3      65094.73      66695.73       568.09 o                         
   0   4   3      10392.58      10101.42        58.00 o                         
   1   4   3        298.21        403.57        21.01 o                         
   2   4   3      17649.27      19720.06       137.64 o                         
   3   4   3        846.69        573.99        25.64 o                         
   4   4   3      21962.66      20578.02       199.45 o                         
   5   4   3       3165.60       3375.41        96.83 o                         
   6   4   3       1247.91       1241.96        66.12 o                         
   7   4   3        741.29        657.27        73.51 o                         
   8   4   3       8190.33       8031.99       193.65 o                         
   9   4   3         27.21         12.09        57.08 o                         
 -10   5   3        163.60        145.38       106.68 o                         
  -9   5   3       7663.60       7774.12       222.12 o                         
  -8   5   3       5552.69       5409.35       167.63 o                         
  -7   5   3       2540.79       2529.45        88.02 o                         
  -6   5   3       1338.77       1308.67        58.60 o                         
  -5   5   3       1478.86       1702.44        55.88 o                         
  -4   5   3      15315.10      14640.38       153.67 o                         
  -3   5   3      59157.88      59520.52       487.50 o                         
  -2   5   3       9295.89       9261.37        66.21 o                         
  -1   5   3       2792.19       2676.47        45.76 o                         
   0   5   3       9123.26       7681.75        50.35 o                         
   1   5   3      22723.40      22576.38       145.22 o                         
   2   5   3      19166.46      21570.29       154.41 o                         
   3   5   3       1311.60       1249.69        58.76 o                         
   4   5   3       1045.12       1352.23        43.48 o                         
   5   5   3      13142.73      11679.55       141.47 o                         
   6   5   3       9555.44       9371.38       163.60 o                         
   7   5   3       2547.65       2758.54        99.17 o                         
   8   5   3        131.14         51.08        56.27 o                         
   9   5   3       1451.79       1507.42       129.36 o                         
  -9   6   3       1861.80       1931.57       121.89 o                         
  -8   6   3          2.22        -51.47        51.47 o                         
  -7   6   3       5293.38       4901.39       121.49 o                         
  -6   6   3       2104.08       2168.64        70.35 o                         
  -5   6   3      15366.90      14989.59       168.45 o                         
  -4   6   3       4037.51       4195.07        59.86 o                         
  -3   6   3       8547.80       9794.30       102.96 o                         
  -2   6   3       4491.42       5306.15        64.62 o                         
  -1   6   3      80293.68      77775.97       725.91 o                         
   0   6   3        784.95        894.36        15.31 o                         
   1   6   3         47.27         79.15        11.93 o                         
   2   6   3        318.73        478.99        20.15 o                         
   3   6   3      12063.86      13254.12       120.38 o                         
   4   6   3        532.65        647.88        34.15 o                         
   5   6   3      10278.71       9075.99       176.10 o                         
   6   6   3        381.37        535.25        51.53 o                         
   7   6   3       7574.34       7964.70       155.26 o                         
   8   6   3         35.54        107.19        58.69 o                         
   9   6   3       3185.54       2864.59       157.39 o                         
  -9   7   3      11593.47      11294.22       284.10 o                         
  -8   7   3        715.44        706.87        75.06 o                         
  -7   7   3       6290.63       6651.95       153.69 o                         
  -6   7   3          6.73          5.96        28.08 o                         
  -5   7   3       3566.75       3619.59        74.00 o                         
  -4   7   3       1398.49       1408.28        46.45 o                         
  -3   7   3      48253.26      48373.36       387.33 o                         
  -2   7   3       2105.02       1966.29        64.76 o                         
  -1   7   3       3586.97       2875.80        22.69 o                         
   0   7   3        826.23        652.48        22.72 o                         
   1   7   3      34527.90      35645.30       254.88 o                         
   2   7   3        147.34        143.22        18.81 o                         
   3   7   3       1793.85       1653.72        55.90 o                         
   4   7   3        353.62        392.12        37.94 o                         
   5   7   3      32818.80      32504.85       328.32 o                         
   6   7   3       2253.18       2521.92        98.88 o                         
   7   7   3       4540.38       4293.23       136.01 o                         
   8   7   3         72.20         37.98        48.84 o                         
   9   7   3       2613.40       2692.96       212.77 o                         
  -9   8   3       1130.19       1337.80       108.11 o                         
  -8   8   3        172.34         80.36        61.07 o                         
  -7   8   3       6396.07       6582.54       147.14 o                         
  -6   8   3       4625.45       4896.06       115.60 o                         
  -5   8   3      10210.73      10185.21       127.85 o                         
  -4   8   3        565.15        496.06        28.93 o                         
  -3   8   3       1075.94        958.81        36.35 o                         
  -2   8   3      18210.90      18268.66       132.71 o                         
  -1   8   3      42752.70      43945.24       307.87 o                         
   0   8   3      17745.29      17687.28       127.23 o                         
   1   8   3        349.06        450.55        30.95 o                         
   2   8   3       5542.26       6719.55        68.74 o                         
   3   8   3      29011.58      30080.39       272.47 o                         
   4   8   3      15472.20      15481.08       164.31 o                         
   5   8   3       6628.13       5807.36       102.60 o                         
   6   8   3        121.91        106.31        41.99 o                         
   7   8   3       2861.07       3013.71       140.04 o                         
   8   8   3       2182.87       2485.24       127.21 o                         
   9   8   3       1933.89       1178.17       272.87 o                         
  -9   9   3       2222.31       2312.05       156.84 o                         
  -8   9   3      10155.41      10158.45       216.53 o                         
  -7   9   3        203.02        150.68        48.87 o                         
  -6   9   3        112.41         77.54        34.19 o                         
  -5   9   3        140.62        148.98        33.48 o                         
  -4   9   3      21270.60      21401.97       207.16 o                         
  -3   9   3      10808.78      10675.28        98.64 o                         
  -2   9   3      13227.66      13346.25       171.35 o                         
  -1   9   3        815.99        958.55        28.37 o                         
   0   9   3      18684.60      18180.22       140.22 o                         
   1   9   3       1208.87       1169.47        26.53 o                         
   2   9   3      17555.02      19257.31       158.85 o                         
   3   9   3       4142.48       3992.81        67.38 o                         
   4   9   3       3766.56       4315.24        77.76 o                         
   5   9   3       5314.71       5333.48       100.81 o                         
   6   9   3      17459.34      17295.88       257.44 o                         
   7   9   3         53.58        112.59        51.25 o                         
   8   9   3        120.53         80.84        61.80 o                         
   9   9   3        204.37         58.84        71.36 o                         
  -9  10   3        175.52         71.56        68.61 o                         
  -8  10   3        466.46        474.80        71.91 o                         
  -7  10   3        107.92         59.06        48.47 o                         
  -6  10   3      16903.64      17788.61       232.77 o                         
  -5  10   3         66.12         71.00        28.38 o                         
  -4  10   3       4574.23       4330.17        66.22 o                         
  -3  10   3         22.96         21.06        13.70 o                         
  -2  10   3      35273.65      34392.88       257.92 o                         
  -1  10   3        352.88        410.69        17.88 o                         
   0  10   3       6235.17       5970.60        96.19 o                         
   1  10   3        511.16        528.52        25.33 o                         
   2  10   3      12954.55      12568.21       116.65 o                         
   3  10   3        922.83       1396.90        41.41 o                         
   4  10   3      25859.83      25281.58       273.16 o                         
   5  10   3        784.79       1056.79        66.13 o                         
   6  10   3         98.42         77.19        43.68 o                         
   7  10   3         66.61        124.72        51.99 o                         
   8  10   3       6909.74       6891.57       201.41 o                         
   9  10   3        308.35        145.71        88.43 o                         
  -9  11   3        765.96        694.81       114.43 o                         
  -8  11   3       9013.49       9366.54       216.13 o                         
  -7  11   3       1679.64       1892.30        90.18 o                         
  -6  11   3          8.25          1.23        30.12 o                         
  -5  11   3       7347.76       7547.40       119.73 o                         
  -4  11   3      16119.77      15646.45       177.44 o                         
  -3  11   3       3808.79       3493.78        79.64 o                         
  -2  11   3       4229.94       3992.29        47.50 o                         
  -1  11   3        261.08        333.12        16.83 o                         
   0  11   3      15623.75      16042.16       137.25 o                         
   1  11   3       9895.33       9612.06        94.00 o                         
   2  11   3      16465.01      15402.51       152.75 o                         
   3  11   3         73.87         53.83        22.00 o                         
   4  11   3       3940.19       3699.65        74.37 o                         
   5  11   3       2922.23       2847.39        78.67 o                         
   6  11   3      17141.47      16884.58       261.21 o                         
   7  11   3       2413.32       2615.95       128.15 o                         
   8  11   3         11.03         92.01        68.65 o                         
   9  11   3        815.02        693.69       148.46 o                         
  -9  12   3        929.70        907.07       118.31 o                         
  -8  12   3         76.21         16.22        59.71 o                         
  -7  12   3       7033.11       7386.54       159.06 o                         
  -6  12   3       5665.99       5267.53       141.65 o                         
  -5  12   3      16232.50      16397.71       204.03 o                         
  -4  12   3        334.66        403.51        36.77 o                         
  -3  12   3       1690.39       1582.84        38.68 o                         
  -2  12   3      12030.15      12071.82       109.96 o                         
  -1  12   3      18892.53      19346.09       158.04 o                         
   0  12   3       2576.22       2202.30        51.17 o                         
   1  12   3        354.34        569.50        30.29 o                         
   2  12   3       2251.45       1736.82        46.87 o                         
   3  12   3      14361.28      13695.95       154.35 o                         
   4  12   3       7313.73       7154.17       135.64 o                         
   5  12   3       1135.75       1203.63        63.56 o                         
   6  12   3        408.05        369.39        55.80 o                         
   7  12   3       4369.96       4175.10       142.98 o                         
   8  12   3       1444.86       1426.64       125.06 o                         
  -9  13   3       2493.68       2046.16       325.96 o                         
  -8  13   3        234.50        222.57        77.07 o                         
  -7  13   3       6872.64       6721.64       149.80 o                         
  -6  13   3         80.37        116.84        46.64 o                         
  -5  13   3       9194.88       9171.31       140.91 o                         
  -4  13   3        630.32        681.09        38.30 o                         
  -3  13   3      14644.55      14856.44       148.29 o                         
  -2  13   3          6.99         10.40        16.84 o                         
  -1  13   3       1211.10       1381.45        43.53 o                         
   0  13   3       1231.85       1414.47        36.67 o                         
   1  13   3      59509.49      57580.98       511.25 o                         
   2  13   3        471.67        561.13        39.33 o                         
   3  13   3       1656.43       1941.95        94.91 o                         
   4  13   3       1302.01       1308.87        58.44 o                         
   5  13   3       6886.50       6590.66       125.52 o                         
   6  13   3         12.86        -19.53        38.22 o                         
   7  13   3       4310.10       4462.16       167.55 o                         
   8  13   3         45.63        146.21        78.57 o                         
  -8  14   3        203.52        220.56        79.33 o                         
  -7  14   3       4683.07       4653.60       145.25 o                         
  -6  14   3       2588.21       2722.26        96.36 o                         
  -5  14   3      20041.18      19737.15       225.22 o                         
  -4  14   3       6459.56       6679.13        87.38 o                         
  -3  14   3       3096.37       3067.27        48.40 o                         
  -2  14   3        712.38        771.71        26.68 o                         
  -1  14   3      22412.20      22383.58       212.43 o                         
   0  14   3        475.14        555.45        42.37 o                         
   1  14   3        118.89        170.73        29.18 o                         
   2  14   3       3406.60       3244.56        71.62 o                         
   3  14   3      26816.34      26600.66       305.99 o                         
   4  14   3       1261.79       1228.93        60.57 o                         
   5  14   3       2300.96       2273.76        92.36 o                         
   6  14   3        579.70        410.17        65.31 o                         
   7  14   3       4367.16       4293.08       151.20 o                         
   8  14   3       2387.12       2707.63       147.28 o                         
  -8  15   3       2952.60       3025.50       186.55 o                         
  -7  15   3       2439.04       1951.37       108.53 o                         
  -6  15   3         22.18         36.45        43.97 o                         
  -5  15   3       3215.85       3188.20        94.37 o                         
  -4  15   3      16013.81      15682.33       168.55 o                         
  -3  15   3       3350.26       3125.49        64.88 o                         
  -2  15   3       5765.09       6135.40        83.02 o                         
  -1  15   3         13.85          7.21        17.50 o                         
   0  15   3      16598.03      16334.48       166.19 o                         
   1  15   3      25322.93      24446.60       241.92 o                         
   2  15   3      18460.50      18446.31       201.04 o                         
   3  15   3        245.83        260.46        36.30 o                         
   4  15   3       1469.63       1433.68        63.96 o                         
   5  15   3       3045.17       2891.25        92.95 o                         
   6  15   3       6062.87       6099.69       154.65 o                         
   7  15   3       3056.72       3169.81       133.48 o                         
   8  15   3         57.78         37.24        59.92 o                         
  -8  16   3          7.21          5.76       105.30 o                         
  -7  16   3         40.01         25.48        43.03 o                         
  -6  16   3      15293.22      14512.76       219.67 o                         
  -5  16   3       1122.50       1013.09        49.09 o                         
  -4  16   3       3405.40       3375.28        83.94 o                         
  -3  16   3         62.54        152.20        21.58 o                         
  -2  16   3       4646.43       4961.31        75.13 o                         
  -1  16   3         24.86         48.19        21.72 o                         
   0  16   3      13334.26      13582.50       148.27 o                         
   1  16   3        492.89        411.21        39.77 o                         
   2  16   3       6160.69       6299.66       104.53 o                         
   3  16   3         84.41         95.64        33.50 o                         
   4  16   3       7207.67       7139.26       137.06 o                         
   5  16   3        228.05        319.19        50.89 o                         
   6  16   3        756.63        923.64        91.27 o                         
   7  16   3        127.30         70.56        58.75 o                         
   8  16   3       7097.43       6885.46       257.90 o                         
  -8  17   3       3931.68       3621.78       574.19 o                         
  -7  17   3         83.29        171.82        91.14 o                         
  -6  17   3        161.30        245.24        50.06 o                         
  -5  17   3         23.82         35.64        25.34 o                         
  -4  17   3      14699.85      14180.93       161.89 o                         
  -3  17   3       1451.63       1504.85        46.93 o                         
  -2  17   3       3290.34       3285.07        74.72 o                         
  -1  17   3       1472.60       1481.98        51.43 o                         
   0  17   3      17666.22      17227.83       212.23 o                         
   1  17   3        642.06        678.36        49.03 o                         
   2  17   3      28304.82      27537.80       307.59 o                         
   3  17   3       1400.93       1514.81        65.19 o                         
   4  17   3        728.35        628.05        59.21 o                         
   5  17   3       2222.76       2141.92        92.19 o                         
   6  17   3       7435.44       7535.54       177.72 o                         
   7  17   3         44.64         -1.30        49.01 o                         
  -7  18   3       2283.80       2323.70       183.07 o                         
  -6  18   3       5680.98       5823.30       216.04 o                         
  -5  18   3       3280.84       2807.59       131.00 o                         
  -4  18   3        582.32        558.67        34.07 o                         
  -3  18   3       2084.51       2185.38        53.85 o                         
  -2  18   3       8831.75       8873.68       123.18 o                         
  -1  18   3       8633.57       8148.86       134.62 o                         
   0  18   3       2868.18       2694.36        72.94 o                         
   1  18   3          1.91         -4.31        31.05 o                         
   2  18   3        627.76        857.37        59.16 o                         
   3  18   3       7135.03       6863.71       127.46 o                         
   4  18   3       4459.16       4351.58       112.52 o                         
   5  18   3       1804.23       1655.65        90.30 o                         
   6  18   3        710.13        800.63        85.16 o                         
   7  18   3       2573.88       2522.91       145.72 o                         
  -7  19   3       1402.41       1103.52       138.57 o                         
  -6  19   3        334.13        207.19        84.96 o                         
  -5  19   3       1961.75       2139.65       152.06 o                         
  -4  19   3        936.97        972.73        56.79 o                         
  -3  19   3      13661.35      13043.47       162.87 o                         
  -2  19   3         25.02         69.88        36.20 o                         
  -1  19   3        458.23        571.35        45.42 o                         
   0  19   3       1355.49       1575.54        62.34 o                         
   1  19   3       8674.80       8280.62       155.65 o                         
   2  19   3       1903.25       1910.87        75.60 o                         
   3  19   3        607.25        613.27        58.83 o                         
   4  19   3          5.93         -6.32        40.37 o                         
   5  19   3       8731.85       8997.51       190.98 o                         
   6  19   3       1173.78       1052.75       108.94 o                         
   7  19   3       1555.43       1435.16       127.18 o                         
  -6  20   3         17.04         16.53        73.53 o                         
  -5  20   3       5130.87       5453.43       194.39 o                         
  -4  20   3         15.50          8.85        29.19 o                         
  -3  20   3       2586.25       2682.64        69.52 o                         
  -2  20   3       1401.54       1315.40        60.95 o                         
  -1  20   3      16992.84      17503.22       210.92 o                         
   0  20   3        572.96        461.34        48.60 o                         
   1  20   3         66.99         50.66        34.61 o                         
   2  20   3        461.79        365.83        51.66 o                         
   3  20   3       7404.68       7415.11       158.95 o                         
   4  20   3        927.95        960.63        82.08 o                         
   5  20   3       2645.00       2826.99       208.76 o                         
   6  20   3         75.21        141.45        64.56 o                         
  -6  21   3        280.02        223.51        99.02 o                         
  -5  21   3        846.24        523.25       103.91 o                         
  -4  21   3       4483.98       4699.62       175.31 o                         
  -3  21   3       7073.01       7372.49       110.70 o                         
  -2  21   3       1615.91       1521.90        80.01 o                         
  -1  21   3       2192.82       2292.06        76.97 o                         
   0  21   3       2422.74       2395.17        83.28 o                         
   1  21   3       5690.98       6214.24       124.11 o                         
   2  21   3        550.34        589.10        60.52 o                         
   3  21   3       2271.81       2360.18        97.17 o                         
   4  21   3       1785.84       1839.06        96.10 o                         
   5  21   3       5428.65       6190.60       168.42 o                         
   6  21   3       2875.18       2770.12       173.10 o                         
  -6  22   3       2798.97       2524.56       218.80 o                         
  -5  22   3        444.79        412.52       104.03 o                         
  -4  22   3         51.59        -32.09        65.48 o                         
  -3  22   3        262.94        140.38        71.58 o                         
  -2  22   3       8947.69       9339.23       163.72 o                         
  -1  22   3       1484.59       1520.15        75.52 o                         
   0  22   3       3937.83       4010.96       117.52 o                         
   1  22   3        215.19        112.94        43.91 o                         
   2  22   3       1654.83       1762.98       112.29 o                         
   3  22   3       1317.06       1358.38        94.32 o                         
   4  22   3       7297.86       7470.48       185.11 o                         
   5  22   3        620.13        411.97        92.29 o                         
  -5  23   3         28.12        -65.92        81.96 o                         
  -4  23   3       5411.59       5168.57       200.89 o                         
  -3  23   3          4.60        -66.07        66.09 o                         
  -2  23   3       2704.36       2886.29       105.52 o                         
  -1  23   3        221.61        141.24        44.28 o                         
   0  23   3       4335.59       4658.23       118.11 o                         
   1  23   3         35.05         75.32        46.29 o                         
   2  23   3       4762.56       4830.84       142.49 o                         
   3  23   3         53.01          5.00        42.87 o                         
   4  23   3       1750.06       1790.37       157.79 o                         
   5  23   3         81.25         12.73        48.47 o                         
  -4  24   3        636.07        593.18       138.91 o                         
  -3  24   3        727.94        535.85       126.71 o                         
  -2  24   3       7162.26       7249.95       240.93 o                         
  -1  24   3       1821.34       1922.32       176.55 o                         
   0  24   3       4142.68       4167.51       130.84 o                         
   1  24   3         58.98         64.92        53.48 o                         
   2  24   3       1683.22       1566.07       104.59 o                         
   3  24   3       2290.43       2494.30       109.97 o                         
   4  24   3       5927.31       5937.63       172.55 o                         
  -3  25   3       2649.18       2480.67       463.18 o                         
  -2  25   3        965.38        824.99       177.80 o                         
  -1  25   3          5.76        -30.93        64.08 o                         
   0  25   3        916.46        640.89        69.59 o                         
   1  25   3       5680.37       6039.62       155.55 o                         
   2  25   3        877.79        924.28       116.41 o                         
   3  25   3         45.02        -41.93        52.20 o                         
  -2  26   3        179.58        190.45        97.84 o                         
  -1  26   3       6419.84       6380.35       232.60 o                         
   0  26   3          4.90         57.98        75.57 o                         
   1  26   3        106.39        159.24        63.06 o                         
   2  26   3         14.44         17.40        55.38 o                         
   0  27   3        613.92        724.16       158.06 o                         
 -10   0   4       2602.42       2467.94       240.48 o                         
  -8   0   4       2328.87       2235.37       140.43 o                         
  -6   0   4      52260.09      55100.30       798.94 o                         
  -4   0   4          8.48         18.54        24.60 o                         
  -2   0   4      20359.72      22482.16       230.34 o                         
   0   0   4        213.73        265.37        17.60 o                         
   2   0   4      36527.03      38300.37       380.00 o                         
   4   0   4      14138.98      15005.51       212.02 o                         
   6   0   4       3889.60       4121.27       130.38 o                         
   8   0   4      21857.38      20280.35       433.67 o                         
 -10   1   4       1539.16       1612.16       141.17 o                         
  -9   1   4       2356.92       2534.31       134.82 o                         
  -8   1   4       8046.56       8494.82       205.09 o                         
  -7   1   4       1429.85       1757.07       100.64 o                         
  -6   1   4       1667.51       1694.65        65.40 o                         
  -5   1   4       2997.37       2823.63        65.76 o                         
  -4   1   4      38642.51      38584.07       327.65 o                         
  -3   1   4       1758.29       1795.31        51.12 o                         
  -2   1   4       2041.73       1824.45        38.54 o                         
  -1   1   4       6043.64       6040.01        50.77 o                         
   0   1   4      14855.25      13836.83        85.92 o                         
   1   1   4     109695.31     112938.09       880.84 o                         
   2   1   4       8710.28       8381.49        66.32 o                         
   3   1   4         51.20         48.27        18.44 o                         
   4   1   4      12612.12      12703.59       125.45 o                         
   5   1   4        390.21        435.32        38.15 o                         
   6   1   4       3795.41       3659.03        90.62 o                         
   7   1   4        419.62        332.94        55.15 o                         
   8   1   4        623.79        621.60        89.07 o                         
   9   1   4        668.84        600.93        95.33 o                         
 -10   2   4       1389.70       1270.65       216.14 o                         
  -9   2   4        456.23        666.72        91.34 o                         
  -8   2   4        431.77        404.44        64.90 o                         
  -7   2   4       9647.36      10211.62       179.81 o                         
  -6   2   4      10546.11      10345.60       150.91 o                         
  -5   2   4       8537.75       9352.42       120.22 o                         
  -4   2   4        761.09       1046.95        37.31 o                         
  -3   2   4       4543.03       4657.69        61.37 o                         
  -2   2   4       2660.92       2375.87        28.15 o                         
  -1   2   4      56715.00      58771.50       408.63 o                         
   0   2   4      16043.27      15438.20       111.55 o                         
   1   2   4       8088.67       7325.80        55.67 o                         
   2   2   4       3592.63       2930.36        50.98 o                         
   3   2   4      36540.34      39606.60       322.00 o                         
   4   2   4       4686.49       4624.67        70.34 o                         
   5   2   4       1057.16       1123.49        48.66 o                         
   6   2   4        283.11        353.84        46.39 o                         
   7   2   4       4564.38       4664.20       131.55 o                         
   8   2   4       6848.76       6844.80       169.65 o                         
   9   2   4       1561.00       1500.48       170.49 o                         
 -10   3   4         35.71         13.66        82.30 o                         
  -9   3   4       9419.79       9632.02       232.31 o                         
  -8   3   4          7.39         26.46        50.49 o                         
  -7   3   4       1019.55       1097.45        74.72 o                         
  -6   3   4        387.31        570.40        46.63 o                         
  -5   3   4      18536.64      18054.61       186.89 o                         
  -4   3   4       3625.43       3582.09        61.94 o                         
  -3   3   4      21909.52      22019.16       173.62 o                         
  -2   3   4        761.48        929.52        29.85 o                         
  -1   3   4      16966.07      17445.07       109.14 o                         
   0   3   4        604.16        960.02        19.84 o                         
   1   3   4     114461.02     117105.22      1131.66 o                         
   2   3   4       1923.09       1769.58        31.96 o                         
   3   3   4         19.72         26.28        16.24 o                         
   4   3   4         96.64        313.46        28.70 o                         
   5   3   4      25622.09      26085.21       260.78 o                         
   6   3   4        118.99        150.45        38.37 o                         
   7   3   4       2969.11       3050.43       117.22 o                         
   8   3   4         92.02        112.42        60.87 o                         
   9   3   4       5204.22       5229.40       199.84 o                         
 -10   4   4        228.85        258.77       107.96 o                         
  -9   4   4        619.94        803.46       105.17 o                         
  -8   4   4       2409.99       2277.56       117.85 o                         
  -7   4   4      12796.33      13286.38       196.41 o                         
  -6   4   4       4363.60       4720.88       100.86 o                         
  -5   4   4      11198.87      10220.75       129.04 o                         
  -4   4   4        593.50        790.02        30.93 o                         
  -3   4   4      11818.04      11586.31       118.86 o                         
  -2   4   4      14956.11      15516.55       110.97 o                         
  -1   4   4      86081.66      86677.63      1061.13 o                         
   0   4   4       4516.37       4695.44        39.54 o                         
   1   4   4       1304.72       1559.84        31.70 o                         
   2   4   4        131.62        139.40        11.45 o                         
   3   4   4      43031.46      39034.09       339.46 o                         
   4   4   4       8672.66       9433.02       104.18 o                         
   5   4   4        382.61        435.92        41.72 o                         
   6   4   4         85.82        156.62        41.63 o                         
   7   4   4      18435.71      18349.64       261.11 o                         
   8   4   4        419.00        344.50        87.43 o                         
   9   4   4       2206.58       2207.85       175.12 o                         
 -10   5   4        613.75        418.12       109.00 o                         
  -9   5   4       3648.97       3871.45       170.03 o                         
  -8   5   4       7626.43       8074.71       234.29 o                         
  -7   5   4       3284.79       2840.87       100.56 o                         
  -6   5   4        623.25        817.74        51.05 o                         
  -5   5   4      12144.13      11671.04       141.18 o                         
  -4   5   4       5123.84       4855.86        66.01 o                         
  -3   5   4      27431.74      28156.67       332.46 o                         
  -2   5   4       5194.79       5247.22        43.67 o                         
  -1   5   4       2896.07       2893.68        62.54 o                         
   0   5   4      50343.64      52331.95       356.83 o                         
   1   5   4      32368.31      35093.73       225.97 o                         
   2   5   4       8780.23       9168.70        74.28 o                         
   3   5   4        418.98        392.28        23.60 o                         
   4   5   4       7230.43       6817.01        86.55 o                         
   5   5   4      17056.77      16341.29       186.33 o                         
   6   5   4      12585.29      13298.37       195.96 o                         
   7   5   4       2825.55       2776.87       104.82 o                         
   8   5   4        590.17        567.77        73.25 o                         
   9   5   4       2061.16       1357.45       343.94 o                         
  -9   6   4        393.25        354.75        77.09 o                         
  -8   6   4       6598.97       6573.61       164.54 o                         
  -7   6   4        627.51        661.09        60.92 o                         
  -6   6   4       9360.28       8936.29       133.35 o                         
  -5   6   4       2158.11       1992.76        90.60 o                         
  -4   6   4          6.38         13.46        16.52 o                         
  -3   6   4        965.62       1001.28        30.99 o                         
  -2   6   4     124062.68     125691.55      1055.19 o                         
  -1   6   4       8711.34       8990.32       126.99 o                         
   0   6   4      14702.54      14576.85        98.15 o                         
   1   6   4        126.74        170.65        10.07 o                         
   2   6   4      15506.36      15561.99       115.67 o                         
   3   6   4       8244.84       7329.25        77.40 o                         
   4   6   4      44697.57      45042.14       413.92 o                         
   5   6   4        135.18        134.06        33.94 o                         
   6   6   4       3523.99       3675.51        97.56 o                         
   7   6   4       1506.11       1231.52        78.90 o                         
   8   6   4       3993.74       3962.94       150.58 o                         
   9   6   4        226.00        129.40        71.63 o                         
  -9   7   4       1122.16       1195.93       123.03 o                         
  -8   7   4      12465.81      12254.49       223.71 o                         
  -7   7   4        592.76        537.64        70.16 o                         
  -6   7   4        256.98        342.18        41.92 o                         
  -5   7   4        164.98        304.87        32.66 o                         
  -4   7   4      24689.02      23950.20       216.32 o                         
  -3   7   4       1393.60       1421.27        34.16 o                         
  -2   7   4       1827.76       1829.66        47.92 o                         
  -1   7   4        173.50        137.94        19.00 o                         
   0   7   4      65456.23      68593.18       512.88 o                         
   1   7   4        155.53        183.67        11.58 o                         
   2   7   4       1589.28       1439.44        26.21 o                         
   3   7   4        194.78        115.52        19.87 o                         
   4   7   4      29439.92      28205.71       268.62 o                         
   5   7   4       1048.54       1382.12        61.54 o                         
   6   7   4      26522.98      26419.50       326.07 o                         
   7   7   4          9.37         48.87        48.03 o                         
   8   7   4         52.40        126.09        70.76 o                         
   9   7   4        465.71        258.56        97.89 o                         
  -9   8   4         81.60        -29.11        69.51 o                         
  -8   8   4       3337.77       3637.69       129.65 o                         
  -7   8   4       9052.74       9102.88       182.91 o                         
  -6   8   4       5629.37       5089.11       100.66 o                         
  -5   8   4       2895.67       2329.63       118.28 o                         
  -4   8   4         89.59        112.71        27.02 o                         
  -3   8   4       5091.96       4570.77        54.02 o                         
  -2   8   4      51839.84      53371.89       529.45 o                         
  -1   8   4      29883.97      28163.14       181.06 o                         
   0   8   4       8452.60       8682.06        71.14 o                         
   1   8   4         93.73         78.86        15.85 o                         
   2   8   4       2975.25       2509.70        39.77 o                         
   3   8   4       8068.61       6662.70        84.50 o                         
   4   8   4      24650.81      23828.01       230.99 o                         
   5   8   4        675.72        731.67        49.48 o                         
   6   8   4       2272.05       2056.80       114.48 o                         
   7   8   4       2804.48       2714.56       107.94 o                         
   8   8   4       2057.40       1810.27       112.18 o                         
   9   8   4        741.81        576.43       135.31 o                         
  -9   9   4       8610.31       8853.09       246.16 o                         
  -8   9   4       3172.06       3166.45       131.14 o                         
  -7   9   4       4886.15       4476.89       126.35 o                         
  -6   9   4        440.83        583.79        53.57 o                         
  -5   9   4       7321.02       6959.50       100.01 o                         
  -4   9   4       2857.41       2687.29        47.16 o                         
  -3   9   4      15436.73      14523.46       120.63 o                         
  -2   9   4         12.85         18.35        22.03 o                         
  -1   9   4       9609.22       9053.94        77.99 o                         
   0   9   4       5461.35       4896.26        48.85 o                         
   1   9   4      12716.96      11915.37       117.61 o                         
   2   9   4        110.91        135.45        23.40 o                         
   3   9   4       1548.28       1550.70        38.70 o                         
   4   9   4       1864.94       1868.66        61.75 o                         
   5   9   4      23494.66      22736.27       256.07 o                         
   6   9   4       4274.59       4167.64       126.48 o                         
   7   9   4       2917.30       3056.94       113.75 o                         
   8   9   4        249.91        247.02        79.41 o                         
   9   9   4       3290.31       3059.95       228.63 o                         
  -9  10   4        196.04        152.49        80.53 o                         
  -8  10   4        553.52        414.14        77.51 o                         
  -7  10   4      14483.80      13996.81       237.58 o                         
  -6  10   4       1160.80       1038.56        66.10 o                         
  -5  10   4       5665.98       5595.20        89.08 o                         
  -4  10   4        143.75        153.26        20.17 o                         
  -3  10   4      18594.02      18274.54       140.27 o                         
  -2  10   4        112.75        277.60        32.47 o                         
  -1  10   4      60747.36      61489.52       476.46 o                         
   0  10   4       2209.28       2199.64        32.08 o                         
   1  10   4        178.21         96.43        16.34 o                         
   2  10   4       6963.14       7031.77        75.15 o                         
   3  10   4      32889.27      32048.87       285.52 o                         
   4  10   4        236.82        311.91        35.70 o                         
   5  10   4       1189.81       1269.70        70.50 o                         
   6  10   4         52.23          9.78        33.24 o                         
   7  10   4       8043.73       8503.59       202.01 o                         
   8  10   4        594.61        488.31        79.34 o                         
   9  10   4       1453.54       1160.44       271.17 o                         
  -9  11   4       4443.12       4871.96       195.93 o                         
  -8  11   4       1628.97       1773.45       103.30 o                         
  -7  11   4       2982.89       3065.40       146.74 o                         
  -6  11   4        792.78        994.75        65.02 o                         
  -5  11   4       6788.27       6638.29       104.50 o                         
  -4  11   4      12524.45      11267.23       138.39 o                         
  -3  11   4       8418.19       8360.28        78.79 o                         
  -2  11   4       3105.79       2924.48        73.92 o                         
  -1  11   4       4129.14       3712.38        81.17 o                         
   0  11   4      12150.04      11969.49       109.75 o                         
   1  11   4      17272.66      16578.04       145.88 o                         
   2  11   4       7078.45       6891.66       112.98 o                         
   3  11   4       1813.39       1912.77        51.01 o                         
   4  11   4       3362.00       3127.00        74.13 o                         
   5  11   4      13723.58      13599.12       223.08 o                         
   6  11   4       2918.60       3007.70       105.84 o                         
   7  11   4       1781.17       1950.34       110.76 o                         
   8  11   4         11.05         37.37        55.90 o                         
  -9  12   4          4.66         62.24        77.52 o                         
  -8  12   4        420.54        506.82        75.78 o                         
  -7  12   4       3338.39       3160.62       106.18 o                         
  -6  12   4      12930.15      12327.87       200.40 o                         
  -5  12   4       3252.39       3888.12        73.96 o                         
  -4  12   4        340.72        368.60        37.99 o                         
  -3  12   4       6315.41       6556.22        65.07 o                         
  -2  12   4      15956.25      16336.38       114.46 o                         
  -1  12   4       9554.15       9209.37        82.79 o                         
   0  12   4      11226.85      11482.91       107.44 o                         
   1  12   4          8.60          5.39        16.54 o                         
   2  12   4      20464.22      19726.89       192.63 o                         
   3  12   4       3867.21       4159.60        83.65 o                         
   4  12   4       6494.03       6798.95       103.65 o                         
   5  12   4       1150.64        969.31        60.11 o                         
   6  12   4       3707.56       3790.45       122.45 o                         
   7  12   4       1501.53       1637.07        99.04 o                         
   8  12   4       7152.80       7054.55       244.20 o                         
  -8  13   4       5166.30       5428.77       170.77 o                         
  -7  13   4        189.21        208.20        51.11 o                         
  -6  13   4        986.02        942.16        55.53 o                         
  -5  13   4        214.14        160.71        32.66 o                         
  -4  13   4      31727.18      33254.07       318.12 o                         
  -3  13   4        527.11        428.15        18.09 o                         
  -2  13   4       1951.98       1702.80        42.65 o                         
  -1  13   4         43.89         14.99        18.96 o                         
   0  13   4      24090.11      23802.76       217.17 o                         
   1  13   4         28.01         40.82        19.92 o                         
   2  13   4      13803.10      13657.64       142.88 o                         
   3  13   4        711.84        817.69        41.64 o                         
   4  13   4      11066.02      11079.73       144.65 o                         
   5  13   4         17.52          3.46        31.48 o                         
   6  13   4       8503.05       8481.16       218.22 o                         
   7  13   4         77.23         82.30        51.58 o                         
   8  13   4        103.80        113.39        78.21 o                         
  -8  14   4        518.00        583.70       121.68 o                         
  -7  14   4        980.20       1003.94        77.20 o                         
  -6  14   4      17866.76      18249.37       268.62 o                         
  -5  14   4         77.07         99.19        28.64 o                         
  -4  14   4          5.21         -9.19        20.54 o                         
  -3  14   4       1191.05       1395.17        54.58 o                         
  -2  14   4       7283.06       7823.80        89.13 o                         
  -1  14   4       2618.68       2747.79        77.94 o                         
   0  14   4       5853.04       5576.40        83.94 o                         
   1  14   4       1178.71       1212.15        42.58 o                         
   2  14   4      21361.58      22003.61       224.36 o                         
   3  14   4       6251.90       6495.90       102.89 o                         
   4  14   4       5217.36       4973.11       115.81 o                         
   5  14   4        640.43        702.86        59.79 o                         
   6  14   4        994.35       1143.70        82.61 o                         
   7  14   4       1907.53       1988.57       105.18 o                         
   8  14   4       7936.55       8167.60       239.87 o                         
  -8  15   4       1798.37       1693.74       163.83 o                         
  -7  15   4        959.43       1179.13       116.13 o                         
  -6  15   4         10.62         41.45        34.74 o                         
  -5  15   4       6871.75       7060.77       114.33 o                         
  -4  15   4      10972.04      11951.40       135.46 o                         
  -3  15   4       5172.47       5480.75        66.05 o                         
  -2  15   4         34.72         31.10        26.04 o                         
  -1  15   4       6188.54       6799.41        91.12 o                         
   0  15   4       9618.93      10312.77       158.01 o                         
   1  15   4      17032.44      16499.62       179.67 o                         
   2  15   4       7884.33       7910.78       116.10 o                         
   3  15   4        528.82        349.66        39.41 o                         
   4  15   4       4682.07       4814.97       105.64 o                         
   5  15   4       3804.51       3715.30       112.53 o                         
   6  15   4       1411.80       1661.01        90.70 o                         
   7  15   4        519.36        447.58        89.54 o                         
   8  15   4         64.72         86.36        67.91 o                         
  -8  16   4        149.17        284.98       112.85 o                         
  -7  16   4       5673.18       5399.23       226.16 o                         
  -6  16   4        704.05        593.05        60.85 o                         
  -5  16   4       7805.34       8218.20       121.96 o                         
  -4  16   4        844.94        774.46        48.02 o                         
  -3  16   4       8802.87       9214.85        91.70 o                         
  -2  16   4        544.77        490.45        38.62 o                         
  -1  16   4       9705.58       9634.12       117.25 o                         
   0  16   4       1049.86       1216.34        45.27 o                         
   1  16   4       2733.41       3023.06        96.98 o                         
   2  16   4        221.53        204.46        41.13 o                         
   3  16   4      25006.15      24870.34       295.94 o                         
   4  16   4        512.00        590.05        54.15 o                         
   5  16   4       1445.92       1300.68        78.26 o                         
   6  16   4          1.95         48.67        49.00 o                         
   7  16   4       5507.03       5774.73       176.90 o                         
  -7  17   4        985.91        869.88       120.83 o                         
  -6  17   4        211.75        191.62        81.82 o                         
  -5  17   4      10643.39      10322.33       196.11 o                         
  -4  17   4        562.91        707.42        65.43 o                         
  -3  17   4       9722.49      10042.52       111.04 o                         
  -2  17   4        613.37        744.53        61.43 o                         
  -1  17   4       1203.79       1295.71        48.24 o                         
   0  17   4       2554.31       2812.52        65.55 o                         
   1  17   4      22671.46      23748.01       250.81 o                         
   2  17   4         40.83         65.96        35.84 o                         
   3  17   4        119.26         69.60        33.94 o                         
   4  17   4        681.64        724.22        57.68 o                         
   5  17   4       5819.61       6085.44       138.44 o                         
   6  17   4       1233.77       1304.69        92.66 o                         
   7  17   4       1162.70       1015.32       142.35 o                         
  -7  18   4       2850.31       3068.77       200.84 o                         
  -6  18   4       3338.76       3303.72       197.82 o                         
  -5  18   4       1966.34       2041.47       269.03 o                         
  -4  18   4        224.08        320.25        74.04 o                         
  -3  18   4       2200.73       1923.16        85.86 o                         
  -2  18   4       9815.43       9863.42       141.84 o                         
  -1  18   4       5967.53       5779.15       101.64 o                         
   0  18   4        410.59        412.39        40.11 o                         
   1  18   4        452.87        341.50        44.93 o                         
   2  18   4       5360.87       5517.00       114.18 o                         
   3  18   4       6780.59       6999.86       132.48 o                         
   4  18   4       2759.69       2658.04        93.02 o                         
   5  18   4        230.40        313.52        58.22 o                         
   6  18   4       1326.89       1321.40       118.36 o                         
   7  18   4       3893.49       4069.74       160.69 o                         
  -7  19   4         59.27          3.69        76.05 o                         
  -6  19   4        667.86        592.73       120.12 o                         
  -5  19   4        892.12       1090.37       171.33 o                         
  -4  19   4       9758.19       9675.96       235.54 o                         
  -3  19   4       1002.31        807.22        35.86 o                         
  -2  19   4        400.31        561.93        38.33 o                         
  -1  19   4        412.38        421.07        41.46 o                         
   0  19   4      11940.42      11948.95       163.50 o                         
   1  19   4       2307.39       2087.75        70.23 o                         
   2  19   4       6253.65       6523.97       127.35 o                         
   3  19   4         79.62        140.36        41.97 o                         
   4  19   4       2204.57       2350.26       106.83 o                         
   5  19   4        216.99        229.47        54.75 o                         
   6  19   4       6310.81       6796.84       174.45 o                         
  -6  20   4       5530.20       5848.80       240.30 o                         
  -5  20   4        175.48        179.82        87.75 o                         
  -4  20   4        167.04         25.21        60.70 o                         
  -3  20   4        348.66        276.92        77.56 o                         
  -2  20   4      19462.01      18798.01       265.14 o                         
  -1  20   4        755.86        849.83        59.37 o                         
   0  20   4       2055.30       2192.83        85.25 o                         
   1  20   4         58.47         71.84        37.70 o                         
   2  20   4       2480.54       2568.52        87.46 o                         
   3  20   4         62.80         91.81        47.51 o                         
   4  20   4       8910.82       8849.34       176.03 o                         
   5  20   4         31.51          3.52        40.21 o                         
   6  20   4       1658.30       1099.18       167.40 o                         
  -6  21   4        157.98         84.90        92.23 o                         
  -5  21   4        415.43        297.58       127.71 o                         
  -4  21   4       5672.60       5671.92       201.41 o                         
  -3  21   4       2150.73       2060.63       121.53 o                         
  -2  21   4        788.98        589.16        46.19 o                         
  -1  21   4        628.77        551.79        47.82 o                         
   0  21   4       8660.10       8456.20       146.51 o                         
   1  21   4       2268.65       2561.33        85.32 o                         
   2  21   4       1986.71       2043.43        97.08 o                         
   3  21   4        405.00        356.70        56.05 o                         
   4  21   4       1493.73       1472.50        88.32 o                         
   5  21   4       4611.53       4762.52       169.71 o                         
   6  21   4       3782.22       3683.78       159.42 o                         
  -5  22   4       2206.15       2029.14       417.74 o                         
  -4  22   4        480.85        505.99       119.46 o                         
  -3  22   4       4062.91       4606.08       188.88 o                         
  -2  22   4       2925.10       3195.63       138.89 o                         
  -1  22   4      11468.83      11062.29       184.50 o                         
   0  22   4         13.96         28.86        37.15 o                         
   1  22   4         34.71         38.00        39.38 o                         
   2  22   4        512.58        557.62        65.51 o                         
   3  22   4       6052.11       6030.19       156.06 o                         
   4  22   4       1836.11       1833.25        98.03 o                         
   5  22   4        285.56        219.39        65.06 o                         
  -5  23   4       2388.63       2355.63       471.20 o                         
  -4  23   4         24.29         40.95        74.50 o                         
  -3  23   4       6308.32       5990.81       214.04 o                         
  -2  23   4          1.15         13.39        53.03 o                         
  -1  23   4       1834.53       2034.09        84.44 o                         
   0  23   4          0.96         78.91        47.28 o                         
   1  23   4       7397.17       7313.57       180.01 o                         
   2  23   4        151.51        196.51        63.15 o                         
   3  23   4         18.74         -1.53        42.78 o                         
   4  23   4         24.15         81.63        53.86 o                         
  -4  24   4        226.50        319.94        96.78 o                         
  -3  24   4       2493.37       2606.02       400.17 o                         
  -2  24   4       1830.73       1840.39       183.75 o                         
  -1  24   4       7176.81       7426.21       219.90 o                         
   0  24   4       1040.69        963.37        81.18 o                         
   1  24   4         18.10          5.36        41.22 o                         
   2  24   4       2732.09       2754.97       129.34 o                         
   3  24   4       4765.65       4750.17       153.37 o                         
   4  24   4        487.33        460.91        83.17 o                         
  -3  25   4        937.78        925.86       211.13 o                         
  -2  25   4         10.23        -35.32        70.92 o                         
  -1  25   4        839.70        686.92       114.70 o                         
   0  25   4       2879.34       2555.83       191.15 o                         
   1  25   4        974.18        899.16        84.11 o                         
   2  25   4       2150.06       1954.95       104.77 o                         
   3  25   4         60.32          0.92        42.38 o                         
  -2  26   4       5639.51       5626.17       243.13 o                         
  -1  26   4        246.50        190.14        88.32 o                         
   0  26   4       3173.28       3385.65       182.86 o                         
   1  26   4          3.11         15.99        65.89 o                         
   2  26   4       4355.70       4554.41       190.30 o                         
  -9   0   5          9.05        -74.82       108.30 o                         
  -7   0   5      11228.53      10771.89       252.66 o                         
  -5   0   5       2319.27       1947.66        85.53 o                         
  -3   0   5      58728.76      60437.29       707.17 o                         
  -1   0   5      13198.13      14584.52       140.06 o                         
   1   0   5      52240.86      59317.06       600.25 o                         
   3   0   5      84722.57      82971.58      1014.18 o                         
   5   0   5          6.14         19.83        34.13 o                         
   7   0   5       8034.24       7431.21       208.15 o                         
   9   0   5       2487.66       2558.76       205.06 o                         
 -10   1   5        994.69       1102.96       191.34 o                         
  -9   1   5       7416.87       7499.70       239.27 o                         
  -8   1   5       1370.23       1511.92        88.11 o                         
  -7   1   5        451.29        410.42        63.50 o                         
  -6   1   5       1262.46       1430.42        68.09 o                         
  -5   1   5      60031.62      60714.79       591.89 o                         
  -4   1   5      17944.37      18268.12       170.98 o                         
  -3   1   5      11586.60      11744.77       106.68 o                         
  -2   1   5         13.96         24.53        17.00 o                         
  -1   1   5       6348.83       6202.63        51.06 o                         
   0   1   5      18771.51      19631.41       128.24 o                         
   1   1   5     124212.09     127829.94      1058.76 o                         
   2   1   5       4583.60       4390.69        57.75 o                         
   3   1   5       4358.93       4085.37        53.97 o                         
   4   1   5       7338.77       6811.07        93.13 o                         
   5   1   5      10806.95      10315.43       137.57 o                         
   6   1   5       2468.21       2399.60        82.12 o                         
   7   1   5         34.48         59.56        44.53 o                         
   8   1   5        615.09        548.60        73.25 o                         
   9   1   5       6695.14       6810.53       213.46 o                         
 -10   2   5        663.24        735.89       123.38 o                         
  -9   2   5         49.04         62.26        60.30 o                         
  -8   2   5       2811.06       3084.75       118.32 o                         
  -7   2   5       4254.54       4208.36       116.27 o                         
  -6   2   5      18864.85      17789.25       224.30 o                         
  -5   2   5       3589.20       3627.70        85.46 o                         
  -4   2   5       2692.75       3226.82        76.82 o                         
  -3   2   5      19493.88      18986.79       158.24 o                         
  -2   2   5      44679.92      47048.52       346.43 o                         
  -1   2   5       8921.68       8475.26        86.39 o                         
   0   2   5         50.02         59.33        10.16 o                         
   1   2   5       7538.42       6573.10        54.91 o                         
   2   2   5      46003.64      49519.93       366.81 o                         
   3   2   5      26272.81      26315.88       209.29 o                         
   4   2   5      12832.55      12167.13       130.33 o                         
   5   2   5        492.24        722.36        41.66 o                         
   6   2   5       4442.27       4192.10       103.64 o                         
   7   2   5       2435.94       2219.58        88.78 o                         
   8   2   5       9009.95       8805.20       202.57 o                         
   9   2   5        907.03        789.52       108.10 o                         
 -10   3   5       3786.00       3844.36       184.83 o                         
  -9   3   5         29.24         60.46        64.24 o                         
  -8   3   5       7130.04       7172.86       181.18 o                         
  -7   3   5        356.96        407.39        56.31 o                         
  -6   3   5       5783.19       5909.13       112.56 o                         
  -5   3   5       6861.29       6567.25       118.78 o                         
  -4   3   5      46166.87      46644.60       408.17 o                         
  -3   3   5       4854.60       5306.63        57.41 o                         
  -2   3   5        123.76        176.90        12.68 o                         
  -1   3   5        839.75        690.51        21.06 o                         
   0   3   5      24713.45      24755.31       174.00 o                         
   1   3   5       1006.25        844.28        30.99 o                         
   2   3   5       7448.20       7348.15        63.78 o                         
   3   3   5         25.37         67.58        19.49 o                         
   4   3   5      22217.79      23099.92       224.74 o                         
   5   3   5        251.21        154.04        35.64 o                         
   6   3   5       8612.32       8183.18       156.79 o                         
   7   3   5         59.34         83.58        46.60 o                         
   8   3   5       4840.23       4456.19       152.42 o                         
   9   3   5        255.46        263.29        80.40 o                         
 -10   4   5       2087.42       1949.95       150.74 o                         
  -9   4   5        111.20        136.15        65.96 o                         
  -8   4   5       3041.25       3471.14       118.28 o                         
  -7   4   5       1934.37       1945.52        88.26 o                         
  -6   4   5       7576.97       7952.34       128.14 o                         
  -5   4   5       2968.22       2631.24        89.27 o                         
  -4   4   5       3310.08       2817.09        52.87 o                         
  -3   4   5        922.86       1141.68        32.08 o                         
  -2   4   5      94342.55      98217.12       840.05 o                         
  -1   4   5       3008.74       3143.87        47.77 o                         
   0   4   5       1230.74       1163.99        22.44 o                         
   1   4   5       2535.02       3220.07        95.50 o                         
   2   4   5      51854.45      50510.64       378.65 o                         
   3   4   5       4200.15       4314.05        69.16 o                         
   4   4   5      13156.50      13283.63       138.70 o                         
   5   4   5         10.30         17.99        24.53 o                         
   6   4   5       7855.32       7539.43       133.89 o                         
   7   4   5        828.48        691.74        77.26 o                         
   8   4   5       8916.81       8901.44       192.89 o                         
   9   4   5         65.65         28.09        63.98 o                         
  -9   5   5       7518.20       7955.35       238.26 o                         
  -8   5   5       3763.91       3832.05       125.28 o                         
  -7   5   5        162.04        103.55        43.22 o                         
  -6   5   5       1195.72       1078.95        58.52 o                         
  -5   5   5       6055.39       5925.55       120.99 o                         
  -4   5   5      10066.57       9539.73       101.83 o                         
  -3   5   5      10617.89      10708.12        92.55 o                         
  -2   5   5         69.77         60.74        12.46 o                         
  -1   5   5       7130.49       7769.91        75.51 o                         
   0   5   5       3639.78       3269.99        29.26 o                         
   1   5   5      15989.32      15663.75       235.13 o                         
   2   5   5       4309.36       4473.95        41.69 o                         
   3   5   5       1963.76       1874.99        65.25 o                         
   4   5   5       6680.04       7421.76       116.62 o                         
   5   5   5      30185.65      30240.35       305.61 o                         
   6   5   5       3729.93       3794.18       104.00 o                         
   7   5   5        142.87        114.40        51.53 o                         
   8   5   5        661.40        575.91        90.73 o                         
   9   5   5       1917.39       1195.06       390.47 o                         
  -9   6   5         63.09         -0.27        60.57 o                         
  -8   6   5         35.68         -9.78        37.87 o                         
  -7   6   5      25266.52      24909.11       313.50 o                         
  -6   6   5        301.35        455.91        49.93 o                         
  -5   6   5       2947.43       3450.46        68.07 o                         
  -4   6   5          3.96         12.32        23.94 o                         
  -3   6   5      15466.02      14704.11       126.63 o                         
  -2   6   5        676.87        619.89        17.14 o                         
  -1   6   5      31359.22      31243.33       235.34 o                         
   0   6   5          3.22         13.84         8.33 o                         
   1   6   5       9997.72       9147.17        86.92 o                         
   2   6   5       2796.98       2808.54        51.36 o                         
   3   6   5      20954.42      21567.33       179.83 o                         
   4   6   5       4025.02       4163.05        67.45 o                         
   5   6   5         15.30         26.09        34.77 o                         
   6   6   5        622.86        576.25        55.27 o                         
   7   6   5      16434.60      15754.87       261.24 o                         
   8   6   5        413.61        391.63        72.73 o                         
   9   6   5        226.73        260.22        83.65 o                         
  -9   7   5      11931.31      11736.66       287.57 o                         
  -8   7   5        136.04        109.66        62.92 o                         
  -7   7   5       1894.89       1888.62        82.22 o                         
  -6   7   5        171.66        185.91        42.55 o                         
  -5   7   5       9767.68       9561.91       124.06 o                         
  -4   7   5       2666.79       2945.50        57.46 o                         
  -3   7   5       7966.23       8355.87        69.10 o                         
  -2   7   5        630.10       1004.12        46.51 o                         
  -1   7   5      30290.40      32159.64       233.93 o                         
   0   7   5       1112.68       1111.83        25.24 o                         
   1   7   5      15667.29      14803.47       102.40 o                         
   2   7   5        275.55        303.56        14.14 o                         
   3   7   5       2906.95       3157.50        51.32 o                         
   4   7   5       2366.39       2792.97        58.14 o                         
   5   7   5      41318.66      40961.19       421.99 o                         
   6   7   5        510.74        414.63        56.87 o                         
   7   7   5         54.86         34.96        47.19 o                         
   8   7   5         13.64        -55.91        62.36 o                         
   9   7   5       3572.49       3649.91       513.43 o                         
  -9   8   5          1.98         51.31        71.26 o                         
  -8   8   5       3295.52       3303.78       124.87 o                         
  -7   8   5      13499.03      13081.13       207.43 o                         
  -6   8   5      10073.71      10000.20       157.64 o                         
  -5   8   5       1475.99       1712.60        58.51 o                         
  -4   8   5       1668.36       1403.44        38.77 o                         
  -3   8   5      13455.01      12875.95       127.36 o                         
  -2   8   5      24728.65      26207.23       273.33 o                         
  -1   8   5      26278.06      26211.48       250.56 o                         
   0   8   5       2340.72       2233.26        66.68 o                         
   1   8   5       8493.43       8747.01        71.13 o                         
   2   8   5       8882.33       8400.01        77.17 o                         
   3   8   5       8929.48       8947.40        90.11 o                         
   4   8   5       3613.23       3524.03        69.44 o                         
   5   8   5         71.76         53.56        30.64 o                         
   6   8   5       3131.86       2895.64        88.31 o                         
   7   8   5       8571.98       8511.87       182.52 o                         
   8   8   5       1479.94       1355.64       132.63 o                         
   9   8   5        197.90        102.98        85.05 o                         
  -9   9   5       1399.66       1260.71       140.37 o                         
  -8   9   5       7392.64       7295.90       180.15 o                         
  -7   9   5          2.54          1.99        36.07 o                         
  -6   9   5       3953.84       3156.26        96.01 o                         
  -5   9   5        155.53        131.18        35.57 o                         
  -4   9   5      22229.06      23722.79       326.94 o                         
  -3   9   5       2637.05       2264.02        70.91 o                         
  -2   9   5       1758.37       1801.73        89.01 o                         
  -1   9   5      11292.52      10503.11       112.42 o                         
   0   9   5      40219.21      41505.82       316.97 o                         
   1   9   5       4446.07       4989.89        56.92 o                         
   2   9   5       5684.87       5744.18        71.68 o                         
   3   9   5        211.90        209.46        22.00 o                         
   4   9   5      20147.48      21422.55       212.55 o                         
   5   9   5       6757.80       6579.58       126.75 o                         
   6   9   5       9433.24       8995.08       161.21 o                         
   7   9   5         44.99         51.64        67.40 o                         
   8   9   5        531.44        414.03        76.49 o                         
   9   9   5        194.88        102.37        86.80 o                         
  -9  10   5          5.98       -106.89       106.89 o                         
  -8  10   5       6093.39       5951.33       157.63 o                         
  -7  10   5          2.92          0.33        37.60 o                         
  -6  10   5      12831.85      12912.43       195.69 o                         
  -5  10   5        646.60       1054.34        65.09 o                         
  -4  10   5       4181.34       4102.37        62.28 o                         
  -3  10   5        518.10        662.89        52.52 o                         
  -2  10   5      60052.25      60232.25       638.92 o                         
  -1  10   5       3815.58       3631.50        66.58 o                         
   0  10   5       4295.44       4431.76        60.32 o                         
   1  10   5       1508.40       1766.78        31.60 o                         
   2  10   5      19214.15      19334.33       166.61 o                         
   3  10   5       2134.49       2286.10        49.91 o                         
   4  10   5       7020.37       7036.96       116.81 o                         
   5  10   5       1278.52       1283.97        61.83 o                         
   6  10   5       9118.85       9325.12       166.24 o                         
   7  10   5         16.24         49.23        45.06 o                         
   8  10   5       3694.70       4045.37       179.08 o                         
  -9  11   5       1133.79       1234.04       123.98 o                         
  -8  11   5       3658.39       3823.76       139.46 o                         
  -7  11   5        837.12        888.37        77.59 o                         
  -6  11   5       3062.85       3035.54        80.03 o                         
  -5  11   5       7650.81       7433.55       123.28 o                         
  -4  11   5      13306.27      12852.18       115.75 o                         
  -3  11   5       2528.29       3020.14        92.33 o                         
  -2  11   5        976.02        916.38        49.51 o                         
  -1  11   5       1175.88       1372.53        53.89 o                         
   0  11   5      29796.88      29027.01       237.86 o                         
   1  11   5       7676.61       7110.22        77.10 o                         
   2  11   5       4466.00       4971.29        63.05 o                         
   3  11   5        274.23        402.19        38.77 o                         
   4  11   5       8408.27       8458.65       114.55 o                         
   5  11   5       1174.57       1197.26        56.68 o                         
   6  11   5       5366.28       5613.01       143.85 o                         
   7  11   5        135.86        150.38        58.25 o                         
   8  11   5       1279.37       1337.88       138.00 o                         
  -9  12   5          6.94         77.31        88.67 o                         
  -8  12   5       1913.64       1997.38       104.03 o                         
  -7  12   5       5736.70       5402.19       176.33 o                         
  -6  12   5       3761.64       3739.24       108.44 o                         
  -5  12   5        541.96        592.80        37.29 o                         
  -4  12   5         25.96        -12.74        18.67 o                         
  -3  12   5      19950.36      20287.18       280.74 o                         
  -2  12   5      18375.27      15785.25       208.98 o                         
  -1  12   5      16557.25      16603.89       129.90 o                         
   0  12   5        347.60        435.64        25.38 o                         
   1  12   5       7131.74       7756.63        82.96 o                         
   2  12   5       6237.67       5781.23        99.64 o                         
   3  12   5      29849.12      31012.12       309.56 o                         
   4  12   5        910.59       1019.67        54.44 o                         
   5  12   5        240.48        202.51        45.10 o                         
   6  12   5        305.58        309.91        53.07 o                         
   7  12   5       6260.63       6232.67       155.48 o                         
   8  12   5        872.31        727.09       107.07 o                         
  -8  13   5          0.87         29.04        73.54 o                         
  -7  13   5        904.87        763.60        64.47 o                         
  -6  13   5         27.84        122.71        39.97 o                         
  -5  13   5      18982.08      19164.96       214.06 o                         
  -4  13   5          2.36         13.84        41.98 o                         
  -3  13   5       4854.55       4295.70       134.87 o                         
  -2  13   5        142.64        198.69        39.01 o                         
  -1  13   5       8051.72       7401.60        71.91 o                         
   0  13   5         20.69         -5.91        16.88 o                         
   1  13   5      35674.71      35719.67       314.97 o                         
   2  13   5         69.98         63.93        24.29 o                         
   3  13   5        843.93        737.83        53.99 o                         
   4  13   5         22.53         -0.55        24.21 o                         
   5  13   5       7889.08       7784.46       134.68 o                         
   6  13   5        804.64        905.24        72.79 o                         
   7  13   5        195.77        202.83        86.68 o                         
   8  13   5         89.48        109.84        70.82 o                         
  -8  14   5        320.50        401.06       114.99 o                         
  -7  14   5       4677.03       4554.72       124.70 o                         
  -6  14   5        800.33        729.00        48.48 o                         
  -5  14   5       2272.35       1813.26        39.80 o                         
  -4  14   5        446.95        514.47        68.47 o                         
  -3  14   5      18323.31      17704.96       256.78 o                         
  -2  14   5       1327.94       1345.12        64.23 o                         
  -1  14   5       8503.66       7649.93        83.76 o                         
   0  14   5          4.22         30.72        18.48 o                         
   1  14   5       7383.09       6361.22        89.90 o                         
   2  14   5       5763.46       6011.67        92.27 o                         
   3  14   5      26590.43      26209.29       272.24 o                         
   4  14   5        678.27        565.77        45.73 o                         
   5  14   5          1.48         77.94        42.47 o                         
   6  14   5       2468.06       2706.04       139.41 o                         
   7  14   5       5094.11       5356.96       189.98 o                         
   8  14   5       1197.47       1184.78       174.69 o                         
  -8  15   5       2048.34       1992.78       178.67 o                         
  -7  15   5        424.58        425.51        99.17 o                         
  -6  15   5       3173.32       3046.07       114.09 o                         
  -5  15   5       9997.60      10001.92       161.83 o                         
  -4  15   5      16028.65      14668.37       279.79 o                         
  -3  15   5        931.28       1086.04        85.81 o                         
  -2  15   5        415.64        372.52        49.60 o                         
  -1  15   5        642.74        628.31        28.14 o                         
   0  15   5      19495.82      17701.87       184.43 o                         
   1  15   5       8770.05       8278.59       113.97 o                         
   2  15   5       2663.86       3023.25        69.87 o                         
   3  15   5       2144.44       2050.99        79.03 o                         
   4  15   5       6887.10       6916.40       121.61 o                         
   5  15   5       3392.28       3286.46       112.31 o                         
   6  15   5       2743.18       2884.26       102.87 o                         
   7  15   5         42.44         55.17        55.95 o                         
  -8  16   5       1495.02       1459.84       159.88 o                         
  -7  16   5         52.20         59.69        81.19 o                         
  -6  16   5       7284.57       7246.35       229.00 o                         
  -5  16   5        107.69        225.88        74.52 o                         
  -4  16   5       1202.37       1338.29        92.59 o                         
  -3  16   5        102.10        126.85        52.00 o                         
  -2  16   5      12056.44      11173.35       215.56 o                         
  -1  16   5        536.58        790.30        40.20 o                         
   0  16   5         40.59         46.43        25.54 o                         
   1  16   5        295.15        352.06        46.23 o                         
   2  16   5      27840.90      26854.09       286.61 o                         
   3  16   5        572.31        563.40        54.60 o                         
   4  16   5       5185.38       5161.01       114.62 o                         
   5  16   5        145.63        101.34        44.43 o                         
   6  16   5       2794.80       2832.41       131.08 o                         
   7  16   5         96.13         45.21        57.20 o                         
  -7  17   5          1.87        -58.26        77.50 o                         
  -6  17   5       2358.77       2451.44       178.18 o                         
  -5  17   5        243.12        276.03        76.42 o                         
  -4  17   5      17220.12      17315.70       301.34 o                         
  -3  17   5        122.14         55.13        50.80 o                         
  -2  17   5          3.98        -10.35        38.51 o                         
  -1  17   5       3409.48       3124.48        66.96 o                         
   0  17   5      12270.38      12839.25       159.15 o                         
   1  17   5        130.26        175.25        36.33 o                         
   2  17   5       3982.98       3840.37        98.66 o                         
   3  17   5        208.38        300.63        41.27 o                         
   4  17   5       7281.86       7441.16       138.05 o                         
   5  17   5       1023.66       1150.19        79.40 o                         
   6  17   5       2916.66       3217.32       132.64 o                         
   7  17   5          1.36         -4.02        53.39 o                         
  -7  18   5       4561.74       5123.67       340.17 o                         
  -6  18   5       2910.05       3088.97       182.02 o                         
  -5  18   5        761.43        919.15       122.83 o                         
  -4  18   5        307.15        362.76        84.43 o                         
  -3  18   5       6052.59       5714.94       166.44 o                         
  -2  18   5       9716.61      10424.42       204.54 o                         
  -1  18   5       5876.66       5650.20        90.90 o                         
   0  18   5        161.04        169.51        31.62 o                         
   1  18   5       3581.68       3534.00        86.47 o                         
   2  18   5      11326.19      12159.27       171.65 o                         
   3  18   5       6532.78       6537.41       128.83 o                         
   4  18   5       1680.11       1572.99        78.90 o                         
   5  18   5        143.58        165.71        49.70 o                         
   6  18   5       1686.22       1725.09       105.53 o                         
   7  18   5       3325.55       3510.45       232.68 o                         
  -7  19   5         14.50        -89.09        93.34 o                         
  -6  19   5        345.49        544.94       139.92 o                         
  -5  19   5       5988.07       6325.09       215.24 o                         
  -4  19   5       2128.32       2058.00       121.22 o                         
  -3  19   5       7465.32       8097.75       215.87 o                         
  -2  19   5        145.16        194.63        60.26 o                         
  -1  19   5       6291.13       6512.98       101.19 o                         
   0  19   5        546.84        567.21        46.21 o                         
   1  19   5       6946.06       7022.74       130.73 o                         
   2  19   5         29.68         54.15        35.71 o                         
   3  19   5        561.96        609.51        57.54 o                         
   4  19   5        298.26        251.00        54.09 o                         
   5  19   5       8568.93       8593.91       174.55 o                         
   6  19   5        140.19         26.85        47.58 o                         
  -6  20   5        235.35        178.91        92.77 o                         
  -5  20   5       1151.19        836.36       195.46 o                         
  -4  20   5        188.64        106.00        91.17 o                         
  -3  20   5       6855.35       6850.49       189.26 o                         
  -2  20   5        578.09        518.92        51.05 o                         
  -1  20   5      14904.50      15146.05       199.13 o                         
   0  20   5        743.60        767.76        52.09 o                         
   1  20   5       5146.08       5440.76       122.97 o                         
   2  20   5         12.02         -1.33        29.49 o                         
   3  20   5       6121.40       6183.71       145.83 o                         
   4  20   5          7.54         -2.55        34.61 o                         
   5  20   5          2.44         25.09        50.01 o                         
   6  20   5         65.55         46.03        73.87 o                         
  -6  21   5        461.57        381.90       115.08 o                         
  -5  21   5       2768.78       2907.18       218.57 o                         
  -4  21   5       1982.76       1885.98       192.81 o                         
  -3  21   5       3953.51       4144.63       158.25 o                         
  -2  21   5         66.96         83.83        60.49 o                         
  -1  21   5       3117.18       3169.88        79.89 o                         
   0  21   5       7696.55       8026.36       144.86 o                         
   1  21   5       2614.71       2768.11        94.03 o                         
   2  21   5        525.88        504.85        57.72 o                         
   3  21   5         84.84         67.29        44.77 o                         
   4  21   5       3306.69       3373.35       127.92 o                         
   5  21   5       5488.89       5288.66       218.37 o                         
  -5  22   5         14.66        -92.88        92.88 o                         
  -4  22   5        424.14        283.95        87.74 o                         
  -3  22   5        771.14        746.41       104.51 o                         
  -2  22   5      10336.24      10333.03       313.79 o                         
  -1  22   5       1398.95       1248.91        59.58 o                         
   0  22   5        702.36        614.82        61.74 o                         
   1  22   5       1240.02       1292.00        81.92 o                         
   2  22   5       3441.82       3564.21       115.81 o                         
   3  22   5       1007.83        991.58        78.71 o                         
   4  22   5       1896.47       1955.61       101.75 o                         
   5  22   5        114.25         79.61        71.08 o                         
  -5  23   5          1.56         -6.12        74.83 o                         
  -4  23   5       4724.74       4374.84       194.29 o                         
  -3  23   5         96.38        183.37        82.39 o                         
  -2  23   5          8.72        -18.63        59.00 o                         
  -1  23   5         52.47        106.65        65.46 o                         
   0  23   5       9634.87       9474.22       173.31 o                         
   1  23   5         78.55         31.41        39.90 o                         
   2  23   5        945.77       1110.35        83.24 o                         
   3  23   5        324.58        347.13        67.65 o                         
   4  23   5       5084.53       4838.99       179.24 o                         
  -4  24   5        111.88         67.89        83.71 o                         
  -3  24   5       1193.95        984.21       229.87 o                         
  -2  24   5       7701.68       7813.09       275.14 o                         
  -1  24   5        590.05        499.52       105.27 o                         
   0  24   5        528.03        487.59        82.97 o                         
   1  24   5        215.72        247.14        54.71 o                         
   2  24   5       3081.28       3371.37       124.62 o                         
   3  24   5       1602.35       1473.89       112.56 o                         
   4  24   5       1303.49        708.05       187.82 o                         
  -3  25   5        685.17        506.97       166.13 o                         
  -2  25   5         31.56         30.61        76.77 o                         
  -1  25   5       2160.48       1915.10       241.02 o                         
   0  25   5       2732.51       3167.27       165.05 o                         
   1  25   5       3943.43       3834.91       176.62 o                         
   2  25   5        258.16        283.04        79.48 o                         
   3  25   5       1122.39        715.77       202.70 o                         
  -2  26   5        165.76         97.73        81.20 o                         
  -1  26   5       2793.03       2859.93       188.59 o                         
   0  26   5         35.44        -18.71        63.22 o                         
   1  26   5        583.74        592.93       100.45 o                         
 -10   0   6        307.46       -169.95       387.08 o                         
  -8   0   6       2820.76       2909.55       157.57 o                         
  -6   0   6      14026.72      13848.83       253.75 o                         
  -4   0   6      38626.30      37338.84       479.86 o                         
  -2   0   6      41356.02      40492.14       779.75 o                         
   0   0   6        952.93       1475.57        83.49 o                         
   2   0   6     117051.31     115176.72      1434.60 o                         
   4   0   6       2957.86       3085.50        84.42 o                         
   6   0   6       7099.18       7460.21       181.55 o                         
   8   0   6       9777.99       9600.78       285.10 o                         
 -10   1   6       5387.41       5697.86       220.07 o                         
  -9   1   6       1508.97       1579.47       111.42 o                         
  -8   1   6       2630.67       2627.98       109.07 o                         
  -7   1   6          2.08          1.93        43.37 o                         
  -6   1   6       2825.97       2625.84        75.69 o                         
  -5   1   6      13007.49      12448.32       143.64 o                         
  -4   1   6      53881.52      54762.71       490.62 o                         
  -3   1   6       3828.88       4209.68        58.90 o                         
  -2   1   6       3268.98       3280.83        41.78 o                         
  -1   1   6       3390.66       3806.65        41.36 o                         
   0   1   6      22206.59      21981.56       249.48 o                         
   1   1   6       4892.04       4193.05        66.27 o                         
   2   1   6       1879.48       1886.01        30.01 o                         
   3   1   6       2781.03       2406.00        40.11 o                         
   4   1   6      25702.43      25362.26       239.92 o                         
   5   1   6       6722.56       7269.80       111.59 o                         
   6   1   6        936.19       1219.94        67.94 o                         
   7   1   6         27.14         70.72        44.51 o                         
   8   1   6       5677.49       5664.49       168.25 o                         
   9   1   6       1297.49       1177.86       129.05 o                         
 -10   2   6        448.21        490.98       111.15 o                         
  -9   2   6        566.10        649.77        85.70 o                         
  -8   2   6        361.95        449.43        70.09 o                         
  -7   2   6       8206.95       7904.38       163.72 o                         
  -6   2   6        878.31       1002.30        63.27 o                         
  -5   2   6        534.35        786.17        41.87 o                         
  -4   2   6      12397.44      12218.62       123.80 o                         
  -3   2   6      27734.41      26306.11       216.07 o                         
  -2   2   6      16641.39      16931.88       128.83 o                         
  -1   2   6       9527.84       8219.93        81.89 o                         
   0   2   6       3154.59       2701.41        52.55 o                         
   1   2   6      12772.93      12358.28        97.16 o                         
   2   2   6      28520.62      29940.07       225.50 o                         
   3   2   6      23270.46      23138.69       197.95 o                         
   4   2   6       2973.90       2758.00        58.30 o                         
   5   2   6       2355.72       2355.31        66.26 o                         
   6   2   6       1402.13       1510.70        69.01 o                         
   7   2   6       8775.01       9106.86       171.03 o                         
   8   2   6       3904.12       4026.69       149.51 o                         
   9   2   6         12.36          4.96        56.50 o                         
 -10   3   6        436.92        306.45        91.02 o                         
  -9   3   6       8882.89       8888.26       220.74 o                         
  -8   3   6        113.37        164.12        60.96 o                         
  -7   3   6        402.97        263.97        49.69 o                         
  -6   3   6        207.46        171.93        40.73 o                         
  -5   3   6      50162.64      49025.04       474.42 o                         
  -4   3   6        993.62        843.18        34.62 o                         
  -3   3   6       2054.20       1796.82        34.79 o                         
  -2   3   6         23.89         47.23        13.97 o                         
  -1   3   6      30930.30      31643.35       226.56 o                         
   0   3   6       4135.68       4652.71        43.42 o                         
   1   3   6      36587.95      37310.42       280.89 o                         
   2   3   6         79.08         82.08        26.25 o                         
   3   3   6       9710.42       9820.88       103.18 o                         
   4   3   6        576.21        475.04        30.48 o                         
   5   3   6      22956.46      22708.58       244.90 o                         
   6   3   6        533.72        707.93        54.80 o                         
   7   3   6         97.62         40.76        42.67 o                         
   8   3   6        113.92         67.90        57.20 o                         
   9   3   6       5649.42       5702.81       194.01 o                         
  -9   4   6        562.37        626.79       105.97 o                         
  -8   4   6       2395.57       2606.48       113.07 o                         
  -7   4   6      18814.25      18717.34       257.86 o                         
  -6   4   6        942.13       1094.44        60.40 o                         
  -5   4   6         10.34         56.96        28.33 o                         
  -4   4   6         38.84         37.95        18.97 o                         
  -3   4   6      23305.21      22433.64       184.82 o                         
  -2   4   6      16277.86      15811.82       125.71 o                         
  -1   4   6       4002.78       4999.71        67.60 o                         
   0   4   6        105.05         46.58         7.80 o                         
   1   4   6      36293.25      36600.93       343.01 o                         
   2   4   6        766.87        908.61        29.74 o                         
   3   4   6      28781.45      28598.06       246.11 o                         
   4   4   6         16.30         49.99        25.16 o                         
   5   4   6       2453.27       2405.38        69.90 o                         
   6   4   6       4198.79       4210.58        99.36 o                         
   7   4   6      12030.43      12131.11       209.17 o                         
   8   4   6        558.73        400.57        77.81 o                         
   9   4   6          3.38         22.39        63.31 o                         
  -9   5   6       4516.67       4717.07       184.10 o                         
  -8   5   6       1746.37       1709.22       147.69 o                         
  -7   5   6         65.93         92.11        41.49 o                         
  -6   5   6       4415.45       4007.96        89.78 o                         
  -5   5   6      13305.56      13351.02       151.10 o                         
  -4   5   6      11997.52      11541.81       122.41 o                         
  -3   5   6       3230.16       2891.77        47.23 o                         
  -2   5   6       5154.23       5215.76       125.41 o                         
  -1   5   6      25256.14      24028.83       170.43 o                         
   0   5   6      54993.50      55147.70       398.42 o                         
   1   5   6       7863.63       8420.04       132.67 o                         
   2   5   6         63.28         44.06        11.89 o                         
   3   5   6       3468.27       3716.33        47.66 o                         
   4   5   6       4956.74       4672.18        80.90 o                         
   5   5   6       7625.69       6903.69       119.11 o                         
   6   5   6       7621.80       7561.18       137.50 o                         
   7   5   6        614.69        674.50        70.00 o                         
   8   5   6       2942.59       2725.28       133.63 o                         
   9   5   6       1735.22       2049.47       143.15 o                         
  -9   6   6         34.89        -31.08        60.95 o                         
  -8   6   6      13768.12      13443.50       234.44 o                         
  -7   6   6       1836.99       2046.85        87.22 o                         
  -6   6   6      10793.42      11072.69       154.09 o                         
  -5   6   6        103.10        120.66        27.60 o                         
  -4   6   6       3051.36       3392.91        80.85 o                         
  -3   6   6       1204.52       1259.34        32.82 o                         
  -2   6   6      49061.66      50133.21       420.28 o                         
  -1   6   6        856.19        940.61        23.24 o                         
   0   6   6       4282.01       3204.67        58.46 o                         
   1   6   6        497.49        545.68        49.60 o                         
   2   6   6      23842.57      25232.18       184.96 o                         
   3   6   6       2895.05       3010.20        50.48 o                         
   4   6   6       2340.03       2129.59        49.59 o                         
   5   6   6         90.78         84.39        33.68 o                         
   6   6   6      16069.02      15716.58       221.21 o                         
   7   6   6       1587.32       1589.24        92.13 o                         
   8   6   6       5276.80       5388.08       167.29 o                         
   9   6   6         89.05         63.71        74.24 o                         
  -9   7   6        362.84        392.72       100.03 o                         
  -8   7   6       2760.10       2889.15       123.05 o                         
  -7   7   6         94.85        188.74        49.92 o                         
  -6   7   6       8854.46       9148.71       138.06 o                         
  -5   7   6        335.31        268.44        33.83 o                         
  -4   7   6      16227.67      16167.87       159.41 o                         
  -3   7   6        185.03        304.93        32.30 o                         
  -2   7   6       3309.45       3391.91        66.52 o                         
  -1   7   6       6276.94       5314.81        59.08 o                         
   0   7   6      73148.73      74199.48       580.96 o                         
   1   7   6       1681.32       1934.82        81.05 o                         
   2   7   6        820.18        830.83        13.21 o                         
   3   7   6        825.92        986.28        31.82 o                         
   4   7   6      21656.77      20563.09       199.16 o                         
   5   7   6       2616.41       2581.92        72.30 o                         
   6   7   6       6770.61       6948.12       135.98 o                         
   7   7   6         11.13         -2.97        47.36 o                         
   8   7   6       3390.37       3737.47       136.63 o                         
   9   7   6         97.80         35.37        73.92 o                         
  -9   8   6        238.12        222.33        96.26 o                         
  -8   8   6      10840.67      11053.38       212.32 o                         
  -7   8   6       8050.90       7713.19       164.60 o                         
  -6   8   6       4857.65       5128.02       104.15 o                         
  -5   8   6        614.84        722.79        36.65 o                         
  -4   8   6        881.81        958.84        33.41 o                         
  -3   8   6       7214.72       7271.26       128.62 o                         
  -2   8   6      13018.04      12177.20       153.76 o                         
  -1   8   6       2810.85       3444.22        47.00 o                         
   0   8   6       2317.44       2693.21        36.45 o                         
   1   8   6       8338.82       8242.44        62.37 o                         
   2   8   6       5434.92       4913.55        69.66 o                         
   3   8   6       8018.44       8133.80        79.59 o                         
   4   8   6       2299.82       2352.82        54.62 o                         
   5   8   6       2004.27       1798.49        77.23 o                         
   6   8   6      12436.72      12457.85       194.24 o                         
   7   8   6       5985.32       6350.60       147.17 o                         
   8   8   6       1751.08        277.46       162.55 o                         
   9   8   6         54.42         59.35        64.00 o                         
  -9   9   6       3934.53       3847.15       186.52 o                         
  -8   9   6        312.86        313.92        63.13 o                         
  -7   9   6         34.45        -14.82        35.95 o                         
  -6   9   6       2315.85       2699.51        74.74 o                         
  -5   9   6      18171.83      19993.99       206.75 o                         
  -4   9   6       3362.77       3567.38        60.97 o                         
  -3   9   6       3389.49       2907.54        83.85 o                         
  -2   9   6        231.19        274.38        34.13 o                         
  -1   9   6      33014.22      33475.79       269.57 o                         
   0   9   6      16971.80      17058.78       136.85 o                         
   1   9   6      20382.46      20241.15       159.28 o                         
   2   9   6        498.84        540.15        36.16 o                         
   3   9   6       6671.95       6469.96        74.04 o                         
   4   9   6       1730.27       1609.30        59.65 o                         
   5   9   6      17209.74      16770.92       204.34 o                         
   6   9   6       1359.63       1289.21        70.41 o                         
   7   9   6          4.92          2.48        45.88 o                         
   8   9   6        822.98        505.07       138.10 o                         
  -9  10   6        652.46        564.94        99.33 o                         
  -8  10   6        232.45        255.15        61.67 o                         
  -7  10   6      17542.07      17824.14       257.52 o                         
  -6  10   6        108.19        214.12        39.01 o                         
  -5  10   6        911.22        817.54        38.67 o                         
  -4  10   6       1582.94       1950.39        52.75 o                         
  -3  10   6      26055.45      27623.27       343.65 o                         
  -2  10   6        926.23        946.82        56.37 o                         
  -1  10   6       8728.18       7637.42       102.56 o                         
   0  10   6         17.43         85.27        16.76 o                         
   1  10   6      23865.32      25222.70       203.22 o                         
   2  10   6       1675.21       1587.39        37.39 o                         
   3  10   6      16795.46      15438.13       154.87 o                         
   4  10   6         15.57         32.73        21.57 o                         
   5  10   6       2316.00       2250.04        67.50 o                         
   6  10   6        141.14        225.19        49.56 o                         
   7  10   6      12759.80      12768.12       252.50 o                         
   8  10   6         21.29         27.63        54.32 o                         
  -9  11   6       2685.82       2462.85       207.41 o                         
  -8  11   6        931.79        869.76        78.78 o                         
  -7  11   6        217.02        279.64        50.52 o                         
  -6  11   6       2893.28       3017.90        97.35 o                         
  -5  11   6      13405.88      13675.09       208.41 o                         
  -4  11   6       5474.16       5906.07       160.81 o                         
  -3  11   6       3396.06       3616.30        92.84 o                         
  -2  11   6       3101.70       3294.05        77.45 o                         
  -1  11   6      33274.32      34318.00       286.30 o                         
   0  11   6       8665.57       8693.97        79.71 o                         
   1  11   6      11404.41      11265.12       109.40 o                         
   2  11   6       1234.63       1222.90        32.26 o                         
   3  11   6       4071.87       4019.59        63.08 o                         
   4  11   6       6842.32       6290.85       101.41 o                         
   5  11   6       8409.55       7967.83       150.97 o                         
   6  11   6         35.76         59.83        50.74 o                         
   7  11   6        256.45        245.93        64.06 o                         
   8  11   6        672.85        723.10        92.80 o                         
  -9  12   6         48.91        -75.86       247.96 o                         
  -8  12   6       2663.31       2564.65       177.25 o                         
  -7  12   6       3730.61       3588.15       145.79 o                         
  -6  12   6       5711.40       5802.03       131.11 o                         
  -5  12   6         15.28          2.35        29.08 o                         
  -4  12   6      12667.89      12822.53       271.78 o                         
  -3  12   6       3858.60       3141.39        93.00 o                         
  -2  12   6      17254.91      17194.33       235.61 o                         
  -1  12   6       3980.26       4462.57        61.74 o                         
   0  12   6        247.95        229.52        21.49 o                         
   1  12   6       2724.63       2772.17        62.68 o                         
   2  12   6      25816.55      24894.96       232.73 o                         
   3  12   6       3531.72       3680.02        64.43 o                         
   4  12   6       1526.57       1322.12        48.06 o                         
   5  12   6       1516.26       1610.04        74.15 o                         
   6  12   6       4583.82       4385.67       110.56 o                         
   7  12   6       3020.92       2961.86       232.96 o                         
   8  12   6       2334.04       2676.44       145.72 o                         
  -8  13   6        919.81        783.83       129.24 o                         
  -7  13   6         54.32         44.57        37.09 o                         
  -6  13   6       8771.30       8602.77       122.61 o                         
  -5  13   6        320.84         84.50        57.29 o                         
  -4  13   6      29754.48      30132.33       428.30 o                         
  -3  13   6       1071.97       1187.85        96.59 o                         
  -2  13   6       1893.23       1626.10        66.66 o                         
  -1  13   6        148.28         95.67        18.28 o                         
   0  13   6      22852.16      23943.30       264.54 o                         
   1  13   6       2170.79       2374.72        49.70 o                         
   2  13   6       2514.33       2437.32        49.29 o                         
   3  13   6          3.90         11.02        22.05 o                         
   4  13   6      17814.64      18515.07       217.19 o                         
   5  13   6        301.96        311.26        43.57 o                         
   6  13   6       1897.38       1878.11        82.53 o                         
   7  13   6         63.68         12.15        47.55 o                         
   8  13   6       2540.98       2186.19       388.37 o                         
  -8  14   6       2974.54       3125.19       191.99 o                         
  -7  14   6        917.80        844.65       117.31 o                         
  -6  14   6       5573.41       4921.03        98.88 o                         
  -5  14   6         40.75         73.81        55.27 o                         
  -4  14   6       4459.00       4153.66       134.62 o                         
  -3  14   6       7002.70       6534.60       142.64 o                         
  -2  14   6       8127.84       8397.33       152.06 o                         
  -1  14   6       1120.23       1196.24        34.01 o                         
   0  14   6        295.65        234.18        23.64 o                         
   1  14   6       3217.67       3304.80        60.62 o                         
   2  14   6      24595.57      25698.37       294.80 o                         
   3  14   6       3300.75       3250.72        92.14 o                         
   4  14   6        913.38       1024.19        49.30 o                         
   5  14   6        246.64        364.41        44.79 o                         
   6  14   6       3008.89       3006.82       106.30 o                         
   7  14   6       1196.33       1146.28       104.18 o                         
   8  14   6       3264.96       2894.67       581.49 o                         
  -8  15   6        403.21        402.54       113.57 o                         
  -7  15   6          2.91        -84.72        84.72 o                         
  -6  15   6        719.74        826.70       106.51 o                         
  -5  15   6      12236.09      11384.69       258.83 o                         
  -4  15   6       9790.00       9101.13       194.90 o                         
  -3  15   6       5315.83       5854.48       144.99 o                         
  -2  15   6       1756.53       1768.97        81.08 o                         
  -1  15   6       2472.67       2364.01        53.89 o                         
   0  15   6       4436.46       4412.33        66.71 o                         
   1  15   6       6670.94       7618.70        99.49 o                         
   2  15   6       1094.36       1015.77        42.91 o                         
   3  15   6       2674.94       3042.45        73.95 o                         
   4  15   6       7161.03       7505.40       121.65 o                         
   5  15   6       3884.44       3912.97       147.65 o                         
   6  15   6        456.30        471.71        82.35 o                         
   7  15   6        199.49        256.70        74.28 o                         
  -8  16   6          5.19        272.91       116.51 o                         
  -7  16   6       6354.77       6145.83       276.01 o                         
  -6  16   6        253.60        208.58        80.56 o                         
  -5  16   6         87.51         74.04        65.96 o                         
  -4  16   6       1266.89       1366.85       104.34 o                         
  -3  16   6      21531.74      19921.66       329.04 o                         
  -2  16   6        133.89        150.75        51.85 o                         
  -1  16   6       5464.62       5716.67        74.60 o                         
   0  16   6         43.33         28.09        21.93 o                         
   1  16   6      10673.39      10745.06       130.14 o                         
   2  16   6       2560.96       2386.18        62.25 o                         
   3  16   6      22662.18      23532.54       267.84 o                         
   4  16   6          3.60        -40.26        40.26 o                         
   5  16   6        526.72        499.81        53.79 o                         
   6  16   6        157.99        190.20        57.29 o                         
   7  16   6       5206.24       5209.08       237.91 o                         
  -7  17   6         34.83        -51.74        90.34 o                         
  -6  17   6       1294.05       1332.42       125.23 o                         
  -5  17   6      12639.68      12071.52       271.92 o                         
  -4  17   6        792.19        648.66        86.52 o                         
  -3  17   6       3607.75       3339.41       126.82 o                         
  -2  17   6         44.38         88.07        46.46 o                         
  -1  17   6       5297.92       5348.06        80.61 o                         
   0  17   6       2310.09       2606.12        62.69 o                         
   1  17   6       5800.17       5389.51        96.79 o                         
   2  17   6        343.47        369.98        41.78 o                         
   3  17   6       4104.81       4274.84        92.05 o                         
   4  17   6        891.14       1046.72        76.40 o                         
   5  17   6       6181.09       5997.46       155.95 o                         
   6  17   6        319.47        164.68        66.89 o                         
   7  17   6        427.85        341.45       119.24 o                         
  -7  18   6       2178.80       2338.49       206.19 o                         
  -6  18   6       1871.34       1956.34       163.80 o                         
  -5  18   6        198.93        239.96        86.17 o                         
  -4  18   6        775.50        859.47        92.01 o                         
  -3  18   6       5407.24       5708.75       165.88 o                         
  -2  18   6       9454.31       9082.49       204.59 o                         
  -1  18   6       2375.24       2020.02        66.98 o                         
   0  18   6        267.98        358.50        39.37 o                         
   1  18   6       6370.12       6264.55       103.59 o                         
   2  18   6       6639.01       6820.41       158.97 o                         
   3  18   6       5768.06       5739.07       111.05 o                         
   4  18   6        294.84        318.71        48.58 o                         
   5  18   6        255.67        214.30        50.25 o                         
   6  18   6       4022.72       4180.53       186.52 o                         
  -7  19   6         21.41         25.48       101.54 o                         
  -6  19   6       4704.80       4825.61       396.47 o                         
  -5  19   6       1028.03        881.20       108.23 o                         
  -4  19   6       5677.85       5455.61       180.09 o                         
  -3  19   6        498.21        551.21        79.47 o                         
  -2  19   6       2920.13       3126.45       121.34 o                         
  -1  19   6        509.92        598.01        33.69 o                         
   0  19   6      17883.65      17104.76       258.21 o                         
   1  19   6        421.94        498.73        46.21 o                         
   2  19   6        177.71        101.76        36.29 o                         
   3  19   6        212.33        180.49        45.10 o                         
   4  19   6       6551.95       6170.81       155.47 o                         
   5  19   6        197.57         92.75        45.46 o                         
   6  19   6       2574.83       2653.70       179.39 o                         
  -6  20   6       1819.16       1519.08       338.97 o                         
  -5  20   6        301.93        343.20       103.53 o                         
  -4  20   6       1307.52       1301.54       119.67 o                         
  -3  20   6        179.47        184.21        67.28 o                         
  -2  20   6      12986.62      13046.10       254.01 o                         
  -1  20   6         36.74        -23.11        38.54 o                         
   0  20   6       1527.99       1433.98        63.02 o                         
   1  20   6         54.67         42.56        36.42 o                         
   2  20   6       8969.83       8627.40       149.46 o                         
   3  20   6          7.46         12.47        41.88 o                         
   4  20   6       1092.17       1045.72        75.94 o                         
   5  20   6         90.27         17.67        78.34 o                         
   6  20   6       5443.54       5445.73       222.89 o                         
  -6  21   6       2261.75       1846.89       452.58 o                         
  -5  21   6       1169.89       1184.01       246.12 o                         
  -4  21   6       3050.96       3395.37       171.55 o                         
  -3  21   6         18.64         56.64        87.86 o                         
  -2  21   6        386.62        423.57        77.79 o                         
  -1  21   6       5916.57       5891.49        94.72 o                         
   0  21   6       9453.49       9678.82       171.18 o                         
   1  21   6       2784.66       2774.18        98.76 o                         
   2  21   6        330.59        310.87        58.17 o                         
   3  21   6        486.47        384.96        55.38 o                         
   4  21   6       3743.42       3666.93       185.16 o                         
   5  21   6       2616.29       2509.58       216.45 o                         
  -5  22   6        137.84         33.28        81.60 o                         
  -4  22   6        105.81        227.31        84.62 o                         
  -3  22   6       5949.05       5878.38       208.55 o                         
  -2  22   6       2459.77       2680.90       150.51 o                         
  -1  22   6       3149.79       3135.00       156.48 o                         
   0  22   6        575.17        478.13        49.37 o                         
   1  22   6       3450.16       3516.96       100.25 o                         
   2  22   6        899.71        876.93        71.98 o                         
   3  22   6       2459.51       2439.30       110.12 o                         
   4  22   6        359.33        304.43        89.28 o                         
   5  22   6        925.68        762.64       215.09 o                         
  -5  23   6       4000.06       4340.58       406.33 o                         
  -4  23   6          1.36         51.98        74.49 o                         
  -3  23   6        471.70        682.16       108.71 o                         
  -2  23   6        238.97        194.75        78.02 o                         
  -1  23   6       8711.02       9131.15       259.12 o                         
   0  23   6         15.28         66.59        47.15 o                         
   1  23   6       5075.13       5237.13       128.49 o                         
   2  23   6         37.92         23.54        48.62 o                         
   3  23   6       1521.81       1388.24       124.79 o                         
   4  23   6         82.70        -34.46        70.76 o                         
  -4  24   6        577.08        610.89       116.59 o                         
  -3  24   6       2628.47       2963.30       195.86 o                         
  -2  24   6       1355.00       1519.11       134.67 o                         
  -1  24   6       1407.60       1493.41       127.18 o                         
   0  24   6         93.87        127.16        69.75 o                         
   1  24   6       1570.15       1246.02        88.69 o                         
   2  24   6       1981.84       1865.64       151.59 o                         
   3  24   6       2417.10       2187.65       155.18 o                         
  -3  25   6        297.96        259.34        97.38 o                         
  -2  25   6        960.13        816.19       130.62 o                         
  -1  25   6       2295.91       2680.68       159.63 o                         
   0  25   6       3521.67       3823.39       183.61 o                         
   1  25   6       1848.43       1738.55       155.64 o                         
   2  25   6        290.76        333.03        80.72 o                         
  -1  26   6        186.15        102.51        98.53 o                         
   0  26   6          2.56        -19.37        89.66 o                         
   1  26   6          0.58         30.09        73.58 o                         
  -9   0   7       4143.49       4202.35       227.56 o                         
  -7   0   7      12395.10      13519.82       286.74 o                         
  -5   0   7         42.56         97.00        41.62 o                         
  -3   0   7      50224.26      46158.02       613.68 o                         
  -1   0   7       1926.29       1912.54        55.25 o                         
   1   0   7       9903.79       7873.32        91.96 o                         
   3   0   7      19159.23      18179.67       230.59 o                         
   5   0   7      13850.75      14064.95       254.18 o                         
   7   0   7       2915.07       2885.25       181.27 o                         
   9   0   7        282.21        261.91       123.11 o                         
  -9   1   7       4390.23       4532.29       156.33 o                         
  -8   1   7        147.87        230.38        65.12 o                         
  -7   1   7        636.21        731.00        70.91 o                         
  -6   1   7       2480.12       2716.93        78.69 o                         
  -5   1   7      36168.69      36149.37       379.70 o                         
  -4   1   7       4100.69       3709.11        64.27 o                         
  -3   1   7         47.43         26.50        17.74 o                         
  -2   1   7       2827.14       2880.51        46.45 o                         
  -1   1   7      20256.13      18912.04       219.99 o                         
   0   1   7       4644.68       4173.15        44.95 o                         
   1   1   7       4382.27       4634.80        45.69 o                         
   2   1   7       1110.22       1081.35        40.35 o                         
   3   1   7      27562.68      26752.13       230.97 o                         
   4   1   7       7437.98       7451.69       101.02 o                         
   5   1   7      16382.00      16042.03       184.81 o                         
   6   1   7        588.25        532.56        53.16 o                         
   7   1   7       1103.68       1182.34        75.73 o                         
   8   1   7       1157.57       1246.84        92.79 o                         
   9   1   7       6811.55       6945.60       222.90 o                         
  -9   2   7        824.39        884.18       105.13 o                         
  -8   2   7       7385.82       7656.21       185.76 o                         
  -7   2   7       3737.96       3906.75       113.73 o                         
  -6   2   7       2468.01       2544.09        79.23 o                         
  -5   2   7        552.44        613.14        41.33 o                         
  -4   2   7       7886.03       7747.30        92.96 o                         
  -3   2   7      20538.08      19600.49       175.45 o                         
  -2   2   7      25721.77      22806.71       197.86 o                         
  -1   2   7       1529.97       1528.73        34.73 o                         
   0   2   7       3161.51       1837.29        39.30 o                         
   1   2   7      20254.29      21540.07       153.69 o                         
   2   2   7      50931.12      51940.61       403.52 o                         
   3   2   7      11784.11      11487.29       109.14 o                         
   4   2   7          1.78         10.93        23.46 o                         
   5   2   7       2409.00       2284.19        73.51 o                         
   6   2   7       7255.50       7502.55       154.37 o                         
   7   2   7        449.43        490.42        63.12 o                         
   8   2   7       1734.32       1923.37       112.14 o                         
   9   2   7         57.70         55.55        65.31 o                         
  -9   3   7        275.18        350.54        88.85 o                         
  -8   3   7       1390.88       1435.15       138.32 o                         
  -7   3   7        726.83        702.58        76.15 o                         
  -6   3   7      11258.46      12040.27       179.73 o                         
  -5   3   7         14.37         34.16        25.31 o                         
  -4   3   7      19271.41      18385.87       175.79 o                         
  -3   3   7       2107.43       1729.23        45.61 o                         
  -2   3   7      23527.22      22923.73       179.67 o                         
  -1   3   7       2241.34       3137.62        56.09 o                         
   0   3   7      47531.18      47270.71       355.93 o                         
   1   3   7       5198.40       4718.60        40.95 o                         
   2   3   7       1880.34       1740.03        27.91 o                         
   3   3   7       1606.95       1347.36        40.26 o                         
   4   3   7      17921.15      16462.79       171.90 o                         
   5   3   7         97.29        164.49        32.72 o                         
   6   3   7       1316.34       1548.51        68.79 o                         
   7   3   7         11.57        -44.26        44.26 o                         
   8   3   7       7360.56       7134.74       202.66 o                         
   9   3   7        231.70        232.16        81.73 o                         
  -9   4   7        153.39        198.86        79.73 o                         
  -8   4   7       9298.30       9772.10       208.98 o                         
  -7   4   7       3259.96       3822.59       123.32 o                         
  -6   4   7       2026.19       2009.44        70.55 o                         
  -5   4   7          1.95         -4.28        23.79 o                         
  -4   4   7      13048.96      12891.80       140.74 o                         
  -3   4   7         95.00        255.44        26.23 o                         
  -2   4   7      45329.20      48741.61       388.05 o                         
  -1   4   7        373.02        430.84        21.59 o                         
   0   4   7       5902.07       7147.09        58.56 o                         
   1   4   7       9980.79       8333.54       104.62 o                         
   2   4   7      33299.85      32335.87       230.87 o                         
   3   4   7         40.66         48.94        18.96 o                         
   4   4   7        140.64        259.87        32.41 o                         
   5   4   7       1576.80       1624.35        63.25 o                         
   6   4   7      12477.59      12761.07       190.64 o                         
   7   4   7       3260.35       3419.45       117.61 o                         
   8   4   7       2720.72       2879.24       127.71 o                         
   9   4   7        237.71        304.85        86.54 o                         
  -9   5   7       3122.07       3581.06       206.53 o                         
  -8   5   7        516.76        434.93        73.54 o                         
  -7   5   7       5906.10       5744.44       135.90 o                         
  -6   5   7       6610.89       6533.57       117.09 o                         
  -5   5   7      11119.84      11507.76       137.90 o                         
  -4   5   7       3586.24       3633.61        62.52 o                         
  -3   5   7          4.63         26.67        22.18 o                         
  -2   5   7      10440.60       9648.25       111.34 o                         
  -1   5   7      60656.36      60084.35       508.82 o                         
   0   5   7      25144.74      26179.72       421.05 o                         
   1   5   7      13126.20      12374.45       132.21 o                         
   2   5   7        520.52        682.52        47.41 o                         
   3   5   7       2251.19       1929.94        43.95 o                         
   4   5   7       9290.91       9166.85       113.32 o                         
   5   5   7      13291.40      13582.60       170.52 o                         
   6   5   7       1122.00       1275.77        70.99 o                         
   7   5   7        553.66        581.94        65.91 o                         
   8   5   7       4686.80       4846.86       161.62 o                         
   9   5   7       1898.33       1755.87       301.12 o                         
  -9   6   7       1606.86       1423.66       166.77 o                         
  -8   6   7        553.95        497.35        71.13 o                         
  -7   6   7      18446.71      18884.39       258.82 o                         
  -6   6   7        604.26        528.28        46.31 o                         
  -5   6   7       1393.14       1654.53        52.34 o                         
  -4   6   7       1705.47       1498.36        41.10 o                         
  -3   6   7      15935.70      15132.78       131.67 o                         
  -2   6   7       1902.36       1975.22        34.31 o                         
  -1   6   7       9510.90       9704.46        82.02 o                         
   0   6   7         43.50         37.72         8.43 o                         
   1   6   7      36145.90      38685.71       378.93 o                         
   2   6   7       2836.01       3033.22        65.33 o                         
   3   6   7       3856.76       4042.17        77.58 o                         
   4   6   7        132.45        152.70        24.19 o                         
   5   6   7       7446.29       7114.84       124.34 o                         
   6   6   7       1194.39       1100.55        73.70 o                         
   7   6   7      12951.33      13046.86       247.44 o                         
   8   6   7        404.49        232.32        69.35 o                         
   9   6   7        122.71        179.93        74.64 o                         
  -9   7   7       3688.55       3741.84       449.37 o                         
  -8   7   7         19.52         66.85        51.67 o                         
  -7   7   7       6970.19       7006.04       140.98 o                         
  -6   7   7        349.54        460.94        47.56 o                         
  -5   7   7      18213.93      17489.26       186.38 o                         
  -4   7   7         14.94         33.11        21.00 o                         
  -3   7   7        173.92        275.24        18.20 o                         
  -2   7   7       3182.64       3204.08        36.56 o                         
  -1   7   7      86330.18      88477.68       735.69 o                         
   0   7   7       8275.51       9063.01        69.47 o                         
   1   7   7      11068.36      10489.17       134.88 o                         
   2   7   7         37.70         37.27        26.42 o                         
   3   7   7       5883.28       5391.04        67.01 o                         
   4   7   7         37.43         69.08        22.05 o                         
   5   7   7      19400.96      20237.28       231.77 o                         
   6   7   7         90.04        116.47        48.50 o                         
   7   7   7       2275.14       2443.34       113.72 o                         
   8   7   7        406.55        268.45        79.47 o                         
  -9   8   7        848.85        693.84       108.30 o                         
  -8   8   7       4994.30       5041.17       149.41 o                         
  -7   8   7      13305.95      12904.62       223.70 o                         
  -6   8   7       3828.62       3539.63        85.12 o                         
  -5   8   7         53.70         49.55        25.49 o                         
  -4   8   7       3299.51       3273.96        70.77 o                         
  -3   8   7      12878.40      12652.05       168.91 o                         
  -2   8   7      13994.76      14534.15       170.02 o                         
  -1   8   7       1370.65       1337.20        28.25 o                         
   0   8   7       5524.97       6436.71        66.54 o                         
   1   8   7      29331.38      29685.10       302.82 o                         
   2   8   7      10394.69       9494.74       139.81 o                         
   3   8   7        435.32        522.69        30.68 o                         
   4   8   7        104.96         83.59        23.95 o                         
   5   8   7       5813.39       5649.57       117.91 o                         
   6   8   7       7681.70       8155.52       159.74 o                         
   7   8   7       9555.41       9191.19       198.65 o                         
   8   8   7        908.08        728.21       124.91 o                         
  -9   9   7        479.26        590.26       111.35 o                         
  -8   9   7        533.62        637.46        83.94 o                         
  -7   9   7       1330.06       1341.62        88.15 o                         
  -6   9   7      14811.02      14617.68       189.65 o                         
  -5   9   7       2652.37       2619.13        57.88 o                         
  -4   9   7      11102.14       9872.59       156.67 o                         
  -3   9   7        179.28        157.37        36.75 o                         
  -2   9   7      13758.61      13001.06       173.73 o                         
  -1   9   7       7359.77       7029.66        86.16 o                         
   0   9   7      57123.12      57813.51       467.37 o                         
   1   9   7        422.17        395.66        18.58 o                         
   2   9   7        112.77        182.78        34.06 o                         
   3   9   7        455.55        598.10        22.39 o                         
   4   9   7      18051.62      17779.45       185.69 o                         
   5   9   7       4041.72       4045.74        89.93 o                         
   6   9   7        802.64        844.09        64.16 o                         
   7   9   7        384.59        393.72        64.37 o                         
   8   9   7       3809.34       4051.48       169.29 o                         
  -9  10   7        134.23         79.46        87.92 o                         
  -8  10   7       8835.95       8970.92       225.99 o                         
  -7  10   7        339.32        308.80        49.23 o                         
  -6  10   7       5279.20       4920.46       106.12 o                         
  -5  10   7         25.32         65.89        26.24 o                         
  -4  10   7       6811.20       6467.68       157.77 o                         
  -3  10   7       2597.04       2287.85        81.75 o                         
  -2  10   7      19865.91      19585.36       255.37 o                         
  -1  10   7          3.42         27.04        16.44 o                         
   0  10   7       3226.43       3055.44        55.47 o                         
   1  10   7        814.33        810.48        31.23 o                         
   2  10   7      23052.63      22934.89       272.99 o                         
   3  10   7       1325.08       1527.62        49.50 o                         
   4  10   7        123.34         49.57        19.97 o                         
   5  10   7          1.82        -23.98        27.22 o                         
   6  10   7      15231.54      14718.04       224.35 o                         
   7  10   7          1.77         -1.22        43.31 o                         
   8  10   7       1339.74       1131.42       218.46 o                         
  -9  11   7       1016.67       1208.85       153.43 o                         
  -8  11   7        168.51        256.49       103.73 o                         
  -7  11   7         20.70        -32.90        46.50 o                         
  -6  11   7      12342.18      11619.75       162.25 o                         
  -5  11   7       5048.20       4271.19       115.54 o                         
  -4  11   7       7619.42       8340.98       163.78 o                         
  -3  11   7        103.04         92.77        38.37 o                         
  -2  11   7       8502.85       8664.53       131.95 o                         
  -1  11   7       4878.80       4468.09        64.15 o                         
   0  11   7      23683.34      24310.05       229.95 o                         
   1  11   7        918.15       1015.47        42.33 o                         
   2  11   7        702.00        862.35        31.05 o                         
   3  11   7       7736.97       7177.04        94.61 o                         
   4  11   7      14387.30      13847.95       147.77 o                         
   5  11   7       2734.81       3094.05        90.63 o                         
   6  11   7       2024.48       1993.15        81.83 o                         
   7  11   7        167.05        319.33        95.01 o                         
   8  11   7       2823.97        382.94       280.95 o                         
  -8  12   7       1480.59       1607.59       151.44 o                         
  -7  12   7       5230.44       5140.37       140.80 o                         
  -6  12   7       2516.44       2601.52       141.78 o                         
  -5  12   7         61.45         49.54        54.69 o                         
  -4  12   7        184.00        446.00        61.15 o                         
  -3  12   7      24202.11      23567.31       333.12 o                         
  -2  12   7       1434.89       1782.79       103.15 o                         
  -1  12   7       1676.62       1892.82        63.48 o                         
   0  12   7        877.18       1029.57        39.00 o                         
   1  12   7      15234.27      14935.54       137.79 o                         
   2  12   7       8760.15       9232.87        91.77 o                         
   3  12   7      11634.04      11738.54       123.37 o                         
   4  12   7        444.69        696.53        46.58 o                         
   5  12   7       2140.10       1889.59        67.69 o                         
   6  12   7       2712.72       2579.16        86.33 o                         
   7  12   7       4438.20       4310.07       132.13 o                         
   8  12   7        469.46        476.06       171.14 o                         
  -8  13   7         13.89        -18.28        73.69 o                         
  -7  13   7        471.03        444.01        95.40 o                         
  -6  13   7          7.22         32.05        32.70 o                         
  -5  13   7      20537.99      20936.36       358.08 o                         
  -4  13   7       1853.15       2219.41        99.32 o                         
  -3  13   7        377.37        603.52        66.39 o                         
  -2  13   7        910.48       1195.89        61.81 o                         
  -1  13   7      10699.50      11868.43       162.44 o                         
   0  13   7        164.58        215.47        25.68 o                         
   1  13   7       3490.69       2812.20        71.63 o                         
   2  13   7        312.09        200.29        19.88 o                         
   3  13   7      17234.82      17963.76       176.58 o                         
   4  13   7         38.89         21.07        28.80 o                         
   5  13   7       7389.56       7492.76       125.31 o                         
   6  13   7        167.12        124.18        44.90 o                         
   7  13   7        800.03        523.41       136.60 o                         
   8  13   7         69.20         24.87        95.67 o                         
  -8  14   7       1025.19       1047.69       148.91 o                         
  -7  14   7       4972.98       4839.10       201.94 o                         
  -6  14   7        272.27        183.95        82.07 o                         
  -5  14   7        379.82        307.84        74.00 o                         
  -4  14   7       4710.57       4292.62       137.47 o                         
  -3  14   7      24450.11      26694.35       390.03 o                         
  -2  14   7       1897.24       2296.05        82.53 o                         
  -1  14   7        975.94        989.87        56.90 o                         
   0  14   7       1993.79       2227.64        48.72 o                         
   1  14   7      10441.01      11302.78       123.93 o                         
   2  14   7       3048.86       2808.66        56.35 o                         
   3  14   7       9837.11       9180.08       123.35 o                         
   4  14   7        137.73        212.79        39.69 o                         
   5  14   7       6864.41       6897.97       131.74 o                         
   6  14   7        467.80        365.12        54.77 o                         
   7  14   7       2779.58       2900.59       172.28 o                         
  -8  15   7        618.15        683.09       137.92 o                         
  -7  15   7         21.90         61.55        78.30 o                         
  -6  15   7       4904.12       4804.19       184.99 o                         
  -5  15   7       7970.07       8047.07       217.01 o                         
  -4  15   7       6853.09       7183.48       187.31 o                         
  -3  15   7       1648.88       1687.66        95.94 o                         
  -2  15   7       2809.26       3189.69       106.60 o                         
  -1  15   7       2562.44       2593.25        80.51 o                         
   0  15   7       5594.33       5792.79        82.74 o                         
   1  15   7       3804.93       3980.25        66.73 o                         
   2  15   7       1973.96       2633.52        63.34 o                         
   3  15   7       3913.07       4121.99        73.46 o                         
   4  15   7      14292.21      14083.72       181.33 o                         
   5  15   7       2428.23       2338.25        74.15 o                         
   6  15   7        596.53        567.26       127.49 o                         
   7  15   7        175.76        157.93       133.02 o                         
  -7  16   7         67.18         39.54        77.55 o                         
  -6  16   7       2096.15       2242.08       151.10 o                         
  -5  16   7          2.03         58.91        63.40 o                         
  -4  16   7      10335.56      10448.97       226.46 o                         
  -3  16   7        804.96        715.22        76.31 o                         
  -2  16   7      12125.32      13128.85       262.30 o                         
  -1  16   7        409.82        341.42        22.93 o                         
   0  16   7       1182.64       1556.41        46.55 o                         
   1  16   7         11.23         48.21        24.31 o                         
   2  16   7      15175.08      15510.41       179.48 o                         
   3  16   7       2690.89       3000.52        75.79 o                         
   4  16   7          2.20         27.39        34.05 o                         
   5  16   7        267.52        340.90        47.86 o                         
   6  16   7       4696.63       5112.03       234.65 o                         
   7  16   7         83.27        117.50        91.60 o                         
  -7  17   7        506.13        524.26       116.91 o                         
  -6  17   7       5302.98       5446.38       245.84 o                         
  -5  17   7       1082.90       1174.10       113.10 o                         
  -4  17   7       6268.75       6133.82       209.16 o                         
  -3  17   7       1524.03       1726.66       101.84 o                         
  -2  17   7       8794.45       8288.23       171.96 o                         
  -1  17   7        480.84        722.42        20.07 o                         
   0  17   7       9451.12       9626.02       125.23 o                         
   1  17   7         23.45         41.59        32.29 o                         
   2  17   7        473.34        450.72        38.67 o                         
   3  17   7       1641.39       1714.65        63.88 o                         
   4  17   7      11511.99      11732.64       292.48 o                         
   5  17   7        187.37        227.50        86.01 o                         
   6  17   7        593.27        350.75       157.61 o                         
  -7  18   7       3380.56       3288.83       248.29 o                         
  -6  18   7        437.70        514.79       106.13 o                         
  -5  18   7         22.53        -31.51        68.41 o                         
  -4  18   7       5134.77       4904.10       170.41 o                         
  -3  18   7       5315.39       5446.55       185.57 o                         
  -2  18   7       6654.42       5997.34       169.61 o                         
  -1  18   7       1942.45       1980.04        78.49 o                         
   0  18   7        240.69        134.74        30.62 o                         
   1  18   7       6735.88       7262.09       133.47 o                         
   2  18   7       9670.00      10204.41       144.61 o                         
   3  18   7       2948.76       2936.94       145.24 o                         
   4  18   7         29.78         39.45        42.73 o                         
   5  18   7        827.17        935.88       114.85 o                         
   6  18   7       1440.46       1337.26       190.27 o                         
  -6  19   7        388.66        244.58        94.75 o                         
  -5  19   7       5951.58       5733.41       222.03 o                         
  -4  19   7        472.88        442.89        90.25 o                         
  -3  19   7        173.44        220.35        76.18 o                         
  -2  19   7        342.84        366.90        68.00 o                         
  -1  19   7      18122.73      16670.34       378.80 o                         
   0  19   7        703.99        629.70        43.51 o                         
   1  19   7       2681.53       3248.12        91.53 o                         
   2  19   7        162.44         48.18        33.38 o                         
   3  19   7       2654.53       2710.66        92.58 o                         
   4  19   7        646.56        669.46        90.25 o                         
   5  19   7       4931.89       4719.40       271.58 o                         
   6  19   7         38.41         73.34        97.82 o                         
  -6  20   7        138.63         33.78        74.52 o                         
  -5  20   7        581.23        450.46       115.32 o                         
  -4  20   7        122.20        113.91        72.74 o                         
  -3  20   7       8647.28       8728.50       222.80 o                         
  -2  20   7         20.64        107.57        66.54 o                         
  -1  20   7       2728.00       2626.94       125.60 o                         
   0  20   7        216.22        190.16        37.88 o                         
   1  20   7      12120.00      11992.32       177.24 o                         
   2  20   7         59.74         39.41        41.70 o                         
   3  20   7       3714.70       3760.87       104.01 o                         
   4  20   7        196.45        204.13        80.91 o                         
   5  20   7       1330.55       1333.75       166.04 o                         
  -5  21   7       3194.85       3664.55       202.47 o                         
  -4  21   7        935.38        914.77       130.15 o                         
  -3  21   7         82.99         72.72        64.70 o                         
  -2  21   7       1984.64       2099.63       146.65 o                         
  -1  21   7       8316.14       8359.44       223.33 o                         
   0  21   7       6573.23       6847.44       124.81 o                         
   1  21   7       1461.90       1371.11        71.75 o                         
   2  21   7        123.22         85.94        42.01 o                         
   3  21   7       1238.14       1351.08       108.08 o                         
   4  21   7       1653.88       1348.70       120.29 o                         
   5  21   7       3675.92       3837.91       293.83 o                         
  -5  22   7         76.90         24.31        72.88 o                         
  -4  22   7       1546.54       1138.19       169.59 o                         
  -3  22   7        737.10        601.20        98.23 o                         
  -2  22   7       3364.36       3519.34       218.84 o                         
  -1  22   7       1122.29       1106.46        97.44 o                         
   0  22   7       1661.78       1590.50        81.15 o                         
   1  22   7       1374.34       1438.06        80.54 o                         
   2  22   7       4792.05       4892.87       123.92 o                         
   3  22   7        307.94        330.49        87.31 o                         
   4  22   7          4.18        -20.45        70.63 o                         
  -4  23   7       1979.60       1463.60       214.87 o                         
  -3  23   7        572.01        480.21        99.99 o                         
  -2  23   7       3644.73       3718.74       164.38 o                         
  -1  23   7          0.48         65.75        61.97 o                         
   0  23   7       9278.89       9210.89       260.07 o                         
   1  23   7        128.18        103.26        53.96 o                         
   2  23   7         17.55         50.93        52.99 o                         
   3  23   7        129.27         69.83        70.30 o                         
   4  23   7       5137.45       5354.58       221.67 o                         
  -3  24   7       1490.17        943.97       286.78 o                         
  -2  24   7       2779.54       2779.19       169.86 o                         
  -1  24   7          6.33         -8.99        53.62 o                         
   0  24   7       1685.88       1585.61       124.06 o                         
   1  24   7        507.36        532.08        94.12 o                         
   2  24   7       3559.87       3590.37       166.92 o                         
   3  24   7        910.00        792.26       118.38 o                         
  -2  25   7        869.48        773.54       141.04 o                         
  -1  25   7       4291.14       4058.91       188.86 o                         
   0  25   7       2104.82       2149.83       146.87 o                         
   1  25   7       1934.45       1744.77       157.64 o                         
   2  25   7          1.53        -19.65        88.43 o                         
  -8   0   8      13574.91      14272.98       431.63 o                         
  -6   0   8       1844.64       1611.51        91.65 o                         
  -4   0   8      47241.61      48656.28       652.42 o                         
  -2   0   8      15848.19      18558.62       223.91 o                         
   0   0   8      14069.69      14970.66       177.57 o                         
   2   0   8      83126.35      88838.73      1099.71 o                         
   4   0   8       2186.39       2088.16        77.73 o                         
   6   0   8       6806.01       6272.44       174.54 o                         
   8   0   8        273.06        332.98       108.61 o                         
  -9   1   8        366.13        328.21        85.54 o                         
  -8   1   8          8.00        -15.67        47.52 o                         
  -7   1   8       2041.22       2448.27        90.01 o                         
  -6   1   8       3158.28       3457.18       115.88 o                         
  -5   1   8      10748.27      10244.82       136.51 o                         
  -4   1   8       4672.18       4598.26       107.50 o                         
  -3   1   8        899.04        850.92        37.41 o                         
  -2   1   8      22957.06      23219.00       192.41 o                         
  -1   1   8      12510.53      14201.01       187.28 o                         
   0   1   8      14068.09      15436.48       131.38 o                         
   1   1   8        260.02        405.25        30.65 o                         
   2   1   8      15719.18      16674.65       141.47 o                         
   3   1   8       9635.21       9064.99        92.35 o                         
   4   1   8      43780.32      41544.08       392.92 o                         
   5   1   8       2652.34       2466.14        73.67 o                         
   6   1   8          0.16         88.24        42.53 o                         
   7   1   8        932.38        781.07        73.46 o                         
   8   1   8       4578.41       4646.03       161.27 o                         
   9   1   8       1519.99       1629.64       172.30 o                         
  -9   2   8       3853.50       3736.12       153.68 o                         
  -8   2   8       3846.39       3955.24       275.63 o                         
  -7   2   8       7755.12       7692.99       155.33 o                         
  -6   2   8        849.71        925.49        58.74 o                         
  -5   2   8       4358.72       4511.70        83.82 o                         
  -4   2   8      21062.86      20583.66       238.82 o                         
  -3   2   8      34624.16      35416.80       308.20 o                         
  -2   2   8      12522.28      11656.32       114.96 o                         
  -1   2   8        260.27        135.92        18.64 o                         
   0   2   8        530.82        618.89        31.10 o                         
   1   2   8       4845.74       5505.03        85.40 o                         
   2   2   8      21359.65      22083.86       172.03 o                         
   3   2   8       5345.87       5105.77        68.52 o                         
   4   2   8        416.44        492.28        35.24 o                         
   5   2   8       9853.51       9135.50       133.22 o                         
   6   2   8       3443.66       3329.83        97.54 o                         
   7   2   8       3749.43       3707.44       120.71 o                         
   8   2   8        226.82        301.71        71.37 o                         
   9   2   8       1256.42        976.15       197.66 o                         
  -9   3   8       3182.27       3576.54       159.22 o                         
  -8   3   8        172.69        141.24        55.39 o                         
  -7   3   8       6949.52       7503.51       157.88 o                         
  -6   3   8        158.78        205.08        42.58 o                         
  -5   3   8      19688.57      19831.86       213.30 o                         
  -4   3   8        192.00        299.67        29.73 o                         
  -3   3   8       2829.78       2640.53        55.66 o                         
  -2   3   8        473.97        578.15        24.79 o                         
  -1   3   8      43760.20      45752.64       363.65 o                         
   0   3   8         42.69         29.53        12.10 o                         
   1   3   8        411.69        370.20        24.43 o                         
   2   3   8         13.40         79.74        12.17 o                         
   3   3   8      35237.68      34687.67       303.63 o                         
   4   3   8       4907.06       5341.31        78.01 o                         
   5   3   8       8451.14       8250.72       127.89 o                         
   6   3   8         33.49         33.25        33.99 o                         
   7   3   8       3498.27       3317.19       114.93 o                         
   8   3   8        456.00        427.84        78.26 o                         
   9   3   8       4563.37       4946.82       182.74 o                         
  -9   4   8       3970.52       4109.20       167.36 o                         
  -8   4   8       2773.28       2952.58       119.68 o                         
  -7   4   8      11153.14      11586.45       204.70 o                         
  -6   4   8        468.28        615.88        58.54 o                         
  -5   4   8       5864.90       5536.18        93.08 o                         
  -4   4   8        510.11        642.24        34.44 o                         
  -3   4   8      27848.97      26998.61       245.54 o                         
  -2   4   8        460.64        773.38        38.21 o                         
  -1   4   8       1484.07        942.68        33.92 o                         
   0   4   8       8805.92       9644.92        83.90 o                         
   1   4   8      19934.31      18546.79       197.64 o                         
   2   4   8       9577.19      10074.47        89.05 o                         
   3   4   8       3759.88       3728.80        57.83 o                         
   4   4   8          6.61        -10.86        21.68 o                         
   5   4   8       7171.28       7526.51       120.63 o                         
   6   4   8       2236.69       2211.26       104.42 o                         
   7   4   8       3714.77       3634.54       120.15 o                         
   8   4   8        132.75        192.96        64.25 o                         
   9   4   8       1049.44        787.77       187.37 o                         
  -9   5   8       1730.47       1695.91       148.49 o                         
  -8   5   8          4.41          9.06        47.05 o                         
  -7   5   8       2250.98       2327.83        98.28 o                         
  -6   5   8      15072.25      15254.30       204.54 o                         
  -5   5   8       4780.33       5074.89        95.46 o                         
  -4   5   8       3245.89       3385.91        64.43 o                         
  -3   5   8       1712.57       1795.41        61.73 o                         
  -2   5   8       8459.82       8507.58        81.31 o                         
  -1   5   8      31864.94      29928.62       269.77 o                         
   0   5   8      33014.02      31866.45       234.81 o                         
   1   5   8        251.36        346.90        32.29 o                         
   2   5   8       4486.36       4409.49        89.86 o                         
   3   5   8      12212.91      13013.47       115.12 o                         
   4   5   8       3792.81       3637.83        92.98 o                         
   5   5   8       4152.88       4065.76       104.48 o                         
   6   5   8          6.55        -35.75        35.75 o                         
   7   5   8       1865.84       1767.57        99.24 o                         
   8   5   8       5050.76       5143.94       169.20 o                         
  -9   6   8        408.33        360.71        93.30 o                         
  -8   6   8      14311.19      15274.83       285.97 o                         
  -7   6   8        840.46        789.15        73.57 o                         
  -6   6   8       2104.88       1995.57        88.21 o                         
  -5   6   8        177.75        109.05        28.51 o                         
  -4   6   8      16878.97      16406.93       163.21 o                         
  -3   6   8       5071.40       4724.85        73.06 o                         
  -2   6   8      21722.03      19822.17       183.20 o                         
  -1   6   8        132.49        177.75        15.92 o                         
   0   6   8      17087.05      16169.88       131.93 o                         
   1   6   8         82.62         88.58        25.18 o                         
   2   6   8      15903.97      15274.04       196.72 o                         
   3   6   8        108.91         74.50         7.89 o                         
   4   6   8       1248.57       1575.27        52.36 o                         
   5   6   8        167.26        234.19        37.75 o                         
   6   6   8      16260.08      15317.94       225.41 o                         
   7   6   8        226.53        205.55        53.90 o                         
   8   6   8        254.97        213.88        69.57 o                         
  -9   7   8         89.44         91.01        77.15 o                         
  -8   7   8         24.86        -20.90        51.22 o                         
  -7   7   8       1224.42       1510.89        89.36 o                         
  -6   7   8      26339.23      25592.78       306.84 o                         
  -5   7   8       1954.33       2081.36        54.77 o                         
  -4   7   8       3929.77       4241.32        64.08 o                         
  -3   7   8        118.65         95.57        16.68 o                         
  -2   7   8       8698.44       8007.54        97.94 o                         
  -1   7   8       3348.86       3379.83        56.07 o                         
   0   7   8      40108.09      37752.21       298.77 o                         
   1   7   8       1202.15       1230.16        45.74 o                         
   2   7   8       2989.28       3031.47        84.26 o                         
   3   7   8       2305.12       2257.83        74.69 o                         
   4   7   8       8077.46       8781.04        99.40 o                         
   5   7   8        253.79        197.09        33.67 o                         
   6   7   8         29.04         56.90        42.98 o                         
   7   7   8        152.91        225.83        58.94 o                         
   8   7   8      10773.57      10635.74       234.06 o                         
  -9   8   8        777.21        653.76       107.50 o                         
  -8   8   8       7129.03       7159.17       199.01 o                         
  -7   8   8       2553.43       2653.38        93.30 o                         
  -6   8   8        429.90        465.31        43.68 o                         
  -5   8   8       1321.83       1234.51        41.56 o                         
  -4   8   8       9084.59       8532.17       130.61 o                         
  -3   8   8      12369.16      12408.76       177.13 o                         
  -2   8   8       9576.15      10084.05       154.15 o                         
  -1   8   8        329.06        214.20        28.43 o                         
   0   8   8      14835.64      13547.58       109.57 o                         
   1   8   8      13133.31      12394.39       151.74 o                         
   2   8   8      10471.58      10983.60       150.98 o                         
   3   8   8       2387.70       1984.49        90.49 o                         
   4   8   8        263.00        384.33        31.79 o                         
   5   8   8       7340.82       7329.03       109.33 o                         
   6   8   8      10171.56      10088.40       176.32 o                         
   7   8   8       4574.11       4346.30       141.60 o                         
   8   8   8        320.83        301.42        76.72 o                         
  -9   9   8       1671.96       1649.51       166.55 o                         
  -8   9   8          2.18        -24.17        46.86 o                         
  -7   9   8       4060.97       3882.37       122.68 o                         
  -6   9   8       3550.35       3337.76        81.29 o                         
  -5   9   8      12462.57      12302.65       141.72 o                         
  -4   9   8         36.71          7.80        37.05 o                         
  -3   9   8        462.75        434.82        47.03 o                         
  -2   9   8       1200.93       1144.29        72.92 o                         
  -1   9   8      33642.74      33444.54       258.51 o                         
   0   9   8      15071.16      16075.55       131.46 o                         
   1   9   8       3561.59       3652.83        74.87 o                         
   2   9   8       2017.15       2074.76        72.95 o                         
   3   9   8      12252.65      13903.15       200.85 o                         
   4   9   8       1867.55       2160.85        44.50 o                         
   5   9   8       6557.75       6234.00       104.65 o                         
   6   9   8        433.04        437.74        48.42 o                         
   7   9   8       5266.78       4823.86       142.94 o                         
   8   9   8       1402.20       1056.91       303.68 o                         
  -9  10   8       2506.60       2588.91       219.87 o                         
  -8  10   8        123.14        154.88        55.15 o                         
  -7  10   8       8809.02       8585.46       184.39 o                         
  -6  10   8        134.15        164.57        30.13 o                         
  -5  10   8       2311.74       1790.53        48.52 o                         
  -4  10   8        560.51        511.26        64.35 o                         
  -3  10   8      19999.04      20771.56       331.69 o                         
  -2  10   8        165.06        212.53        35.71 o                         
  -1  10   8        430.21        314.83        22.37 o                         
   0  10   8       1261.99       1259.12        43.92 o                         
   1  10   8      38920.07      40056.14       442.33 o                         
   2  10   8        129.96        102.37        34.82 o                         
   3  10   8       5573.12       5899.66       149.28 o                         
   4  10   8         80.79        161.01        20.70 o                         
   5  10   8       9057.90       9796.52       144.28 o                         
   6  10   8          3.41         31.18        39.69 o                         
   7  10   8       7950.58       7982.23       172.63 o                         
   8  10   8          4.76        -26.18        86.94 o                         
  -8  11   8         10.44        -24.23        74.17 o                         
  -7  11   8       4123.33       3895.16       149.42 o                         
  -6  11   8       2693.32       2290.12        54.90 o                         
  -5  11   8       8492.54       8255.60       186.49 o                         
  -4  11   8        769.21       1023.47        89.69 o                         
  -3  11   8        548.86        665.56        78.58 o                         
  -2  11   8       8964.91       9009.94       159.16 o                         
  -1  11   8      27979.37      27447.57       202.48 o                         
   0  11   8       2056.28       2332.24        53.09 o                         
   1  11   8        560.36        721.83        51.52 o                         
   2  11   8        681.49        951.98        56.44 o                         
   3  11   8      14219.02      13531.70       216.07 o                         
   4  11   8       9647.99      10139.31       156.74 o                         
   5  11   8       3922.84       4018.35        85.37 o                         
   6  11   8        211.14        187.75        46.42 o                         
   7  11   8       2611.93        868.14       448.67 o                         
   8  11   8        896.75        454.52       180.18 o                         
  -8  12   8       4886.53       4885.06       243.17 o                         
  -7  12   8       1270.93       1501.76       135.65 o                         
  -6  12   8       1722.92       1607.45        33.07 o                         
  -5  12   8       1147.84       1159.54        93.19 o                         
  -4  12   8      12692.58      12675.87       231.13 o                         
  -3  12   8       3623.73       3502.64       131.77 o                         
  -2  12   8       3920.11       4331.71       157.50 o                         
  -1  12   8        286.74        365.49        37.75 o                         
   0  12   8       6664.97       6470.57        80.41 o                         
   1  12   8       5440.99       4842.56        58.54 o                         
   2  12   8      16207.05      16828.61       247.87 o                         
   3  12   8       1774.13       2174.36        88.40 o                         
   4  12   8        426.34        683.04        45.68 o                         
   5  12   8       3043.08       2932.47       119.33 o                         
   6  12   8       3654.14       3863.13       114.50 o                         
   7  12   8       2652.76       3025.94       233.62 o                         
   8  12   8        125.45          3.33        82.83 o                         
  -8  13   8         10.72        -19.86        74.76 o                         
  -7  13   8        120.57        198.27        85.47 o                         
  -6  13   8       6545.34       6583.96       223.19 o                         
  -5  13   8        397.87        512.22        77.61 o                         
  -4  13   8       1122.50        965.93        84.10 o                         
  -3  13   8         76.08        -18.25        37.90 o                         
  -2  13   8      22653.25      23086.35       328.48 o                         
  -1  13   8         54.61         39.12        28.36 o                         
   0  13   8      10096.73       9643.57        96.54 o                         
   1  13   8          2.25         12.97        18.17 o                         
   2  13   8       5573.86       4605.66       100.75 o                         
   3  13   8         19.20        228.58        57.23 o                         
   4  13   8      24608.56      24954.99       350.07 o                         
   5  13   8          2.90        -21.53        35.97 o                         
   6  13   8        222.16        157.44        58.25 o                         
   7  13   8          2.99        -29.98        84.57 o                         
  -8  14   8       4635.76       4467.64       224.82 o                         
  -7  14   8        779.16        766.33       121.84 o                         
  -6  14   8        816.49        769.84       109.20 o                         
  -5  14   8       1054.98        990.79        94.40 o                         
  -4  14   8      19807.41      20071.44       404.35 o                         
  -3  14   8       6644.76       6554.30       155.30 o                         
  -2  14   8       3715.15       3199.91       108.31 o                         
  -1  14   8        813.34        819.96        59.38 o                         
   0  14   8       3341.39       3047.79        59.23 o                         
   1  14   8       4077.06       3973.28        76.67 o                         
   2  14   8      12463.03      11928.29       183.32 o                         
   3  14   8        271.77        341.08        27.61 o                         
   4  14   8        834.33        664.05        30.96 o                         
   5  14   8        701.99        824.74        81.83 o                         
   6  14   8       3903.27       3982.66       200.06 o                         
   7  14   8        215.45        188.95        96.67 o                         
  -8  15   8        386.35        396.84       120.47 o                         
  -7  15   8       1353.10       1402.12       140.33 o                         
  -6  15   8       1885.81       2012.02       186.80 o                         
  -5  15   8       4747.91       4514.74       173.58 o                         
  -4  15   8       4701.73       4512.66       165.66 o                         
  -3  15   8        183.58        301.85        65.69 o                         
  -2  15   8       7667.94       7591.18       161.46 o                         
  -1  15   8       5978.52       5303.31       124.48 o                         
   0  15   8       1083.86       1103.08        40.92 o                         
   1  15   8         44.44        148.56        27.83 o                         
   2  15   8       1565.77       1361.10        45.25 o                         
   3  15   8      12217.85      11600.75       177.99 o                         
   4  15   8       7503.22       7436.31       113.12 o                         
   5  15   8       2028.15       2315.15       128.00 o                         
   6  15   8         70.01         98.90        77.83 o                         
   7  15   8       1343.85       1180.68       167.24 o                         
  -7  16   8       4767.25       5047.84       243.42 o                         
  -6  16   8        500.01        676.23       115.13 o                         
  -5  16   8       3158.45       3367.05       150.18 o                         
  -4  16   8       2201.68       2147.16       137.88 o                         
  -3  16   8      26163.48      25398.92       428.34 o                         
  -2  16   8        721.67        911.21        80.22 o                         
  -1  16   8        631.22        631.67        66.25 o                         
   0  16   8        855.14        774.30        37.08 o                         
   1  16   8      12258.23      11290.48       147.10 o                         
   2  16   8        235.88        248.84        33.83 o                         
   3  16   8       3104.20       3323.92        66.24 o                         
   4  16   8       1016.82       1034.72        43.98 o                         
   5  16   8       5124.84       5124.13       232.52 o                         
   6  16   8         16.43        -36.71        73.41 o                         
   7  16   8       1981.64       2108.11       234.97 o                         
  -7  17   8        725.28        460.75       115.50 o                         
  -6  17   8       1659.33       1706.39       222.38 o                         
  -5  17   8       6322.92       6316.85       238.88 o                         
  -4  17   8         36.63        -12.10        49.86 o                         
  -3  17   8       1053.03        891.77        87.52 o                         
  -2  17   8       2730.92       2873.11       108.64 o                         
  -1  17   8      16524.28      17221.15       281.76 o                         
   0  17   8        918.20        861.06        47.54 o                         
   1  17   8        263.44        368.13        37.78 o                         
   2  17   8        670.44        488.46        35.26 o                         
   3  17   8      12992.96      13100.30       169.61 o                         
   4  17   8       1073.14       1041.20       116.31 o                         
   5  17   8       3219.16       3424.71       193.70 o                         
   6  17   8        156.12        123.43        80.96 o                         
  -7  18   8       2395.27       2288.41       257.25 o                         
  -6  18   8         39.68        112.04        95.07 o                         
  -5  18   8       1225.89       1308.38       132.98 o                         
  -4  18   8       3249.06       3243.78       146.79 o                         
  -3  18   8       9680.87       9887.46       293.25 o                         
  -2  18   8       3402.94       3456.30       130.14 o                         
  -1  18   8        105.32        111.56        56.00 o                         
   0  18   8       2332.85       2036.22        73.82 o                         
   1  18   8       3986.32       4363.60        85.60 o                         
   2  18   8       2733.34       2971.80       101.27 o                         
   3  18   8       3468.31       3175.36        77.97 o                         
   4  18   8        128.47        106.03        65.64 o                         
   5  18   8       1360.46       1503.10       186.78 o                         
   6  18   8       4104.33       4325.92       229.16 o                         
  -6  19   8       7491.51       7569.08       268.68 o                         
  -5  19   8        390.50        279.13        94.90 o                         
  -4  19   8       1355.40       1266.43       138.21 o                         
  -3  19   8          9.92         -6.15        53.61 o                         
  -2  19   8       4651.14       4765.65       149.95 o                         
  -1  19   8       1056.73       1247.79        88.04 o                         
   0  19   8      11454.87      11896.22       161.98 o                         
   1  19   8         18.01         26.33        28.00 o                         
   2  19   8       3509.08       3717.17        89.94 o                         
   3  19   8        980.02       1043.46        97.51 o                         
   4  19   8       4982.43       4971.68       208.30 o                         
   5  19   8        618.67        630.09       128.37 o                         
  -6  20   8         90.71        108.97        91.82 o                         
  -5  20   8         36.22          0.12        70.44 o                         
  -4  20   8       3924.51       3827.23       178.36 o                         
  -3  20   8         21.10        -19.54        51.73 o                         
  -2  20   8       5619.94       5781.04       191.41 o                         
  -1  20   8        510.78        510.37        76.79 o                         
   0  20   8       3840.08       4126.95        96.76 o                         
   1  20   8       1355.21       1318.44        63.24 o                         
   2  20   8       7266.82       7242.57       126.75 o                         
   3  20   8        115.81        134.62        65.54 o                         
   4  20   8        157.53        139.41        74.39 o                         
   5  20   8        363.03        264.40       119.12 o                         
  -5  21   8       2505.12       2381.58       185.92 o                         
  -4  21   8        346.91        276.39        94.55 o                         
  -3  21   8        168.68        147.94        91.65 o                         
  -2  21   8       3003.38       3188.35       151.44 o                         
  -1  21   8       3838.60       3600.82       146.67 o                         
   0  21   8       7291.01       7317.05       160.43 o                         
   1  21   8        415.28        362.09        49.48 o                         
   2  21   8       2248.92       2370.81       124.31 o                         
   3  21   8        911.49       1092.72       114.09 o                         
   4  21   8       2887.80       3162.93       166.77 o                         
  -5  22   8        654.68        504.38       119.49 o                         
  -4  22   8       1193.31       1074.99       160.76 o                         
  -3  22   8       4009.24       3880.35       216.94 o                         
  -2  22   8       1358.26       1106.52       149.95 o                         
  -1  22   8         18.36         26.41        56.27 o                         
   0  22   8        860.10       1068.80       105.12 o                         
   1  22   8       9082.95       9127.26       166.00 o                         
   2  22   8        406.47        423.80       100.76 o                         
   3  22   8        545.12        548.04        95.44 o                         
   4  22   8         17.01          7.20        56.07 o                         
  -4  23   8        468.61        492.68       122.11 o                         
  -3  23   8         61.09         90.97        86.23 o                         
  -2  23   8        289.24        242.97        82.58 o                         
  -1  23   8       9128.00       9351.57       239.00 o                         
   0  23   8          4.11        -50.24        57.34 o                         
   1  23   8        643.28        538.68        99.44 o                         
   2  23   8         78.16         15.44        61.22 o                         
   3  23   8       3277.61       3491.44       167.73 o                         
  -3  24   8       2965.07       3080.24       221.88 o                         
  -2  24   8        442.15        380.52        99.43 o                         
  -1  24   8        141.64         52.60        74.57 o                         
   0  24   8        354.44        405.91        90.62 o                         
   1  24   8       5546.77       5678.85       288.03 o                         
   2  24   8       1476.47       1691.21       174.16 o                         
  -2  25   8       2565.76       2652.10       327.91 o                         
  -1  25   8       1846.90       2190.79       170.65 o                         
   0  25   8       1577.34       1370.54       161.66 o                         
   1  25   8        148.82         64.71       129.71 o                         
  -9   0   9       8569.56       9208.21       339.68 o                         
  -7   0   9       2682.50       2944.20       152.23 o                         
  -5   0   9       5862.22       5455.88       148.61 o                         
  -3   0   9      57835.45      63210.77       955.19 o                         
  -1   0   9        555.62        741.15        52.65 o                         
   1   0   9       1186.06       1458.65        48.76 o                         
   3   0   9       2092.72       2118.37        71.50 o                         
   5   0   9      30081.00      30897.78       465.19 o                         
   7   0   9       1270.55       1145.98       113.55 o                         
  -9   1   9        339.21        327.76        82.86 o                         
  -8   1   9         78.80         26.82        52.62 o                         
  -7   1   9       3444.39       3170.91       111.87 o                         
  -6   1   9       1459.84       1312.54        64.05 o                         
  -5   1   9       9936.15      10660.82       146.23 o                         
  -4   1   9        126.55        272.76        33.07 o                         
  -3   1   9      13135.47      13200.53       141.37 o                         
  -2   1   9       6955.17       7310.26        83.02 o                         
  -1   1   9      19558.98      18593.29       156.03 o                         
   0   1   9       7025.91       6338.45        69.59 o                         
   1   1   9          1.42         -2.67        13.68 o                         
   2   1   9       3010.51       3014.73        65.40 o                         
   3   1   9      24135.23      26005.82       247.72 o                         
   4   1   9       4544.32       5123.39        85.12 o                         
   5   1   9       3742.76       3962.31        86.60 o                         
   6   1   9        120.91         95.83        42.55 o                         
   7   1   9       3427.35       3171.76       115.00 o                         
   8   1   9        955.41        867.47        96.33 o                         
  -9   2   9       4402.16       4426.03       178.54 o                         
  -8   2   9       7453.39       7417.46       194.85 o                         
  -7   2   9       3218.29       3093.46       103.75 o                         
  -6   2   9        284.01        172.85        43.10 o                         
  -5   2   9        410.85        540.51        46.36 o                         
  -4   2   9      25681.59      26536.50       264.41 o                         
  -3   2   9      13105.91      12394.19       131.36 o                         
  -2   2   9       3506.63       3487.93        58.96 o                         
  -1   2   9        640.56        510.80        25.82 o                         
   0   2   9      15247.52      16597.12       171.17 o                         
   1   2   9       6235.84       6399.97        67.52 o                         
   2   2   9      29561.51      31209.50       281.60 o                         
   3   2   9        534.24        446.96        29.39 o                         
   4   2   9       3251.75       3646.35       128.60 o                         
   5   2   9       6977.47       6830.83       130.17 o                         
   6   2   9       9236.63       8914.49       155.72 o                         
   7   2   9        120.41        133.65        52.16 o                         
   8   2   9          0.64         43.10        52.73 o                         
  -9   3   9         35.23        127.87        71.90 o                         
  -8   3   9        212.90        136.63        56.21 o                         
  -7   3   9         62.02         20.00        39.70 o                         
  -6   3   9      16664.08      16062.66       225.66 o                         
  -5   3   9        110.95        188.42        38.36 o                         
  -4   3   9       1262.65       1649.00        58.88 o                         
  -3   3   9        644.69        930.99        37.41 o                         
  -2   3   9      28328.33      28418.61       315.34 o                         
  -1   3   9         40.54         63.32        17.73 o                         
   0   3   9       8616.38       8501.46        81.10 o                         
   1   3   9        642.20        516.65        26.68 o                         
   2   3   9      30023.14      30999.60       249.22 o                         
   3   3   9       2855.13       2551.72        48.14 o                         
   4   3   9      18077.89      18757.04       197.88 o                         
   5   3   9        580.48        420.82        41.84 o                         
   6   3   9       1481.58       1644.33        81.39 o                         
   7   3   9         80.78         54.38        48.24 o                         
   8   3   9       4930.52       4856.96       175.62 o                         
  -9   4   9         32.04        -42.26        55.37 o                         
  -8   4   9      11324.19      11168.50       238.25 o                         
  -7   4   9       1055.12       1060.68        73.62 o                         
  -6   4   9         80.95         50.13        38.67 o                         
  -5   4   9       5241.89       4592.47        86.12 o                         
  -4   4   9      33788.54      34104.57       327.72 o                         
  -3   4   9       3441.36       4279.40        69.58 o                         
  -2   4   9       3922.83       3757.68        70.50 o                         
  -1   4   9        338.23        554.60        29.67 o                         
   0   4   9      23292.34      21869.29       175.86 o                         
   1   4   9      12740.96      12325.33       107.11 o                         
   2   4   9      25101.26      25255.53       213.10 o                         
   3   4   9        163.10        165.60        24.44 o                         
   4   4   9       5593.76       5495.27        86.78 o                         
   5   4   9        557.43        662.37        51.89 o                         
   6   4   9      11194.67      11088.46       204.79 o                         
   7   4   9       1943.22       1701.06        90.80 o                         
   8   4   9         75.65        118.86        64.47 o                         
  -9   5   9       1715.16       1512.96       190.24 o                         
  -8   5   9         55.56         97.12        59.88 o                         
  -7   5   9       7260.69       6613.95       141.24 o                         
  -6   5   9      17895.90      18110.92       237.69 o                         
  -5   5   9       7868.54       8169.15       120.30 o                         
  -4   5   9        429.65        257.40        32.32 o                         
  -3   5   9       1255.40       1424.74        60.32 o                         
  -2   5   9      12299.71      11004.67       134.18 o                         
  -1   5   9      27404.35      26952.32       223.13 o                         
   0   5   9       6764.06       7672.64        83.08 o                         
   1   5   9        548.05        472.06        40.40 o                         
   2   5   9      10146.67       9663.86       168.57 o                         
   3   5   9      10636.96      11784.23       107.73 o                         
   4   5   9       6668.77       5997.85        90.30 o                         
   5   5   9       1013.48       1089.92        54.94 o                         
   6   5   9        629.06        718.79        56.40 o                         
   7   5   9       4067.12       3979.09       135.69 o                         
   8   5   9       3967.14       4263.89       160.46 o                         
  -9   6   9       2572.09       2323.30       214.49 o                         
  -8   6   9        937.18        933.44       127.30 o                         
  -7   6   9       3349.89       3391.53       104.58 o                         
  -6   6   9          0.01         -9.64        28.04 o                         
  -5   6   9      12791.45      12954.84       185.12 o                         
  -4   6   9       3284.86       3126.83        60.83 o                         
  -3   6   9      11748.89      10990.09       118.23 o                         
  -2   6   9       1662.36       1607.29        44.43 o                         
  -1   6   9       6062.22       4995.02        71.27 o                         
   0   6   9       3635.32       3365.74        45.13 o                         
   1   6   9      64428.08      64038.59       704.87 o                         
   2   6   9       1339.01       1207.52        58.05 o                         
   3   6   9        933.44        829.61        55.79 o                         
   4   6   9        170.16         87.06        22.37 o                         
   5   6   9       9821.21      10131.06       152.28 o                         
   6   6   9        495.31        540.34        59.98 o                         
   7   6   9       5006.90       5186.00       143.87 o                         
   8   6   9         94.97         35.98        59.79 o                         
  -9   7   9       1142.58        830.90       140.92 o                         
  -8   7   9        137.16         90.22        52.95 o                         
  -7   7   9      13320.32      13187.91       213.17 o                         
  -6   7   9       1571.71       1256.17        61.83 o                         
  -5   7   9      12682.21      12955.16       227.01 o                         
  -4   7   9        176.91        181.39        24.58 o                         
  -3   7   9       4287.61       4729.12        64.52 o                         
  -2   7   9        540.14        729.71        34.25 o                         
  -1   7   9      29956.30      28651.91       234.10 o                         
   0   7   9         24.39         58.89        14.07 o                         
   1   7   9       1333.56       1273.20        55.49 o                         
   2   7   9         80.12         72.14        34.51 o                         
   3   7   9      11653.04      11370.20       211.29 o                         
   4   7   9        376.83        498.60        34.50 o                         
   5   7   9       2060.89       2084.74        61.18 o                         
   6   7   9        109.08        174.31        42.10 o                         
   7   7   9       7801.40       8070.98       174.67 o                         
   8   7   9        489.89        344.29        93.31 o                         
  -9   8   9       1575.79       1554.26       159.52 o                         
  -8   8   9       4236.73       3786.70       130.48 o                         
  -7   8   9       2489.89       2792.49       107.18 o                         
  -6   8   9        102.09        111.83        37.66 o                         
  -5   8   9      10599.36      11273.10       132.19 o                         
  -4   8   9       8130.00       7958.70       114.07 o                         
  -3   8   9      12798.77      12722.38       130.12 o                         
  -2   8   9        588.02        571.90        23.68 o                         
  -1   8   9       1078.54       1118.21        38.30 o                         
   0   8   9       9607.02       8563.65        76.71 o                         
   1   8   9      41370.46      40919.11       454.70 o                         
   2   8   9       6602.46       6552.98       118.11 o                         
   3   8   9       1131.88       1085.45        64.19 o                         
   4   8   9       1340.63       1215.52        33.50 o                         
   5   8   9       4731.08       4459.33        80.61 o                         
   6   8   9       5773.54       5911.79       116.50 o                         
   7   8   9       2410.59       2607.51       118.64 o                         
   8   8   9         19.40         -7.36        82.84 o                         
  -9   9   9        329.49        494.65       125.02 o                         
  -8   9   9        475.77        343.63        63.12 o                         
  -7   9   9       2798.73       3161.86        96.51 o                         
  -6   9   9      19250.75      19397.38       251.22 o                         
  -5   9   9        808.27        963.62        46.04 o                         
  -4   9   9       1817.79       1747.98        83.72 o                         
  -3   9   9         26.06         18.70        35.15 o                         
  -2   9   9      13791.49      13455.79       174.98 o                         
  -1   9   9       7294.01       6876.63        89.80 o                         
   0   9   9       3683.45       3781.79        75.00 o                         
   1   9   9         29.90        -15.67        28.30 o                         
   2   9   9       8324.33       8368.20       142.92 o                         
   3   9   9        128.90         79.48        40.38 o                         
   4   9   9       6892.98       6147.52       151.27 o                         
   5   9   9        524.93        466.20        35.52 o                         
   6   9   9       1811.20       1848.53        72.24 o                         
   7   9   9       1193.70       1002.65       148.22 o                         
   8   9   9       7765.82       7826.34       317.72 o                         
  -8  10   9       5232.00       5215.56       231.97 o                         
  -7  10   9         87.53         94.14        43.67 o                         
  -6  10   9        173.27        150.08        46.95 o                         
  -5  10   9         55.23         58.82        49.38 o                         
  -4  10   9      16154.25      17429.33       272.94 o                         
  -3  10   9       1316.13       1452.00        83.63 o                         
  -2  10   9       2649.82       2454.91        90.28 o                         
  -1  10   9        367.82        274.37        21.48 o                         
   0  10   9      23177.26      23229.78       184.83 o                         
   1  10   9        134.84        149.10        38.74 o                         
   2  10   9      16838.19      16310.15       222.54 o                         
   3  10   9         28.60          3.90        35.80 o                         
   4  10   9       2939.41       3032.33       110.45 o                         
   5  10   9        789.01        762.72        36.62 o                         
   6  10   9       9606.65       9198.23       160.89 o                         
   7  10   9        133.31        193.35       109.97 o                         
   8  10   9          1.53         48.63        86.78 o                         
  -8  11   9        194.86         98.45        95.28 o                         
  -7  11   9       1025.01       1051.26       121.32 o                         
  -6  11   9      11866.19      11622.84       225.41 o                         
  -5  11   9       3764.36       4021.60       139.53 o                         
  -4  11   9        323.40        321.96        58.03 o                         
  -3  11   9       5869.18       6561.93       172.77 o                         
  -2  11   9      10624.89      10688.17       170.48 o                         
  -1  11   9       6548.00       6131.88        75.59 o                         
   0  11   9      10496.50      10316.78       100.24 o                         
   1  11   9        132.21        192.67        37.00 o                         
   2  11   9       7418.07       7446.55       138.55 o                         
   3  11   9       6813.30       6377.69       150.13 o                         
   4  11   9       6143.03       5973.29       153.03 o                         
   5  11   9        327.88        241.40        34.89 o                         
   6  11   9        284.98        199.35        70.75 o                         
   7  11   9       2000.96       2251.92       199.26 o                         
  -8  12   9        941.53        932.76       134.72 o                         
  -7  12   9       2123.64       2634.37       166.50 o                         
  -6  12   9        414.91        394.50        84.23 o                         
  -5  12   9       4366.63       4452.52       166.00 o                         
  -4  12   9       3769.12       3209.64       144.66 o                         
  -3  12   9      19322.15      19515.17       292.12 o                         
  -2  12   9        606.96        632.78        57.22 o                         
  -1  12   9       1337.74       1602.85        73.89 o                         
   0  12   9       3629.78       3537.21        57.45 o                         
   1  12   9      15349.72      15442.82       210.99 o                         
   2  12   9       6300.95       6733.19       146.65 o                         
   3  12   9       1155.80       1025.43        80.64 o                         
   4  12   9        292.03        265.44        62.04 o                         
   5  12   9      11195.61      10820.51       182.69 o                         
   6  12   9       2935.67       3065.68       184.81 o                         
   7  12   9        543.25        339.17       149.00 o                         
  -8  13   9          0.53        215.49       106.90 o                         
  -7  13   9       3981.87       4161.04       216.72 o                         
  -6  13   9         71.44        113.05        73.97 o                         
  -5  13   9       9269.54       9369.20       219.73 o                         
  -4  13   9       1375.00       1465.39        97.00 o                         
  -3  13   9       5267.92       5381.74       134.62 o                         
  -2  13   9        397.81        643.51        64.79 o                         
  -1  13   9      16352.53      16355.98       276.33 o                         
   0  13   9         26.50         30.11        17.26 o                         
   1  13   9          7.28         92.47        63.08 o                         
   2  13   9          9.11        -14.70        42.28 o                         
   3  13   9      19676.79      19885.22       328.90 o                         
   4  13   9        157.47        156.46        59.16 o                         
   5  13   9        527.80        519.20        93.47 o                         
   6  13   9        702.31        709.47       132.19 o                         
   7  13   9       3316.56       3539.37       203.76 o                         
  -8  14   9       1193.74       1180.79       189.79 o                         
  -7  14   9       1192.21       1552.91       142.92 o                         
  -6  14   9         66.35         86.23        71.03 o                         
  -5  14   9       4524.52       4159.36       155.38 o                         
  -4  14   9       3547.53       3597.06       169.40 o                         
  -3  14   9      26299.48      25048.00       365.40 o                         
  -2  14   9       1461.55       1210.15        87.01 o                         
  -1  14   9       1178.69       1182.51        60.89 o                         
   0  14   9       2723.42       2474.79        48.39 o                         
   1  14   9      10325.34      10607.51       145.20 o                         
   2  14   9       1405.98       1562.55        86.63 o                         
   3  14   9       1514.26       1596.63        91.72 o                         
   4  14   9        340.51        444.23        73.88 o                         
   5  14   9      11134.36      11349.87       269.08 o                         
   6  14   9        326.94        281.40        91.52 o                         
   7  14   9        800.89        725.56       186.70 o                         
  -7  15   9       1004.70       1067.83       163.64 o                         
  -6  15   9       3202.07       3667.44       172.17 o                         
  -5  15   9       3082.36       3116.07       156.74 o                         
  -4  15   9         75.69        226.02        69.07 o                         
  -3  15   9       1639.14       1362.02        98.35 o                         
  -2  15   9      19099.38      18216.54       272.87 o                         
  -1  15   9       4876.36       4901.20       126.54 o                         
   0  15   9       3931.30       4462.42        78.10 o                         
   1  15   9        221.43        284.95        40.63 o                         
   2  15   9       3238.26       3218.20       118.14 o                         
   3  15   9       5842.26       6321.39       173.11 o                         
   4  15   9      10944.43      11004.72       335.24 o                         
   5  15   9        514.71        487.49       115.47 o                         
   6  15   9         27.94        109.48        90.75 o                         
   7  15   9        523.39        520.55       142.78 o                         
  -7  16   9         77.71        135.20       105.18 o                         
  -6  16   9         22.68        -17.66        65.09 o                         
  -5  16   9        179.17        231.63        78.08 o                         
  -4  16   9      13857.84      13770.13       356.50 o                         
  -3  16   9       1360.06       1752.73       102.57 o                         
  -2  16   9       3140.44       3143.73       109.51 o                         
  -1  16   9       2135.33       2344.94        91.65 o                         
   0  16   9       3598.15       3592.06        93.72 o                         
   1  16   9         14.07          9.33        25.58 o                         
   2  16   9       6134.51       6146.05       135.57 o                         
   3  16   9        819.54        791.95       106.41 o                         
   4  16   9       2315.54       2497.38       128.22 o                         
   5  16   9        789.88        841.95       124.56 o                         
   6  16   9       4801.73       4617.27       303.39 o                         
  -7  17   9        860.43        769.10       139.93 o                         
  -6  17   9       5270.88       5182.65       363.43 o                         
  -5  17   9         71.20        132.08        80.42 o                         
  -4  17   9        139.31        225.84        80.51 o                         
  -3  17   9         17.35        106.64        60.91 o                         
  -2  17   9      12675.81      13050.61       253.27 o                         
  -1  17   9       1539.43       1338.34        75.72 o                         
   0  17   9       4339.95       3942.28        79.41 o                         
   1  17   9         96.19        167.99        27.21 o                         
   2  17   9       6635.62       6645.69        76.77 o                         
   3  17   9        421.61        425.94        74.44 o                         
   4  17   9       9759.26       9688.37       241.34 o                         
   5  17   9         35.20         48.13        82.76 o                         
   6  17   9         36.57        342.96       193.52 o                         
  -6  18   9          4.75          7.35        70.39 o                         
  -5  18   9       2908.47       3151.89       172.09 o                         
  -4  18   9       4740.22       4567.32       188.44 o                         
  -3  18   9       2803.29       3097.12       137.90 o                         
  -2  18   9       2142.24       2281.20       146.21 o                         
  -1  18   9        301.99        353.50        67.39 o                         
   0  18   9       2709.10       2880.05        78.64 o                         
   1  18   9       7648.36       7524.29       127.87 o                         
   2  18   9       2514.80       2439.18       116.19 o                         
   3  18   9        147.13        174.32        66.05 o                         
   4  18   9       1241.88       1369.64       141.44 o                         
   5  18   9       2197.56       2470.33       189.08 o                         
   6  18   9       1946.69       2344.11       248.34 o                         
  -6  19   9        174.02         80.60       101.58 o                         
  -5  19   9       3405.20       3651.52       393.55 o                         
  -4  19   9        238.93        192.38        78.59 o                         
  -3  19   9       1215.10       1096.85       167.28 o                         
  -2  19   9       1461.20       1519.20       200.79 o                         
  -1  19   9      10228.92      10141.39       220.90 o                         
   0  19   9        941.39        864.46        58.10 o                         
   1  19   9        406.48        525.60        46.58 o                         
   2  19   9       1413.87       1326.56       101.11 o                         
   3  19   9       7809.10       7907.32       209.96 o                         
   4  19   9        510.68        575.47        99.39 o                         
   5  19   9        628.69        798.74       128.93 o                         
  -5  20   9       4071.10       4247.98       375.84 o                         
  -4  20   9        166.15        164.46        78.92 o                         
  -3  20   9       4014.89       4435.31       213.07 o                         
  -2  20   9          1.09         63.40        64.75 o                         
  -1  20   9        578.47        573.34        86.64 o                         
   0  20   9       1286.22       1330.72        69.93 o                         
   1  20   9      14018.60      13699.96       196.71 o                         
   2  20   9         78.21        120.19        73.66 o                         
   3  20   9        113.75        139.94        81.71 o                         
   4  20   9         91.24         18.52        60.22 o                         
   5  20   9       3600.88       4061.74       289.80 o                         
  -5  21   9       1880.39       1438.98       163.77 o                         
  -4  21   9        543.07        532.76       109.71 o                         
  -3  21   9        401.45        269.68        92.67 o                         
  -2  21   9       1790.55       1587.98       211.59 o                         
  -1  21   9       6450.23       6836.64       183.84 o                         
   0  21   9        982.64        931.80        92.63 o                         
   1  21   9        350.88        328.99        71.09 o                         
   2  21   9       1545.86       1538.93       120.30 o                         
   3  21   9       2864.18       2965.95       154.14 o                         
   4  21   9        581.96        641.25       122.33 o                         
  -4  22   9       4282.85       4342.09       204.63 o                         
  -3  22   9        559.92        596.51       113.46 o                         
  -2  22   9        577.33        625.78       109.47 o                         
  -1  22   9         30.17         78.20        61.47 o                         
   0  22   9       6573.69       6489.82       197.71 o                         
   1  22   9       1956.28       2147.68       192.79 o                         
   2  22   9       3252.23       3644.80       154.08 o                         
   3  22   9         39.72         97.39        70.48 o                         
  -3  23   9         57.22         18.98        70.76 o                         
  -2  23   9       3943.16       4243.44       225.18 o                         
  -1  23   9         10.34         70.20        65.75 o                         
   0  23   9       2291.56       2357.83       166.08 o                         
   1  23   9         73.45          6.25       110.76 o                         
   2  23   9       2028.80       1725.24       176.57 o                         
   3  23   9         91.18         63.04        82.53 o                         
  -2  24   9        852.74        926.95       117.65 o                         
  -1  24   9        805.80        649.62       100.82 o                         
   0  24   9       5217.89       5795.00       301.55 o                         
   1  24   9        871.92        698.93       174.22 o                         
   2  24   9       2643.92       2252.34       216.08 o                         
  -8   0  10       7104.77       7155.44       246.71 o                         
  -6   0  10       1452.78       1613.64       105.35 o                         
  -4   0  10      43965.70      43031.23       608.08 o                         
  -2   0  10        179.80        107.84        33.84 o                         
   0   0  10      38684.66      36830.73       511.08 o                         
   2   0  10       4662.09       4508.25        98.82 o                         
   4   0  10      17135.72      17290.50       262.68 o                         
   6   0  10      12041.77      12437.56       313.21 o                         
   8   0  10        559.37        770.38       149.69 o                         
  -9   1  10         25.63         34.64        58.06 o                         
  -8   1  10       5658.14       5440.21       166.63 o                         
  -7   1  10       2345.43       2392.20        95.87 o                         
  -6   1  10       8983.38       9131.23       164.71 o                         
  -5   1  10       3832.55       3819.88        98.63 o                         
  -4   1  10        412.23        614.94        40.58 o                         
  -3   1  10       4113.25       4130.47        82.51 o                         
  -2   1  10      42504.70      41122.35       369.60 o                         
  -1   1  10       8780.16       8375.37        91.40 o                         
   0   1  10       4271.60       4520.25        63.00 o                         
   1   1  10         22.47         38.34        19.62 o                         
   2   1  10       6704.27       6414.27        80.53 o                         
   3   1  10       7180.40       7096.38        85.79 o                         
   4   1  10      12725.69      13166.34       156.27 o                         
   5   1  10         14.32         36.58        31.09 o                         
   6   1  10       3543.63       3530.38       106.09 o                         
   7   1  10       1556.98       1790.15       104.78 o                         
   8   1  10       1147.46       1168.95       104.15 o                         
  -9   2  10       4157.47       4276.56       198.23 o                         
  -8   2  10       3925.44       4280.37       144.06 o                         
  -7   2  10       1311.87       1365.52        86.06 o                         
  -6   2  10         22.77         22.43        39.93 o                         
  -5   2  10       6953.68       7329.33       120.28 o                         
  -4   2  10      12067.43      11993.65       157.70 o                         
  -3   2  10      21513.37      20271.27       207.45 o                         
  -2   2  10         38.33         33.69        20.25 o                         
  -1   2  10      10772.10       9970.12       109.04 o                         
   0   2  10       3669.01       3781.92        58.71 o                         
   1   2  10       7724.53       6767.56       129.21 o                         
   2   2  10       3928.98       4020.57        80.69 o                         
   3   2  10        738.03        778.50        36.99 o                         
   4   2  10       6393.22       6008.84       116.38 o                         
   5   2  10      11517.65      11838.76       239.73 o                         
   6   2  10       3302.63       3325.43       101.19 o                         
   7   2  10        837.84        760.17        79.39 o                         
   8   2  10        167.76        216.76        68.64 o                         
  -9   3  10         99.37         55.47        60.83 o                         
  -8   3  10        873.71        694.59       101.74 o                         
  -7   3  10       9025.77       9215.45       180.04 o                         
  -6   3  10       1462.72       1569.61        74.84 o                         
  -5   3  10       2843.34       2740.86        94.83 o                         
  -4   3  10         11.82        -21.22        24.75 o                         
  -3   3  10      18117.81      17928.86       177.99 o                         
  -2   3  10       1561.00       1934.48        65.78 o                         
  -1   3  10      44300.60      44583.28       383.08 o                         
   0   3  10         14.84         17.78        26.80 o                         
   1   3  10       2366.35       2282.58        36.46 o                         
   2   3  10        384.51        387.95        20.86 o                         
   3   3  10      28709.32      28385.44       298.32 o                         
   4   3  10       1126.26       1041.46       103.06 o                         
   5   3  10        378.14        490.26        43.32 o                         
   6   3  10         11.26         24.41        40.77 o                         
   7   3  10       7614.24       7856.81       175.47 o                         
   8   3  10         50.51         80.94        60.43 o                         
  -9   4  10       5881.27       5904.89       190.57 o                         
  -8   4  10        688.53        775.03        98.23 o                         
  -7   4  10       1611.56       1761.38        89.08 o                         
  -6   4  10        717.03        775.91        62.00 o                         
  -5   4  10       6972.47       7401.03       118.33 o                         
  -4   4  10       3655.47       3587.67        72.00 o                         
  -3   4  10       8549.51       8689.29       106.96 o                         
  -2   4  10        140.23         97.12        22.31 o                         
  -1   4  10      19290.29      19979.63       179.92 o                         
   0   4  10       6048.45       5032.50        93.51 o                         
   1   4  10      31313.16      29915.54       235.62 o                         
   2   4  10       2512.11       2576.57        89.21 o                         
   3   4  10        561.92        462.75        31.72 o                         
   4   4  10        725.33        722.45        35.56 o                         
   5   4  10      10466.99      10870.63       154.12 o                         
   6   4  10       1591.94       1718.30        83.15 o                         
   7   4  10       1341.15       1366.95        84.47 o                         
   8   4  10          5.04         49.69        62.34 o                         
  -9   5  10          4.04        -25.71        63.31 o                         
  -8   5  10        388.87        281.99        68.66 o                         
  -7   5  10       4804.65       5185.25       154.94 o                         
  -6   5  10      15141.48      15782.60       220.90 o                         
  -5   5  10       4050.21       4211.92        84.67 o                         
  -4   5  10         21.81         36.60        24.78 o                         
  -3   5  10       5664.80       5156.69        72.04 o                         
  -2   5  10       1893.69       1692.62        43.73 o                         
  -1   5  10      13684.08      14602.28       141.14 o                         
   0   5  10       2026.98       2030.03        60.02 o                         
   1   5  10        762.62       1163.59        63.25 o                         
   2   5  10      23303.08      22135.86       274.95 o                         
   3   5  10      13219.04      12416.99       192.17 o                         
   4   5  10       3218.51       3399.00        69.07 o                         
   5   5  10        300.37        361.79        37.11 o                         
   6   5  10       1904.87       2016.16        96.55 o                         
   7   5  10       2920.65       3035.80       112.06 o                         
   8   5  10       4154.79       3946.68       162.22 o                         
  -9   6  10        858.38        707.48       115.43 o                         
  -8   6  10       6366.40       6412.62       165.58 o                         
  -7   6  10        293.81        385.10        70.39 o                         
  -6   6  10       3656.75       3750.80       102.18 o                         
  -5   6  10        300.99        241.80        39.49 o                         
  -4   6  10      18736.82      18832.02       195.43 o                         
  -3   6  10        771.76        937.52        78.04 o                         
  -2   6  10         10.88         52.24        27.80 o                         
  -1   6  10         15.97          4.95        14.90 o                         
   0   6  10      56470.14      58570.46       495.16 o                         
   1   6  10       1242.41       1426.75        73.22 o                         
   2   6  10      10883.84      10692.79       160.15 o                         
   3   6  10         75.33         71.69        41.64 o                         
   4   6  10       5311.06       5058.40        72.06 o                         
   5   6  10       1726.18       1671.85        61.40 o                         
   6   6  10       9804.67      10102.00       179.49 o                         
   7   6  10         50.50         -7.66        38.06 o                         
   8   6  10        798.57        563.79       189.54 o                         
  -9   7  10         19.86         94.73        85.52 o                         
  -8   7  10       1401.43       1439.03       159.58 o                         
  -7   7  10        570.31        551.10        64.17 o                         
  -6   7  10      21479.03      21637.32       272.82 o                         
  -5   7  10        535.79        574.29        51.23 o                         
  -4   7  10       1061.62       1044.47        40.53 o                         
  -3   7  10       1012.93       1200.65        53.99 o                         
  -2   7  10      10024.76      10955.35       118.81 o                         
  -1   7  10       1163.66       1274.67        64.81 o                         
   0   7  10       4607.68       3927.32        70.99 o                         
   1   7  10        304.46        228.86        40.51 o                         
   2   7  10      21488.26      20410.54       270.01 o                         
   3   7  10        387.10        465.42        57.05 o                         
   4   7  10       3040.04       3145.14       129.34 o                         
   5   7  10         48.56         76.57        22.99 o                         
   6   7  10       2931.35       3080.29       115.13 o                         
   7   7  10        282.28        223.60        57.88 o                         
   8   7  10       9115.14       9019.30       288.86 o                         
  -9   8  10       2355.64       2602.39       355.96 o                         
  -8   8  10       2018.46       1921.07       146.87 o                         
  -7   8  10         75.89        100.58        49.98 o                         
  -6   8  10       2030.11       2266.16        79.54 o                         
  -5   8  10       7686.68       7294.31       113.71 o                         
  -4   8  10      12089.86      11488.38       128.40 o                         
  -3   8  10       4337.22       4432.72        77.73 o                         
  -2   8  10        543.95        463.41        43.28 o                         
  -1   8  10       5366.24       5884.09        65.99 o                         
   0   8  10      23591.89      24298.49       197.09 o                         
   1   8  10      16035.81      15713.70       200.62 o                         
   2   8  10       5136.96       4936.64       108.86 o                         
   3   8  10        230.27        416.57        54.40 o                         
   4   8  10       2544.76       2048.01        95.95 o                         
   5   8  10       2966.22       3241.58       107.47 o                         
   6   8  10       5047.32       4988.18       112.05 o                         
   7   8  10        386.89        355.08        91.98 o                         
   8   8  10        444.96        455.41       155.10 o                         
  -8   9  10         21.72         11.15        73.83 o                         
  -7   9  10      11474.33      11383.55       203.79 o                         
  -6   9  10       6220.61       5790.86       179.18 o                         
  -5   9  10       5127.94       5017.55        69.96 o                         
  -4   9  10         27.71         20.68        39.74 o                         
  -3   9  10       5266.51       4879.06       146.96 o                         
  -2   9  10        243.17        196.49        28.08 o                         
  -1   9  10      12083.50      12174.01       110.56 o                         
   0   9  10        795.68        777.60        26.27 o                         
   1   9  10       1586.81       1732.25        66.22 o                         
   2   9  10       6184.32       6614.45       129.86 o                         
   3   9  10      10167.42       9456.79       174.06 o                         
   4   9  10         53.43         43.49        48.80 o                         
   5   9  10        110.56        134.96        24.25 o                         
   6   9  10        149.58          6.74        61.82 o                         
   7   9  10       8455.85       8963.10       285.80 o                         
  -8  10  10          1.98         86.81        87.65 o                         
  -7  10  10        479.13        603.01       113.24 o                         
  -6  10  10         82.96         65.88        25.25 o                         
  -5  10  10      18165.97      17300.03       329.53 o                         
  -4  10  10         76.12        104.06        50.68 o                         
  -3  10  10      11065.14      10582.90       178.90 o                         
  -2  10  10          4.14         -7.55        38.01 o                         
  -1  10  10       7746.57       7872.74       100.22 o                         
   0  10  10        411.70        359.84        18.55 o                         
   1  10  10      26255.55      25904.93       313.80 o                         
   2  10  10         16.90         92.97        48.06 o                         
   3  10  10          5.79         81.84        48.19 o                         
   4  10  10         35.06         18.72        44.19 o                         
   5  10  10       9826.82       9640.02       229.75 o                         
   6  10  10          2.80         73.68        67.51 o                         
   7  10  10        797.95        602.56       124.60 o                         
  -8  11  10       1390.03       1300.46       162.41 o                         
  -7  11  10       6943.26       7121.22       244.42 o                         
  -6  11  10       2671.06       2844.89       141.12 o                         
  -5  11  10       5404.03       5317.39       183.09 o                         
  -4  11  10        331.11        232.08        61.34 o                         
  -3  11  10       3965.43       3750.62       112.08 o                         
  -2  11  10      12932.62      12326.31       181.55 o                         
  -1  11  10       8435.40       8646.50       107.46 o                         
   0  11  10        175.70        102.16        15.73 o                         
   1  11  10        578.17        812.93        55.78 o                         
   2  11  10       3137.89       2699.68        98.23 o                         
   3  11  10      10167.54       9896.25       188.93 o                         
   4  11  10       4013.15       4306.28       139.29 o                         
   5  11  10        109.69        147.36        69.84 o                         
   6  11  10        317.60        274.86        91.67 o                         
   7  11  10       4287.30       4376.94       202.72 o                         
  -8  12  10       3914.81       4140.58       219.61 o                         
  -7  12  10         13.95         51.78        71.64 o                         
  -6  12  10         42.62         93.74        78.93 o                         
  -5  12  10       4189.86       4087.31       153.00 o                         
  -4  12  10      13220.33      12456.08       291.88 o                         
  -3  12  10       6255.03       6689.67       163.44 o                         
  -2  12  10        760.40        855.17        63.37 o                         
  -1  12  10       2308.76       2116.58        38.13 o                         
   0  12  10      10767.14      11378.14       109.86 o                         
   1  12  10       4551.65       4965.10       134.82 o                         
   2  12  10       1113.93       1096.17        81.85 o                         
   3  12  10         11.80         17.13        40.94 o                         
   4  12  10       8371.96       7208.86       181.06 o                         
   5  12  10       1279.92       1299.29       119.52 o                         
   6  12  10       4279.02       4393.46       182.00 o                         
   7  12  10        664.23        493.22       181.05 o                         
  -8  13  10       2135.89       2191.70       185.31 o                         
  -7  13  10         72.26         51.63        76.55 o                         
  -6  13  10       7640.26       7207.51       220.67 o                         
  -5  13  10         91.48        216.78        80.32 o                         
  -4  13  10         21.21          6.69        48.78 o                         
  -3  13  10        839.46        738.29        73.09 o                         
  -2  13  10      28007.67      29126.09       460.66 o                         
  -1  13  10         44.05         90.54        36.60 o                         
   0  13  10       2463.84       2292.96        42.43 o                         
   1  13  10          5.77          1.77        39.52 o                         
   2  13  10       9218.80       9887.14       180.87 o                         
   3  13  10         30.24         27.67        46.79 o                         
   4  13  10       9952.89       9586.96       218.64 o                         
   5  13  10         29.49        -23.33        63.13 o                         
   6  13  10       2761.27       2061.38       746.63 o                         
   7  13  10         75.47          5.86        76.36 o                         
  -7  14  10        436.77        435.09       116.78 o                         
  -6  14  10         55.60        140.56        77.25 o                         
  -5  14  10       1705.39       1568.92       220.16 o                         
  -4  14  10      14956.34      15174.50       362.59 o                         
  -3  14  10        796.55        770.21        74.80 o                         
  -2  14  10         35.94        118.06        47.34 o                         
  -1  14  10         41.87         47.88        42.82 o                         
   0  14  10       7140.28       7985.82       110.12 o                         
   1  14  10       2361.41       2069.15        77.92 o                         
   2  14  10       3745.12       3567.35       112.38 o                         
   3  14  10        903.17        897.45       101.24 o                         
   4  14  10       7127.77       7831.80       321.83 o                         
   5  14  10       4009.49       3875.99       459.66 o                         
   6  14  10       3324.47       3698.40       225.41 o                         
  -7  15  10       3821.57       3627.13       247.60 o                         
  -6  15  10       1522.37       1856.68       233.97 o                         
  -5  15  10       1292.71       1543.26       130.19 o                         
  -4  15  10         48.16         29.87        59.74 o                         
  -3  15  10       5887.20       5794.16       193.95 o                         
  -2  15  10      10697.62      11181.47       214.56 o                         
  -1  15  10       8885.01       9561.75       162.61 o                         
   0  15  10        998.56       1030.00        33.98 o                         
   1  15  10        830.93       1293.03        75.36 o                         
   2  15  10       1344.79       1394.91       101.45 o                         
   3  15  10       7663.50       7798.13       187.69 o                         
   4  15  10       4474.75       4421.88       170.26 o                         
   5  15  10         36.91        108.41        87.87 o                         
   6  15  10       2057.23       2065.85       207.17 o                         
  -7  16  10       1031.70        849.26       133.89 o                         
  -6  16  10         54.42         43.47        78.51 o                         
  -5  16  10       4651.73       4470.41       189.07 o                         
  -4  16  10        726.60        639.53        89.35 o                         
  -3  16  10       9825.68      10230.28       220.83 o                         
  -2  16  10         79.24        140.70        51.44 o                         
  -1  16  10       7341.81       7545.39       174.85 o                         
   0  16  10        926.86        749.24        53.12 o                         
   1  16  10       8903.44       8513.95       173.73 o                         
   2  16  10        375.44        473.85        68.02 o                         
   3  16  10        698.63        710.48        90.42 o                         
   4  16  10        329.48        295.70        82.24 o                         
   5  16  10      11181.69      10741.18       426.56 o                         
   6  16  10        237.48        367.06       112.94 o                         
  -6  17  10       1082.56        866.14       128.75 o                         
  -5  17  10       1900.26       1878.32       138.32 o                         
  -4  17  10         31.26        -55.42        63.47 o                         
  -3  17  10       6904.13       7397.78       194.92 o                         
  -2  17  10       1693.22       1744.05       142.98 o                         
  -1  17  10       9744.48       9724.12       207.90 o                         
   0  17  10        548.77        364.36        30.85 o                         
   1  17  10        466.89        355.16        43.08 o                         
   2  17  10       1424.87       1586.00       104.60 o                         
   3  17  10      10694.87      10906.85       241.44 o                         
   4  17  10         76.14         43.60        81.34 o                         
   5  17  10         66.68         12.60        76.26 o                         
   6  17  10          6.95        133.31       126.06 o                         
  -6  18  10        796.47        582.55       120.46 o                         
  -5  18  10       1458.15       1544.79       140.41 o                         
  -4  18  10       4097.73       4067.89       256.35 o                         
  -3  18  10       1446.51       1433.40       198.14 o                         
  -2  18  10        114.61        186.13        60.07 o                         
  -1  18  10       4201.99       3968.76       119.27 o                         
   0  18  10       5881.71       5737.23       109.77 o                         
   1  18  10       3615.82       3681.11       177.09 o                         
   2  18  10        749.86        750.98        86.94 o                         
   3  18  10         40.12        180.08        81.36 o                         
   4  18  10       1262.98       1124.14       114.41 o                         
   5  18  10       3500.63       3533.59       190.66 o                         
  -6  19  10       5920.60       6085.49       268.07 o                         
  -5  19  10         10.65        -84.48        86.62 o                         
  -4  19  10        162.56        150.07        77.70 o                         
  -3  19  10        775.97        716.88       109.57 o                         
  -2  19  10       6621.80       6832.63       181.81 o                         
  -1  19  10       1012.95        916.65       131.53 o                         
   0  19  10       2596.05       2568.93        70.35 o                         
   1  19  10         26.90         -8.54        25.70 o                         
   2  19  10       8318.91       8363.75       205.43 o                         
   3  19  10       1622.03       1607.34       119.21 o                         
   4  19  10       2914.25       3185.98       221.26 o                         
   5  19  10        286.16         99.95        96.31 o                         
  -5  20  10        486.84        494.84       123.31 o                         
  -4  20  10       5257.19       5425.29       210.60 o                         
  -3  20  10        124.05        122.78        80.32 o                         
  -2  20  10        108.65        132.30        66.07 o                         
  -1  20  10         75.32         95.42        65.49 o                         
   0  20  10       8112.41       8175.89       303.30 o                         
   1  20  10       1003.96        826.69        87.65 o                         
   2  20  10       1997.72       2238.61       120.28 o                         
   3  20  10        163.22        216.75        76.56 o                         
   4  20  10       1557.43       1743.36       161.63 o                         
  -5  21  10        561.81        846.27       318.19 o                         
  -4  21  10        559.54        330.71       123.30 o                         
  -3  21  10        827.59        793.73       131.39 o                         
  -2  21  10       2817.13       2989.18       174.08 o                         
  -1  21  10        982.80       1016.14       144.84 o                         
   0  21  10       2578.14       2773.99       421.19 o                         
   1  21  10        680.94        832.95       159.23 o                         
   2  21  10       3796.22       3863.52       155.36 o                         
   3  21  10       2330.13       2299.68       329.26 o                         
   4  21  10        805.14        681.02       117.04 o                         
  -4  22  10        881.93        611.65       180.63 o                         
  -3  22  10       2715.38       2425.25       335.49 o                         
  -2  22  10        126.21         96.03        71.18 o                         
  -1  22  10       2428.38       2516.68       132.89 o                         
   0  22  10       1801.07       1902.89       196.64 o                         
   1  22  10       8376.54       8528.57       436.01 o                         
   2  22  10        240.30        591.05       111.23 o                         
   3  22  10          6.19        -66.18        84.98 o                         
  -3  23  10       1687.98       1679.53       330.96 o                         
  -2  23  10        135.68        123.26        77.79 o                         
  -1  23  10       4418.34       4430.36       244.70 o                         
   0  23  10        235.98        225.61       125.51 o                         
   1  23  10        737.07        578.10       164.21 o                         
   2  23  10          1.31        -24.51        97.09 o                         
  -1  24  10        924.51       1120.77       216.89 o                         
   0  24  10       1228.77       1336.04       238.50 o                         
  -9   0  11      10006.85      10485.81       478.03 o                         
  -7   0  11        136.68        227.87        77.48 o                         
  -5   0  11       4211.30       4661.25       181.22 o                         
  -3   0  11       6701.07       6431.82       145.83 o                         
  -1   0  11      36320.90      37572.96       528.87 o                         
   1   0  11      12417.37      11492.52       169.70 o                         
   3   0  11       3393.73       3301.16        85.45 o                         
   5   0  11      21107.50      19760.88       389.48 o                         
   7   0  11         23.93         53.44        66.87 o                         
  -9   1  11        863.05        575.96       138.56 o                         
  -8   1  11       1788.17       1437.66       210.94 o                         
  -7   1  11      11036.96      11568.81       210.94 o                         
  -6   1  11       1742.72       1899.47        83.81 o                         
  -5   1  11        716.40        640.11        50.09 o                         
  -4   1  11        391.35        519.08        45.38 o                         
  -3   1  11      35314.41      35580.81       376.30 o                         
  -2   1  11      12131.30      12699.22       150.26 o                         
  -1   1  11      22783.94      23069.71       233.67 o                         
   0   1  11        233.59        128.75        22.38 o                         
   1   1  11       4401.67       4198.91        62.21 o                         
   2   1  11        447.62        303.41        26.76 o                         
   3   1  11      16601.24      15967.65       163.90 o                         
   4   1  11        950.61        708.75        48.85 o                         
   5   1  11        176.10        261.91        55.96 o                         
   6   1  11       2395.90       2391.29        97.65 o                         
   7   1  11       3012.92       3231.87       123.20 o                         
   8   1  11        526.19        611.87        90.54 o                         
  -9   2  11       4003.24       4126.87       179.82 o                         
  -8   2  11       3067.32       3166.49       152.71 o                         
  -7   2  11         68.48         32.19        42.43 o                         
  -6   2  11       6155.46       6694.59       137.14 o                         
  -5   2  11        789.13        791.20        51.82 o                         
  -4   2  11      21111.68      20887.29       239.43 o                         
  -3   2  11       4508.88       4595.40        79.68 o                         
  -2   2  11        379.07        510.07        37.39 o                         
  -1   2  11      10222.60       9697.98       110.84 o                         
   0   2  11      18762.39      19779.84       183.16 o                         
   1   2  11       1437.10       1712.22        50.23 o                         
   2   2  11        199.86        135.10        21.94 o                         
   3   2  11       1048.35       1251.87        46.34 o                         
   4   2  11      10749.24       9254.50       131.88 o                         
   5   2  11       9472.65       9528.06       161.08 o                         
   6   2  11       4725.25       4894.99       123.51 o                         
   7   2  11         14.15        -22.90        44.47 o                         
   8   2  11       1067.49        969.44       100.87 o                         
  -9   3  11        346.94        278.00        82.32 o                         
  -8   3  11       5312.34       5403.93       178.30 o                         
  -7   3  11        179.62        170.85        54.32 o                         
  -6   3  11      15858.84      16091.30       234.83 o                         
  -5   3  11        672.77        819.69        52.17 o                         
  -4   3  11       4978.55       4784.98       103.44 o                         
  -3   3  11       1757.37       1686.11        50.88 o                         
  -2   3  11      29137.73      29204.79       286.87 o                         
  -1   3  11       1519.75       1609.94        46.78 o                         
   0   3  11        482.04        480.33        29.65 o                         
   1   3  11        256.30        277.24        28.18 o                         
   2   3  11      22655.07      21419.62       185.47 o                         
   3   3  11         29.08        156.43        24.59 o                         
   4   3  11       4875.70       4654.98        85.58 o                         
   5   3  11          0.14          2.69        29.61 o                         
   6   3  11       6476.49       5934.65       195.58 o                         
   7   3  11          5.69         70.49        57.18 o                         
   8   3  11       2290.44       2458.23       128.60 o                         
  -9   4  11        564.90        449.20       101.49 o                         
  -8   4  11       4475.11       4608.48       245.57 o                         
  -7   4  11         63.09         50.65        48.38 o                         
  -6   4  11       5239.64       5203.57       116.62 o                         
  -5   4  11       4578.78       4646.04        97.09 o                         
  -4   4  11      11425.39      11464.13       149.42 o                         
  -3   4  11       1996.13       2028.14        54.06 o                         
  -2   4  11       2926.77       2877.77        62.12 o                         
  -1   4  11       1135.68       1328.50        40.31 o                         
   0   4  11      27695.18      28262.47       258.21 o                         
   1   4  11       3115.00       2919.53        90.63 o                         
   2   4  11       1811.90       1786.94        83.57 o                         
   3   4  11        806.79        612.73        31.56 o                         
   4   4  11      16180.53      16392.29       233.46 o                         
   5   4  11         46.21         56.88        31.24 o                         
   6   4  11       6001.46       6269.56       143.06 o                         
   7   4  11         16.76         39.61        49.41 o                         
   8   4  11       1422.94       1500.85       142.67 o                         
  -9   5  11          6.95          1.78        58.18 o                         
  -8   5  11       1446.84       1358.61       200.91 o                         
  -7   5  11       7647.13       7937.68       180.80 o                         
  -6   5  11       5677.63       5897.58       139.26 o                         
  -5   5  11       1039.08        971.99        56.30 o                         
  -4   5  11        673.95        567.79        43.54 o                         
  -3   5  11       6898.75       6735.99        91.38 o                         
  -2   5  11      13019.56      13108.93       140.11 o                         
  -1   5  11       9497.39       9547.63       115.84 o                         
   0   5  11       1085.68       1116.28        29.16 o                         
   1   5  11       7492.60       7770.51       134.03 o                         
   2   5  11       8714.62       9530.22       164.05 o                         
   3   5  11       9957.27       9140.83       172.45 o                         
   4   5  11       2021.99       2272.05        71.50 o                         
   5   5  11        234.25        209.10        37.05 o                         
   6   5  11       2805.57       2687.74        85.92 o                         
   7   5  11       5172.06       5532.14       155.56 o                         
   8   5  11       1030.33        833.26       174.97 o                         
  -9   6  11       4714.16       5234.31       243.34 o                         
  -8   6  11        300.82        236.92        68.89 o                         
  -7   6  11        120.35        150.82        52.89 o                         
  -6   6  11         60.84          4.76        35.35 o                         
  -5   6  11      19497.99      18879.88       249.52 o                         
  -4   6  11        431.86        519.10        50.01 o                         
  -3   6  11       5011.99       4988.18        81.50 o                         
  -2   6  11         26.22         39.10        28.58 o                         
  -1   6  11       5105.31       5256.95        79.64 o                         
   0   6  11       2515.23       2300.70        38.25 o                         
   1   6  11      30504.59      30747.36       359.14 o                         
   2   6  11          3.91         29.46        33.83 o                         
   3   6  11       2931.66       3067.06       106.45 o                         
   4   6  11        861.40       1100.47        77.85 o                         
   5   6  11       5177.47       5042.73        89.18 o                         
   6   6  11        685.63        686.66        85.02 o                         
   7   6  11        106.13        110.10        82.71 o                         
   8   6  11        331.56        134.27        89.70 o                         
  -8   7  11        115.84        138.24        59.54 o                         
  -7   7  11       9510.78      10083.06       181.54 o                         
  -6   7  11         62.55        143.02        46.30 o                         
  -5   7  11       1782.03       1762.68        76.78 o                         
  -4   7  11        445.83        416.02        34.20 o                         
  -3   7  11      10514.09      10838.75       125.97 o                         
  -2   7  11         60.72         46.44        25.69 o                         
  -1   7  11      11291.01      11135.32       119.91 o                         
   0   7  11         63.32         95.99        14.54 o                         
   1   7  11      16560.36      16168.36       222.14 o                         
   2   7  11       1032.26       1183.45        66.19 o                         
   3   7  11      15710.74      16295.70       284.71 o                         
   4   7  11        381.10        350.04        69.51 o                         
   5   7  11        161.37        144.91        28.28 o                         
   6   7  11        439.10        448.75        83.05 o                         
   7   7  11       7611.85       7509.10       287.23 o                         
  -8   8  11        973.54       1054.80       164.06 o                         
  -7   8  11        112.42         89.64        46.45 o                         
  -6   8  11       3234.73       3327.46       106.59 o                         
  -5   8  11      11210.17      10457.44       154.98 o                         
  -4   8  11       8714.83       8490.25       103.90 o                         
  -3   8  11       1661.15       1863.15        58.07 o                         
  -2   8  11        102.46         84.95        35.72 o                         
  -1   8  11       2717.03       2548.51        53.12 o                         
   0   8  11      12815.63      12666.90       120.76 o                         
   1   8  11      17447.30      17515.20       231.63 o                         
   2   8  11       1246.98       1384.81        71.80 o                         
   3   8  11       1810.17       2010.83        89.69 o                         
   4   8  11       2799.76       2766.03       116.47 o                         
   5   8  11       4657.99       5215.18       169.75 o                         
   6   8  11       1195.07       1225.74       113.95 o                         
   7   8  11         40.90         76.09        74.58 o                         
  -8   9  11       2198.53       2059.21       277.81 o                         
  -7   9  11       1530.15       1261.49       168.77 o                         
  -6   9  11       8589.45       8166.63       132.71 o                         
  -5   9  11         74.95         56.59        20.02 o                         
  -4   9  11       1612.29       1469.04        86.31 o                         
  -3   9  11        984.79       1051.24        70.67 o                         
  -2   9  11      20869.72      21381.86       188.45 o                         
  -1   9  11        586.91        777.78        30.93 o                         
   0   9  11          1.83         38.96        13.26 o                         
   1   9  11       2633.37       2654.83        84.83 o                         
   2   9  11      24691.01      26596.69       352.57 o                         
   3   9  11       2732.86       3103.56       119.94 o                         
   4   9  11       2458.19       2569.11       119.58 o                         
   5   9  11         18.46        -33.08        59.08 o                         
   6   9  11       3241.35       3241.51       155.76 o                         
   7   9  11        929.29        900.86       130.40 o                         
  -8  10  11       2738.08       2726.30       183.09 o                         
  -7  10  11         53.62        129.62        85.89 o                         
  -6  10  11       4519.37       4457.19       177.42 o                         
  -5  10  11        344.46        538.43        83.58 o                         
  -4  10  11      13905.51      13535.21       302.16 o                         
  -3  10  11         32.11          8.34        36.16 o                         
  -2  10  11        333.07        357.10        51.95 o                         
  -1  10  11       3089.02       3079.06        55.23 o                         
   0  10  11      20188.51      19693.24       264.04 o                         
   1  10  11         75.85         28.75        33.61 o                         
   2  10  11        702.59        792.32        74.91 o                         
   3  10  11        212.69        174.68        60.16 o                         
   4  10  11       7553.47       8277.38       191.62 o                         
   5  10  11        498.07        441.16        93.84 o                         
   6  10  11       3627.66       3672.50       170.07 o                         
   7  10  11        482.96        260.56       102.65 o                         
  -8  11  11       1374.75       1311.34       150.03 o                         
  -7  11  11       2240.54       2409.86       170.18 o                         
  -6  11  11       5501.32       5292.86       210.69 o                         
  -5  11  11        468.01        579.22        83.59 o                         
  -4  11  11       2218.82       2066.55       111.45 o                         
  -3  11  11       4527.83       4282.06       126.67 o                         
  -2  11  11      10653.65      11093.88       175.47 o                         
  -1  11  11       3774.75       4079.03        58.28 o                         
   0  11  11        284.16        284.67        26.56 o                         
   1  11  11        726.86        737.90        65.08 o                         
   2  11  11      14471.52      14653.33       241.88 o                         
   3  11  11       3448.53       3928.30       126.67 o                         
   4  11  11       2478.40       2740.15       121.90 o                         
   5  11  11        111.19         35.62        74.24 o                         
   6  11  11       3169.54       3039.88       770.16 o                         
   7  11  11       1457.95       1302.73       266.38 o                         
  -8  12  11        933.82        815.74       138.34 o                         
  -7  12  11          1.78         76.01        94.68 o                         
  -6  12  11       2477.37       2532.12       150.54 o                         
  -5  12  11       7739.06       7076.89       203.11 o                         
  -4  12  11       4398.48       4443.06       169.97 o                         
  -3  12  11       1831.42       2317.66        97.41 o                         
  -2  12  11        584.70        595.57        53.94 o                         
  -1  12  11      10164.69      10193.04       125.19 o                         
   0  12  11       3711.67       3387.36        58.15 o                         
   1  12  11       7972.71       7986.52       151.95 o                         
   2  12  11        252.35        280.26        62.36 o                         
   3  12  11        925.09        885.55        82.20 o                         
   4  12  11       1262.44       1210.07       119.33 o                         
   5  12  11      13049.88      13255.78       321.65 o                         
   6  12  11        329.44        273.22       112.16 o                         
   7  12  11          2.99          9.53        77.68 o                         
  -7  13  11       7592.59       7388.92       259.24 o                         
  -6  13  11         12.38        127.82        80.77 o                         
  -5  13  11       1885.00       1743.71       188.03 o                         
  -4  13  11        679.40        854.68        99.09 o                         
  -3  13  11      16732.27      16817.45       284.45 o                         
  -2  13  11        175.83        106.82        48.30 o                         
  -1  13  11       7305.61       6792.79       142.65 o                         
   0  13  11         37.94         66.80        26.72 o                         
   1  13  11       3483.69       3695.03       111.24 o                         
   2  13  11         21.67          5.40        39.98 o                         
   3  13  11      10906.54      10796.09       234.69 o                         
   4  13  11         27.53        -73.28        88.11 o                         
   5  13  11        335.07        363.48       102.24 o                         
   6  13  11        277.63        298.72       112.28 o                         
  -7  14  11         41.63         25.43        76.44 o                         
  -6  14  11         21.54        -11.47        75.66 o                         
  -5  14  11       3618.97       3751.42       159.68 o                         
  -4  14  11        557.17        482.91        78.20 o                         
  -3  14  11       5997.99       5760.23       163.88 o                         
  -2  14  11         43.73          9.86        39.98 o                         
  -1  14  11      14434.78      14781.62       217.59 o                         
   0  14  11       1657.08       1643.53        34.81 o                         
   1  14  11       3402.05       3345.26       134.74 o                         
   2  14  11         50.90         68.60        57.97 o                         
   3  14  11        955.13        919.28        88.19 o                         
   4  14  11       3671.91       3507.67       557.05 o                         
   5  14  11      10877.91      11171.96       283.40 o                         
   6  14  11        816.69        440.49       170.45 o                         
  -7  15  11       1626.65       1563.02       254.89 o                         
  -6  15  11       3771.20       3583.72       390.11 o                         
  -5  15  11        413.14        305.81        82.63 o                         
  -4  15  11       2250.24       2306.22       136.47 o                         
  -3  15  11       6216.95       6670.46       188.69 o                         
  -2  15  11      17986.92      18282.80       293.49 o                         
  -1  15  11       4087.10       4085.88       104.02 o                         
   0  15  11        990.05        741.51        36.73 o                         
   1  15  11        365.71        270.64        51.67 o                         
   2  15  11       5601.48       5534.66       152.78 o                         
   3  15  11       2899.10       2797.50       148.23 o                         
   4  15  11       1183.57       1180.58       150.44 o                         
   5  15  11        172.58        120.30        83.54 o                         
   6  15  11       1501.52       1318.04       221.07 o                         
  -6  16  11       1257.49       1052.06       159.81 o                         
  -5  16  11         57.71        174.10        83.06 o                         
  -4  16  11       7126.32       7150.55       222.85 o                         
  -3  16  11       1402.57       1300.42       144.56 o                         
  -2  16  11        183.26        155.33        51.39 o                         
  -1  16  11        485.71        430.70        72.91 o                         
   0  16  11       9498.03       9115.98       166.84 o                         
   1  16  11        151.74        189.99        51.15 o                         
   2  16  11        380.44        337.57        69.22 o                         
   3  16  11         50.56         37.30        63.56 o                         
   4  16  11       8514.07       8838.04       292.20 o                         
   5  16  11        666.74        628.39       169.03 o                         
  -6  17  11       4833.31       4855.52       220.95 o                         
  -5  17  11        107.38         46.90        86.32 o                         
  -4  17  11        959.52        879.30       150.25 o                         
  -3  17  11        396.32        437.54        79.06 o                         
  -2  17  11      13817.82      13968.77       255.77 o                         
  -1  17  11        127.13        134.68        51.98 o                         
   0  17  11        443.16        457.96        43.08 o                         
   1  17  11        924.01        701.15       106.83 o                         
   2  17  11       5633.71       5489.06       159.65 o                         
   3  17  11        140.55        138.42        77.70 o                         
   4  17  11       3128.11       3077.16       176.36 o                         
   5  17  11          6.22         -0.49        63.36 o                         
  -6  18  11        121.50        123.72        90.83 o                         
  -5  18  11       5887.71       5538.03       262.57 o                         
  -4  18  11       1906.30       1773.63       250.69 o                         
  -3  18  11        345.82        411.70        83.18 o                         
  -2  18  11        484.28        487.23       102.51 o                         
  -1  18  11       4301.55       4133.60       169.81 o                         
   0  18  11       4963.81       4912.66        87.23 o                         
   1  18  11       4523.45       4540.19       197.87 o                         
   2  18  11        119.12         53.33        48.68 o                         
   3  18  11       1283.75       1375.11       113.41 o                         
   4  18  11       3256.35       3422.87       200.96 o                         
   5  18  11       1786.35       1648.95       216.80 o                         
  -5  19  11        433.67        302.59       103.08 o                         
  -4  19  11        253.45        193.00        87.98 o                         
  -3  19  11       5505.19       5630.64       218.97 o                         
  -2  19  11       1280.66       1067.77       131.07 o                         
  -1  19  11       3680.54       3847.83       141.16 o                         
   0  19  11        368.47        184.77        71.96 o                         
   1  19  11       2919.38       2892.90       179.78 o                         
   2  19  11        561.61        558.47        82.62 o                         
   3  19  11       5549.36       5829.05       198.54 o                         
   4  19  11        256.51        285.28       104.72 o                         
  -5  20  11       7751.73       8497.04       287.49 o                         
  -4  20  11        429.72        183.27        88.06 o                         
  -3  20  11       1034.97        948.29       176.42 o                         
  -2  20  11         28.05         51.31        58.74 o                         
  -1  20  11       3133.96       3151.21       163.84 o                         
   0  20  11        432.49        454.95       141.08 o                         
   1  20  11       7293.77       7438.06       315.23 o                         
   2  20  11          8.55         -3.46        48.54 o                         
   3  20  11       1987.96       2162.32       166.03 o                         
   4  20  11         20.74         17.94        65.95 o                         
  -4  21  11        405.74        235.25        92.67 o                         
  -3  21  11       2179.54       2197.06       303.62 o                         
  -2  21  11       1625.26       1500.94       209.11 o                         
  -1  21  11       2457.48       2274.64       335.39 o                         
   0  21  11         57.32        -13.61        85.85 o                         
   1  21  11       1688.90       2003.33       200.73 o                         
   2  21  11       4114.72       3889.21       198.13 o                         
   3  21  11       2674.73       2777.91       216.99 o                         
  -3  22  11         17.09         -7.40        63.16 o                         
  -2  22  11         10.59         15.29        59.26 o                         
  -1  22  11        322.72        114.53       119.76 o                         
   0  22  11       6748.12       6871.62       368.24 o                         
   1  22  11       1459.85       1794.30       205.90 o                         
   2  22  11       1277.55       1519.83       218.13 o                         
  -2  23  11       4143.06       4233.08       409.47 o                         
  -1  23  11         49.58         95.39       124.14 o                         
   0  23  11         43.46        -27.92       115.00 o                         
   1  23  11         38.90         42.03       167.94 o                         
  -8   0  12       1079.52        891.28       172.80 o                         
  -6   0  12       6790.61       6790.67       218.33 o                         
  -4   0  12      15751.11      16279.95       295.02 o                         
  -2   0  12       7437.52       6991.04       156.16 o                         
   0   0  12      23972.32      23944.59       316.07 o                         
   2   0  12         29.01         10.04        27.17 o                         
   4   0  12      16639.85      17155.16       322.01 o                         
   6   0  12       3028.56       2914.44       141.72 o                         
  -9   1  12        272.00        144.16        72.36 o                         
  -8   1  12       8963.51       9171.51       210.15 o                         
  -7   1  12       2871.93       3184.93       134.51 o                         
  -6   1  12       5416.46       5366.17       131.44 o                         
  -5   1  12         86.18         46.47        34.74 o                         
  -4   1  12       3884.11       3746.26        88.19 o                         
  -3   1  12       4931.32       4494.61        99.19 o                         
  -2   1  12      26428.47      25560.14       256.94 o                         
  -1   1  12       2117.98       1967.63        73.82 o                         
   0   1  12       2115.75       1935.72        55.22 o                         
   1   1  12       4045.13       3716.17        63.58 o                         
   2   1  12       1889.27       2182.19        52.79 o                         
   3   1  12       4574.42       4932.40        77.10 o                         
   4   1  12        902.87        856.56        54.26 o                         
   5   1  12        292.27        309.80        50.97 o                         
   6   1  12      10737.65      10268.36       178.82 o                         
   7   1  12       1520.06       1559.30        98.69 o                         
  -9   2  12       5692.42       6310.96       425.09 o                         
  -8   2  12        354.13        334.94        73.36 o                         
  -7   2  12        249.89        118.92        54.33 o                         
  -6   2  12       2200.02       2033.32        86.99 o                         
  -5   2  12       4618.98       4726.87       106.87 o                         
  -4   2  12       2369.42       2644.82       121.53 o                         
  -3   2  12       1911.93       1978.51        68.59 o                         
  -2   2  12       4024.83       3993.27        76.13 o                         
  -1   2  12      13343.59      13095.27       186.53 o                         
   0   2  12      11560.75      11659.37       133.20 o                         
   1   2  12       8622.75       9374.29       107.57 o                         
   2   2  12          4.18         -4.88        20.68 o                         
   3   2  12       7184.32       7302.53        99.03 o                         
   4   2  12       6883.36       6709.65       102.11 o                         
   5   2  12       5674.11       5554.78       109.83 o                         
   6   2  12       1324.51       1232.85        78.25 o                         
   7   2  12        157.60        176.77        59.04 o                         
  -8   3  12       1062.42        884.22       136.22 o                         
  -7   3  12      11377.64      11334.28       221.01 o                         
  -6   3  12        358.12        286.69        53.31 o                         
  -5   3  12          0.22         -5.19        32.12 o                         
  -4   3  12          8.80         -5.27        23.82 o                         
  -3   3  12      20911.60      21112.24       223.02 o                         
  -2   3  12       1917.17       1918.91        58.38 o                         
  -1   3  12       4827.20       4757.06        77.14 o                         
   0   3  12        322.91        377.39        31.53 o                         
   1   3  12       9888.78      10373.56       113.07 o                         
   2   3  12        169.90        155.78        20.90 o                         
   3   3  12      20274.93      20289.88       208.49 o                         
   4   3  12         37.63         13.64        21.99 o                         
   5   3  12       2136.72       2349.13        72.21 o                         
   6   3  12        105.14        133.93        43.76 o                         
   7   3  12       7802.85       7951.86       203.65 o                         
  -8   4  12        346.35        328.69        76.35 o                         
  -7   4  12        131.11        184.94        60.28 o                         
  -6   4  12       2220.17       2017.00       103.02 o                         
  -5   4  12      15314.58      15423.37       201.39 o                         
  -4   4  12       2573.34       2756.13        78.81 o                         
  -3   4  12       1697.65       1701.20        54.78 o                         
  -2   4  12        846.48        915.68        46.99 o                         
  -1   4  12      14791.88      14950.54       164.94 o                         
   0   4  12        727.84        831.25        39.69 o                         
   1   4  12       7337.44       7352.92        94.26 o                         
   2   4  12          3.96         59.47        36.18 o                         
   3   4  12      10102.75      10248.07       169.68 o                         
   4   4  12       1557.47       1709.06        93.80 o                         
   5   4  12       7270.77       7212.75       119.36 o                         
   6   4  12         85.92         52.25        35.24 o                         
   7   4  12        310.07        329.95        97.40 o                         
  -8   5  12       1638.02       1302.52       206.35 o                         
  -7   5  12       4995.50       4942.74       138.71 o                         
  -6   5  12       4679.24       4635.81       113.17 o                         
  -5   5  12         41.60          5.41        32.62 o                         
  -4   5  12       9835.14       9592.79       142.24 o                         
  -3   5  12      13252.08      13194.89       163.39 o                         
  -2   5  12       3851.57       3866.58        91.07 o                         
  -1   5  12       2592.54       2904.16        57.61 o                         
   0   5  12        152.74        204.88        23.88 o                         
   1   5  12       8590.51       8389.58       147.96 o                         
   2   5  12      20978.09      21493.70       285.34 o                         
   3   5  12       6206.57       5914.40       143.74 o                         
   4   5  12        392.10        255.64        42.34 o                         
   5   5  12        845.58        835.41        52.06 o                         
   6   5  12       3262.88       3111.87       109.00 o                         
   7   5  12       3833.20       3890.17       265.20 o                         
  -8   6  12       1973.52       1507.70       261.83 o                         
  -7   6  12         41.25         70.98        46.42 o                         
  -6   6  12      11800.52      11563.78       196.61 o                         
  -5   6  12       2203.96       2429.67        73.45 o                         
  -4   6  12      16849.79      16716.29       191.43 o                         
  -3   6  12         26.69         -6.64        23.93 o                         
  -2   6  12       1362.98       1287.41        44.09 o                         
  -1   6  12       2969.69       2667.20        54.28 o                         
   0   6  12      21941.18      22386.87       205.43 o                         
   1   6  12       2338.61       2220.93        78.81 o                         
   2   6  12         11.47          5.59        35.94 o                         
   3   6  12        338.48        337.91        64.49 o                         
   4   6  12      11293.60      10828.19       211.77 o                         
   5   6  12        657.71        715.91        91.46 o                         
   6   6  12        903.52        855.57       104.18 o                         
   7   6  12          1.36         35.72        70.77 o                         
  -8   7  12       2140.59       1883.61       418.48 o                         
  -7   7  12        677.90        435.78        91.08 o                         
  -6   7  12       4146.66       3921.54       100.54 o                         
  -5   7  12         10.85         32.16        27.81 o                         
  -4   7  12      14765.36      15537.10       182.41 o                         
  -3   7  12       1080.45       1066.80        41.37 o                         
  -2   7  12      12305.26      12532.94       141.38 o                         
  -1   7  12        125.20        130.07        25.89 o                         
   0   7  12       2548.40       2138.32        60.98 o                         
   1   7  12       2314.71       2815.05        91.16 o                         
   2   7  12      35508.67      35907.99       457.17 o                         
   3   7  12        261.90        418.46        61.75 o                         
   4   7  12        554.31        620.20        89.52 o                         
   5   7  12        127.22         72.12        57.18 o                         
   6   7  12       4202.39       4313.13       191.90 o                         
   7   7  12        195.69        149.66        90.59 o                         
  -8   8  12        651.79        594.71       147.23 o                         
  -7   8  12        161.95        149.91        57.48 o                         
  -6   8  12       4881.89       5073.78       104.64 o                         
  -5   8  12      10919.72      10400.90       135.45 o                         
  -4   8  12       5545.42       5592.90        79.22 o                         
  -3   8  12        913.00        926.61        45.05 o                         
  -2   8  12       1106.50       1244.86        44.20 o                         
  -1   8  12       7094.25       6523.21       140.50 o                         
   0   8  12      12503.93      12031.13       217.03 o                         
   1   8  12       3244.84       3472.64       105.73 o                         
   2   8  12        260.90        322.00        53.33 o                         
   3   8  12       1577.99       1766.87        98.24 o                         
   4   8  12       3827.56       3962.01       136.46 o                         
   5   8  12        941.58        890.41        93.86 o                         
   6   8  12        750.01        716.37       115.54 o                         
   7   8  12        584.68        396.61       107.55 o                         
  -8   9  12        280.20        261.86       111.38 o                         
  -7   9  12       7458.76       7513.84       258.67 o                         
  -6   9  12       1871.81       1848.88       136.14 o                         
  -5   9  12         40.14         53.11        30.59 o                         
  -4   9  12       3194.65       3401.71       141.40 o                         
  -3   9  12      19971.46      20100.29       259.82 o                         
  -2   9  12        717.41        651.07        35.41 o                         
  -1   9  12       3940.35       4065.22        72.80 o                         
   0   9  12        153.94        157.37        44.10 o                         
   1   9  12      13423.22      13728.52       210.53 o                         
   2   9  12       6407.05       6250.05       156.89 o                         
   3   9  12      10235.56      10171.97       211.34 o                         
   4   9  12         18.91          0.64        46.31 o                         
   5   9  12        777.16        779.50       113.79 o                         
   6   9  12        284.36        240.62        85.20 o                         
   7   9  12       3442.11       3568.71       192.45 o                         
  -8  10  12          7.22         75.28        93.37 o                         
  -7  10  12        301.87        283.09       106.05 o                         
  -6  10  12         39.37        160.03        86.50 o                         
  -5  10  12      19614.40      20305.17       357.27 o                         
  -4  10  12         46.01        109.18        62.38 o                         
  -3  10  12       1601.83       1265.29        82.68 o                         
  -2  10  12       1569.47       1402.69        63.56 o                         
  -1  10  12      13807.24      13140.72       136.79 o                         
   0  10  12        592.64        705.07        60.13 o                         
   1  10  12       8645.40       8866.20       161.96 o                         
   2  10  12         32.40         86.98        46.23 o                         
   3  10  12       5787.97       6199.70       211.69 o                         
   4  10  12        240.41        183.79        63.15 o                         
   5  10  12       4622.87       4569.57       218.66 o                         
   6  10  12        173.63        256.89        98.52 o                         
   7  10  12        321.12        285.04       128.38 o                         
  -8  11  12       2273.42       2262.40       754.39 o                         
  -7  11  12       3297.14       3876.53       201.44 o                         
  -6  11  12        708.54        820.40       119.03 o                         
  -5  11  12        142.44        128.25        66.45 o                         
  -4  11  12        582.45        667.19        79.78 o                         
  -3  11  12       9734.65      10157.07       190.32 o                         
  -2  11  12       8249.81       7895.10       154.02 o                         
  -1  11  12        909.95        715.16        33.95 o                         
   0  11  12        996.11        687.85        71.81 o                         
   1  11  12      10454.97       9740.91       177.41 o                         
   2  11  12       4586.22       4947.68       134.90 o                         
   3  11  12       9287.19       9382.49       213.03 o                         
   4  11  12        433.32        293.19        76.29 o                         
   5  11  12        795.45        647.66       102.24 o                         
   6  11  12       2266.70       2046.57       410.30 o                         
  -7  12  12          6.78        129.17       115.40 o                         
  -6  12  12       3072.09       3231.83       176.46 o                         
  -5  12  12       2633.01       2639.24       167.55 o                         
  -4  12  12       7990.26       7762.28       189.74 o                         
  -3  12  12       1063.19        984.65        77.04 o                         
  -2  12  12       2885.09       3034.02       108.90 o                         
  -1  12  12       1815.31       1769.62        40.04 o                         
   0  12  12      12239.19      12179.16       195.49 o                         
   1  12  12       1673.01       1743.20        87.92 o                         
   2  12  12        103.86         97.93        50.84 o                         
   3  12  12       1757.33       1740.00       108.23 o                         
   4  12  12       8178.31       8440.12       238.21 o                         
   5  12  12        846.15        561.45       151.93 o                         
   6  12  12        999.32        838.64       208.23 o                         
  -7  13  12         42.39        156.44        96.50 o                         
  -6  13  12       2066.78       2651.02       219.61 o                         
  -5  13  12         87.09        139.12        74.73 o                         
  -4  13  12       3709.64       4029.30       151.98 o                         
  -3  13  12        163.22        160.61        61.62 o                         
  -2  13  12      22793.53      21595.59       323.23 o                         
  -1  13  12         65.71         50.46        20.67 o                         
   0  13  12        103.40         51.79        37.54 o                         
   1  13  12          7.07          3.62        36.65 o                         
   2  13  12       8039.43       8006.74       179.01 o                         
   3  13  12        474.45        628.05        80.89 o                         
   4  13  12       1798.09       1418.40       216.46 o                         
   5  13  12        142.08         36.07        69.79 o                         
   6  13  12       7816.56       7978.18       298.90 o                         
  -7  14  12          3.80         22.62        83.65 o                         
  -6  14  12       2350.26       2467.40       174.92 o                         
  -5  14  12        765.05        731.87       121.35 o                         
  -4  14  12       3753.12       3585.17       468.17 o                         
  -3  14  12       1315.37       1400.24       175.97 o                         
  -2  14  12       1129.72       1065.69        87.85 o                         
  -1  14  12       3575.70       3314.33       136.94 o                         
   0  14  12       9758.75       9620.58       156.75 o                         
   1  14  12       1159.78       1344.08        86.65 o                         
   2  14  12         15.27         32.71        48.14 o                         
   3  14  12        689.36        689.72        89.83 o                         
   4  14  12       7325.17       7454.89       226.04 o                         
   5  14  12       3423.79       3623.48       187.40 o                         
   6  14  12        879.75        499.05       180.98 o                         
  -6  15  12        461.76        344.49        99.73 o                         
  -5  15  12         72.92         93.59        71.77 o                         
  -4  15  12        898.91        784.55       116.85 o                         
  -3  15  12       6703.19       6604.74       187.75 o                         
  -2  15  12       5850.80       6244.46       150.66 o                         
  -1  15  12       1197.79       1240.52        83.03 o                         
   0  15  12       1738.30       2018.63        70.78 o                         
   1  15  12       2249.32       2092.17       176.80 o                         
   2  15  12       1613.39       1599.42       112.76 o                         
   3  15  12       2577.05       2815.94       159.87 o                         
   4  15  12       1733.55       1564.69       211.33 o                         
   5  15  12        893.88        762.39       192.28 o                         
  -6  16  12         21.54        -22.09        78.90 o                         
  -5  16  12       5751.20       6172.58       219.20 o                         
  -4  16  12        175.03        163.26        82.76 o                         
  -3  16  12        635.71        560.76        93.61 o                         
  -2  16  12        297.51        223.30        69.93 o                         
  -1  16  12      16230.86      16316.82       263.65 o                         
   0  16  12        850.58        762.19        63.72 o                         
   1  16  12       3892.83       4083.83       121.78 o                         
   2  16  12          6.27         25.26        52.58 o                         
   3  16  12       2611.76       2947.30       198.69 o                         
   4  16  12        317.68        195.98        89.74 o                         
   5  16  12       7293.62       7543.78       327.87 o                         
  -6  17  12        120.17        182.75       113.97 o                         
  -5  17  12         38.19         -1.40        65.36 o                         
  -4  17  12        781.03        952.01       164.24 o                         
  -3  17  12       8421.87       9021.33       223.12 o                         
  -2  17  12        460.00        297.05        62.59 o                         
  -1  17  12       2402.83       2304.89       128.22 o                         
   0  17  12        261.58        275.48        83.64 o                         
   1  17  12       2656.04       2835.79       112.30 o                         
   2  17  12       2014.79       1972.92       111.20 o                         
   3  17  12       1983.52       2297.65       134.05 o                         
   4  17  12        319.56        322.40        97.00 o                         
   5  17  12       1626.35       1618.20       180.39 o                         
  -5  18  12       2523.45       2147.02       348.95 o                         
  -4  18  12       2116.25       2118.69       315.81 o                         
  -3  18  12        185.16        156.53        69.96 o                         
  -2  18  12        497.59        506.42        80.85 o                         
  -1  18  12       3848.94       4125.15       156.85 o                         
   0  18  12       4818.91       4933.11       248.86 o                         
   1  18  12       1843.58       1834.46        92.75 o                         
   2  18  12         33.22         40.26        55.80 o                         
   3  18  12       3269.29       3176.67       169.03 o                         
   4  18  12       2502.15       2380.76       553.21 o                         
  -5  19  12         96.02         67.00        85.05 o                         
  -4  19  12       3292.02       3538.98       192.04 o                         
  -3  19  12        416.77        315.05        87.74 o                         
  -2  19  12       4774.91       4791.77       163.38 o                         
  -1  19  12        175.53        171.68        70.19 o                         
   0  19  12        158.73        309.90       132.15 o                         
   1  19  12         89.94         17.31        89.18 o                         
   2  19  12       9455.90       9697.00       264.76 o                         
   3  19  12        311.07        261.35        91.89 o                         
   4  19  12        401.09        265.10        99.63 o                         
  -4  20  12       4675.39       4336.89       485.02 o                         
  -3  20  12        162.36        151.84        86.72 o                         
  -2  20  12        918.27        676.11       195.25 o                         
  -1  20  12         23.53         24.36        93.43 o                         
   0  20  12       7489.28       7497.33       388.15 o                         
   1  20  12         42.44         36.86       106.96 o                         
   2  20  12         41.19         30.78        66.17 o                         
   3  20  12          4.57         93.79        88.77 o                         
  -3  21  12       1492.62       1274.81       239.92 o                         
  -2  21  12       1964.41       2026.31       296.05 o                         
  -1  21  12        132.86        113.22       112.98 o                         
   0  21  12         18.39         52.20       113.69 o                         
   1  21  12       2361.99       2363.36       240.31 o                         
   2  21  12       5353.79       5861.45       318.55 o                         
  -2  22  12         21.21          5.22       114.77 o                         
  -1  22  12       3190.13       2614.59       555.21 o                         
   0  22  12       1578.77       1266.02       302.53 o                         
   1  22  12       2110.11       2271.65       232.79 o                         
  -7   0  13       3276.48       3582.15       202.04 o                         
  -5   0  13       3418.76       3485.39       170.08 o                         
  -3   0  13        131.33        225.23        59.35 o                         
  -1   0  13      40428.77      40451.72       549.96 o                         
   1   0  13       6242.79       6307.20       124.47 o                         
   3   0  13       9471.21      10840.80       188.76 o                         
   5   0  13      10374.32      11047.32       260.56 o                         
   7   0  13       1476.23       1550.79       281.18 o                         
  -8   1  13       1264.21       1171.97       155.35 o                         
  -7   1  13       7995.49       8199.47       190.28 o                         
  -6   1  13        153.41         93.59        48.47 o                         
  -5   1  13         57.61         64.94        37.91 o                         
  -4   1  13       2965.37       2913.69        90.88 o                         
  -3   1  13      15982.24      16072.79       192.28 o                         
  -2   1  13       5268.51       5598.50        98.26 o                         
  -1   1  13         60.93        172.52        35.81 o                         
   0   1  13       1994.97       2211.13        61.50 o                         
   1   1  13      26526.85      27323.74       266.39 o                         
   2   1  13       1269.35       1667.33        68.60 o                         
   3   1  13       5266.24       5585.45       114.48 o                         
   4   1  13          1.21         22.90        31.46 o                         
   5   1  13       7085.21       7148.63       151.08 o                         
   6   1  13       2762.88       2861.98       103.71 o                         
   7   1  13       4754.49       4957.52       182.91 o                         
  -8   2  13        204.29        127.61        64.65 o                         
  -7   2  13       2755.07       2854.01       186.32 o                         
  -6   2  13       8708.95       8813.12       173.56 o                         
  -5   2  13       6463.08       6914.71       135.35 o                         
  -4   2  13       4598.79       4417.78       112.77 o                         
  -3   2  13          0.33         49.86        31.69 o                         
  -2   2  13      12120.42      11733.77       164.31 o                         
  -1   2  13      17513.77      16435.57       192.18 o                         
   0   2  13      18231.06      19138.65       198.40 o                         
   1   2  13       1556.56       1509.00        47.17 o                         
   2   2  13        210.38        301.78        30.53 o                         
   3   2  13       2141.38       2029.70        56.84 o                         
   4   2  13       9108.82       9806.62       184.55 o                         
   5   2  13       4849.32       4958.56       108.18 o                         
   6   2  13        203.56        226.07        55.12 o
[truncated: 116,965 more chars]
